# Supplementary material for: Structure, thermal expansion and incompressibility of MgSO4·9H2O, its relationship to meridianiite (MgSO4·11H2O) and possible natural occurrences
Source: Acta Crystallogr B Struct Sci Cryst Eng Mater. 2017 Jan 31;73(Pt 1):47–64. doi: 10.1107/S2052520616018266 (PMC5289306; doi:10.1107/S2052520616018266)
Supplement: Supplementary file 1 [file b-73-00047-sup1.cif]

##############################################################################
#                                                                            #
# This CIF contains the data in a paper accepted for publication in          #
# Acta Crystallographica Section B. It conforms to the requirements of       #
# Notes for Authors for Acta Crystallographica Section B, and has been       #
# peer reviewed under the auspices of the IUCr Commission on Journals.       #
#                                                                            #
# Full details of the Crystallographic Information File format               #
# are given in the paper "The Crystallographic Information File (CIF):       #
# a New Standard Archive File for Crystallography" by S. R. Hall, F. H.      #
# Allen and I. D. Brown [Acta Cryst. (1991), A47, 655-685].                  #
#                                                                            #
# The current version of the core CIF dictionary is obtainable from          #
# ftp://ftp.iucr.org/pub/cif_core.dic.                                       #
#                                                                            #
# Software is freely available for graphical display of the structure(s)     #
# in this CIF. For information consult the CIF software page                 #
# http://www.iucr.org/resources/cif/software.                                #
#                                                                            #
# This file may be used for bona fide research purposes within the           #
# scientific community so long as proper attribution is given to the journal # 
# article from which it was obtained.                                        #
#                                                                            #
##############################################################################

data_9_K_publ

_publ_section_related_literature ?

# publcif _publ_body_element loop start
loop_
_publ_body_element
_publ_body_title
_publ_body_contents

 section 
;
Introduction
; 
;

;
 section 
;
Experimental
; 
;

;
 subsection 
;
Synthesis and crystallization
; 
;

;
 subsection 
;
Refinement
;
;
Crystal data, data collection and structure refinement details are summarized
in Table 1.
;

 section 
;
Results and discussion
; 
;

;
# publcif _publ_body_element loop end

_pd_block_id
  2016-01-25T11:52|9_K|Fortes|Overall

_audit_creation_method  "from EXP file using GSAS2CIF"
_audit_creation_date                   2016-01-25T11:52
_audit_author_name                     Fortes
_audit_update_record
;
2016-01-25T11:52  Initial CIF as created by GSAS2CIF

2016-04-25 # Formatted by publCIF
;

#=============================================================================
# this information describes the project, paper etc. for the CIF             #
# Acta Cryst. Section C papers and editorial correspondence is generated     #
# from the information in this section                                       #
#                                                                            #
#   (from)   CIF submission form for Rietveld refinements (Acta Cryst. C)    #
#                                                 Version 14 December 1998   #
#=============================================================================

_publ_contact_author_name            
'A. Dominic Fortes'   
_publ_contact_author_address 

;
ISIS Facility
Rutherford Appleton Laboratory
Harwell Science & Innovation Campus
Chilton, Oxfordshire
OX11 0QX
;

_publ_contact_author_email           'dominic.fortes@stfc.ac.uk'
_publ_contact_author_fax             ?
_publ_contact_author_phone           ?

_publ_contact_letter
;
Please consider this CIF for publication.
;


_publ_requested_journal              ?
_publ_requested_coeditor_name        ?
_publ_requested_category             ?   # Acta C: one of CI/CM/CO/FI/FM/FO

#==============================================================================

_journal_data_validation_number      ?

_journal_date_recd_electronic     2016-06-16
_journal_date_to_coeditor            ?
_journal_date_from_coeditor       2016-11-14
_journal_date_accepted            2016-11-14
_journal_date_printers_first      2016-12-20
_journal_date_printers_final         ?
_journal_date_proofs_out          2016-12-20
_journal_date_proofs_in           2017-01-03
_journal_coeditor_name               ?
_journal_coeditor_code            FX5003
_journal_paper_doi    10.1107/S2052520616018266
_journal_coeditor_notes
?
_journal_techeditor_code          B161826
_journal_techeditor_notes
?
_journal_coden_ASTM               ASBSDK
_journal_coden_Cambridge          1743
_journal_name_full                'Acta Crystallographica, Section B'
_journal_year                     2017
_journal_volume                   73
_journal_issue                    01
_journal_page_first               47
_journal_page_last                64
_journal_paper_category          FA
_journal_suppl_publ_number           ?
_journal_suppl_publ_pages            ?

#==============================================================================

_publ_section_title
;
Structure, thermal expansion and incompressibility of MgSO~4~\\cdot9H~2~O, its
relationship to meridianiite (MgSO~4~\\cdot11H~2~O) and possible natural
occurrences
;

_publ_section_title_footnote
.

loop_
_publ_author_name
_publ_author_address
_publ_author_footnote
_publ_author_email
'Fortes, A. Dominic'
;
ISIS Facility
Rutherford Appleton Laboratory
Harwell Science & Innovation Campus
Chilton, Oxfordshire
OX11 0QX
;
.
;
dominic.fortes@stfc.ac.uk
;
'Knight, Kevin S.'
;
ISIS Facility
Rutherford Appleton Laboratory
Harwell Science & Innovation Campus
Chilton, Oxfordshire
OX11 0QX
;
.
.
'Wood, Ian G.'
;
Department of Earth Sciences
University College London
Gower Street
London, WC1E 6BT
;
.
?

#==============================================================================

_publ_section_synopsis
;
We have employed neutron and X-ray powder diffraction and Density Functional
Theory calculations to determine the structure and thermoelastic properties of
a new hydrate in the MgSO~4~--H~2~O binary system, magnesium sulfate
enneahydrate. We show that this 9-hydrate could occur naturally in certain
hypersaline lakes on Earth and indicate where it may be formed as a more
persistent mineral elsewhere in the solar system.
;

_publ_section_abstract
;
Since being discovered initially in mixed-cation systems, a method of forming
end-member MgSO~4~\\cdot9H~2~O has been found. We have obtained powder
diffraction data from protonated analogues (using X-rays) and deuterated
analogues (using neutrons) of this compound over a range of temperatures and
pressures. From these data we determined the crystal structure, including all
hydrogen positions, the thermal expansion over the range 9 -- 260 K,
incompressibility over the range 0 -- 1.1 GPa at 240 K and studied the
transitions to other stable and metastable phases.

MgSO~4~\\cdot9D~2~O is monoclinic, space-group <i>P</i>2~1~/<i>c</i>, Z =
4,with unit-cell parameters at 9 K, <i>a</i> = 6.72764(6) \%A, <i>b</i> =
11.91154(9) \%A, <i>c</i> = 14.6424(1) \%A, b = 90.2046(7)\% and V =
1168.55(1) \%A^3^. The structure consists of two symmetry inequivalent
Mg(D~2~O)~6~ octahedra on sites of symmetry. These are directly joined by a
water--water H-bond to form chains of octahedra parallel to the <i>b</i>-axis
at <i>a</i> = 0. Three interstitial water molecules bridge the Mg(D~2~O)~6~
octahedra to the SO~4~^2-^ tetrahedral oxyanion. These tetrahedra sit at
<i>a</i> \\simeq 0.5 and are linked by two of the three interstitial water
molecules in a pentagonal motif to form ribbons parallel with <i>b</i>.

The temperature dependences of the lattice parameters from 9 - 260 K have been
fitted with a modified Einstein oscillator model, which was used to obtain the
coefficients of the thermal expansion tensor. The volume thermal expansion
coeffcient, \a~V~, is substantially larger than either MgSO~4~\\cdot7D~2~O or
MgSO~4~\\cdot11D~2~O, being \~ 110x10^-6^ K^-1^ at 240 K.

The zero-pressure bulk modulus of MgSO~4~\\cdot9D~2~O at 240 K is K~0~ =
19.5(3) GPa, with the first pressure derivative of the bulk modulus,
K\\u008242 = 3.8(4). Thebulk modulus is virtually identical to meridianiite
and only \~ 14 % smaller than that of epsomite. Above \~ 1 GPa at 240 K the
bulk modulus begins to decrease with pressure; this elastic softening may
presage a phase transition at pressure above \~ 2 GPa.

Synthesis of MgSO~4~\\cdot9H~2~O from cation-pure aqueous solutions requires
quench-freezing of small droplets, a situation that may be relevant to
spraying of MgSO~4~--rich cryomagmas into the surface environments of icy
satellites in the outer solar system. However, serendipitously, we obtained a
mixture of MgSO~4~\\cdot9H~2~O, mirabilite (Na~2~SO~4~\\cdot10H~2~O) and ice
by simply leaving a bottle of mid-winter brine from Spotted Lake (Mg/Na ratio
= 3), British Columbia in a domestic freezer for a few hours. This suggests
that MgSO~4~\\cdot9H~2~O can occur naturally -- albeit on a transient basis --
in certain terrestrial and extraterrestrial environments.
;

_publ_section_exptl_prep      
;

;

_publ_section_exptl_refinement
;

;

_publ_section_references
;
Arnold, O., & 27 co-authors (2014). <i>Nucl. Instrum. Methods Phys. Res. A</i>,
<b>764</b>, 156--166.

Ibberson, R. M. (2009). <i>Nucl. Instrum. Methods Phys. Res. A</i>, <b>600</b>,
47--49.

Larsen, A. C. & Von Dreele, R. B. (2000). <i>General Structure Analysis System
(GSAS)</i>. Los Alamos National Laboratory Report LAUR 86-748, Los Alamos, New
Mexico
(http://www.ncnr.<i>NIST</i>.gov/<i>Xtal</i>/software/<i>GSAS</i>.html).

Mantid (2013). <i>Manipulation and Analysis Toolkit for Instrument Data.;
Mantid Project.</i> (http://dx.doi.org/10.5286/SOFTWARE/MANTID)

Putz, H. & Brandenburg, K. (2006). <i>Diamond - Crystal and Molecular Structure
Visualization</i>. Crystal Impact - GbR, Kreuzherrenstr. 102, 53227 Bonn,
Germany. http://www.crystalimpact.com/diamond

Toby, B. H. (2001). <i>J. Appl. Cryst.</i> <b>34</b>, 210--213.

Westrip, S. P. (2010). <i>J. Appl. Cryst.</i> <b>43</b>, 920--925.
;
_publ_section_figure_captions
;

;

_publ_section_acknowledgements
;
(type here to add)
;

#=============================================================================

data_9_K_overall

_refine_special_details
?
_pd_proc_ls_special_details
?

_computing_molecular_graphics     'Diamond (Putz & Brandenburg, 2006)'
_computing_publication_material   'publCIF (Westrip, 2010)'
_computing_data_collection        'HRPD control software'
_computing_data_reduction         
'Mantid (Arnold <i>et al</i>., 2014: Mantid, 2013)'
_computing_structure_solution      n/a
_computing_cell_refinement   
'GSAS/Expgui (Larsen & Von Dreele, 2000: Toby, 2001)'
_computing_structure_refinement   
'GSAS/Expgui (Larsen & Von Dreele, 2000: Toby, 2001)' 

_pd_calc_method                        'Rietveld Refinement'
_refine_ls_shift/su_max                0.04
_refine_ls_shift/su_mean               0.00
_refine_ls_number_parameters           150
_refine_ls_goodness_of_fit_all         3.02
_refine_ls_number_restraints           0
_pd_proc_ls_prof_R_factor              0.0188
_pd_proc_ls_prof_wR_factor             0.0115
_refine_ls_matrix_type                 full
_atom_sites_solution_primary           direct
_atom_sites_solution_secondary         direct
_atom_sites_solution_hydrogens         geom
_refine_ls_hydrogen_treatment          refall
_refine_ls_extinction_method           none
_refine_ls_extinction_coef             ?

# pointers to the phase blocks

loop_   _pd_phase_block_id
      2016-01-25T11:52|9_K_MS9|Fortes||
      2016-01-25T11:52|9_K_ice|Fortes||

# pointers to the diffraction patterns

loop_   _pd_block_diffractogram_id
      2016-01-25T11:52|9_K_H_01|Fortes|HRPD
      2016-01-25T11:52|9_K_H_02|Fortes|HRPD
      2016-01-25T11:52|9_K_H_04|Fortes|HRPD

# Information for phase 1

data_9_K_MS9

_pd_block_id
  2016-01-25T11:52|9_K_MS9|Fortes||

# Histograms for phase 1

loop_   _pd_block_diffractogram_id
  2016-01-25T11:52|9_K_H_01|Fortes|HRPD
  2016-01-25T11:52|9_K_H_02|Fortes|HRPD
  2016-01-25T11:52|9_K_H_04|Fortes|HRPD

#==============================================================================

_pd_char_particle_morphology      'fine powder'

_chemical_name_systematic
;
hexaaquamagnesium(II) sulfate trihydrate
;
_chemical_name_common             'magnesium sulfate enneahydrate'
_chemical_formula_moiety          '[Mg (D2 O)6] (S O4) (D2 O)3'
_chemical_melting_point           ?
_chemical_formula_sum             'D18 Mg1 O13 S1'
_chemical_formula_weight          300.60

_pd_prep_cool_rate                ?
_pd_prep_pressure                 100
_pd_prep_temperature              80
_pd_char_colour                   colourless

_exptl_crystal_F_000               ?
_exptl_crystal_density_diffrn      ?
_exptl_crystal_density_meas        ?
_exptl_crystal_density_method      'not measured'

_cell_special_details
?

_geom_special_details             ?

_diffrn_radiation_wavelength      '0.5-8.2' 
_diffrn_radiation_type            'neutron' 
_diffrn_ambient_temperature       9(1)
_diffrn_radiation_source          'ISIS neutron spallation source'
_diffrn_measurement_device_type   'HRPD, High Resolution Powder' 
_pd_meas_scan_method              tof
_pd_instr_dist_spec/detc   965
_pd_instr_dist_src/spec   95000
_pd_meas_special_details
;
Data were collected in the instrument's 30-130ms and 100-200ms time-of-flight
 windows, corresponding to neutrons with wavelengths of 0.4 - 4.5 \%A and 4.1 -
 8.2 \%A, respectively. Data from the highest resolution backscattering
 detectors (2-theta = 168.33 deg.) and 90 deg. detector banks were used.
;

_computing_molecular_graphics     'Diamond (Putz & Brandenburg, 2006)'
_computing_publication_material   'publCIF (Westrip, 2010)'
_computing_data_collection        'HRPD control software'
_computing_data_reduction         
'Mantid (Arnold <i>et al</i>., 2014: Mantid, 2013)'
_computing_structure_solution      n/a
_computing_cell_refinement   
'GSAS/Expgui (Larsen & Von Dreele, 2000: Toby, 2001)'
_computing_structure_refinement   
'GSAS/Expgui (Larsen & Von Dreele, 2000: Toby, 2001)' 

#==============================================================================

_pd_phase_name                         MS9
_cell_length_a                         6.72764(6)
_cell_length_b                         11.91154(9)
_cell_length_c                         14.64240(14)
_cell_angle_alpha                      90.0
_cell_angle_beta                       95.2046(7)
_cell_angle_gamma                      90.0
_cell_volume                           1168.553(12)
_cell_formula_units_Z                  4
_cell_measurement_temperature          9(1)
_symmetry_cell_setting                 monoclinic
_symmetry_space_group_name_H-M         'P 1 21/c 1'
_symmetry_space_group_name_Hall        '-P 2ybc'
_cell_measurement_reflns_used          3783

loop_ _symmetry_equiv_pos_site_id _symmetry_equiv_pos_as_xyz
       1 +x,+y,+z 
       2 -x,+y+1/2,-z+1/2 
      -1 -x,-y,-z 
      -2 +x,-y+1/2,+z+1/2 

loop_
      _atom_site_type_symbol
      _atom_site_label
      _atom_site_fract_x
      _atom_site_fract_y
      _atom_site_fract_z
      _atom_site_occupancy
      _atom_site_thermal_displace_type
      _atom_site_U_iso_or_equiv
      _atom_site_symmetry_multiplicity
D 
D9b     0.4930(7)    0.2880(4)    0.35787(33)  1.0        Uiso   0.0179        4
D 
D9a     0.4169(7)    0.4054(4)    0.33465(32)  1.0        Uiso   0.0179        4
D 
D8b     0.0921(7)    0.2353(4)    0.26296(32)  1.0        Uiso   0.0179        4
D 
D8a    -0.1387(7)    0.2444(4)    0.26201(32)  1.0        Uiso   0.0179        4
D 
D7b     0.5152(7)    0.2628(4)    0.11102(31)  1.0        Uiso   0.0179        4
D 
D7a     0.5267(6)    0.3897(4)    0.13618(33)  1.0        Uiso   0.0179        4
D 
D6b     0.1959(7)    0.4696(4)    0.16708(31)  1.0        Uiso   0.0179        4
D 
D6a     0.0189(7)    0.3862(4)    0.16576(35)  1.0        Uiso   0.0179        4
D 
D5b     0.2345(7)    0.6577(4)    0.08535(31)  1.0        Uiso   0.0179        4
D 
D5a     0.2690(7)    0.6540(4)   -0.01919(34)  1.0        Uiso   0.0179        4
D 
D4b     0.2676(7)    0.4077(4)   -0.10430(31)  1.0        Uiso   0.0179        4
D 
D4a     0.3518(7)    0.3827(4)   -0.00369(33)  1.0        Uiso   0.0179        4
D 
D3b     0.1176(7)    0.0372(4)    0.18518(32)  1.0        Uiso   0.0179        4
D 
D3a     0.0295(7)   -0.0792(4)    0.17379(35)  1.0        Uiso   0.0179        4
D 
D2b     0.2306(7)    0.1692(4)   -0.03974(35)  1.0        Uiso   0.0179        4
D 
D2a     0.0398(7)    0.2246(4)   -0.01208(32)  1.0        Uiso   0.0179        4
D 
D1b     0.3723(7)   -0.0907(4)    0.03487(33)  1.0        Uiso   0.0179        4
D 
D1a     0.3298(7)   -0.0800(4)   -0.07080(32)  1.0        Uiso   0.0179        4
O 
Ow9     0.4315(7)    0.3527(4)    0.38547(32)  1.0        Uiso   0.00106       4
O 
Ow8    -0.0178(7)    0.29011(34)  0.25497(31)  1.0        Uiso   0.00106       4
O 
Ow7     0.5354(7)    0.3375(4)    0.08415(29)  1.0        Uiso   0.00106       4
O 
Ow6     0.0740(6)    0.4488(4)    0.13246(30)  1.0        Uiso   0.00106       4
O 
Ow5     0.1670(7)    0.6485(4)    0.02432(32)  1.0        Uiso   0.00106       4
O 
Ow4     0.2460(7)    0.4217(4)   -0.04027(31)  1.0        Uiso   0.00106       4
Mg
Mg2     0.0          0.5          0.0          1.0        Uiso   0.00106       2
O 
O4      0.6340(6)    0.18056(31)  0.30733(27)  1.0        Uiso   0.00106       4
O 
O3      0.5643(6)   -0.01455(28)  0.27320(26)  1.0        Uiso   0.00106       4
O 
O2      0.5130(5)    0.12544(33)  0.15326(20)  1.0        Uiso   0.00106       4
O 
O1      0.2926(5)    0.11759(35)  0.27456(27)  1.0        Uiso   0.00106       4
S 
S1      0.5008(7)    0.1032(4)    0.25167(31)  1.0        Uiso   0.00106       4
O 
Ow3     0.0402(7)   -0.0085(4)    0.14070(32)  1.0        Uiso   0.00106       4
O 
Ow2     0.1244(7)    0.1594(4)    0.00058(31)  1.0        Uiso   0.00106       4
O 
Ow1     0.2713(7)   -0.0691(4)   -0.01346(28)  1.0        Uiso   0.00106       4
Mg
Mg1     0.0          0.0          0.0          1.0        Uiso   0.00106       2


loop_
      _geom_bond_atom_site_label_1
      _geom_bond_atom_site_label_2
      _geom_bond_distance
      _geom_bond_site_symmetry_1
      _geom_bond_site_symmetry_2
      _geom_bond_publ_flag
  D9b       Ow9               0.979(4)  .      1_555  n
  D9b       O4                1.792(6)  .      1_555  n
  D9a       Ow9               0.972(4)  .      1_555  n
  D9a       O3                1.859(6)  .      2_655  n
  D8b       Ow8               0.985(4)  .      1_555  n
  D8b       O1                1.942(6)  .      1_555  n
  D8a       Ow8               0.992(4)  .      1_555  n
  D8a       O4                1.882(6)  .      1_455  n
  D7b       Ow7               0.988(4)  .      1_555  n
  D7b       O2                1.750(6)  .      1_555  n
  D7a       Ow7               0.989(4)  .      1_555  n
  D7a       O3                1.893(6)  .      2_655  n
  D6b       Ow6               0.957(4)  .      1_555  n
  D6b       O3                1.774(5)  .      2_655  n
  D6a       Ow8               1.771(6)  .      1_555  n
  D6a       Ow6               0.982(4)  .      1_555  n
  D5b       Ow5               0.971(4)  .      1_555  n
  D5b       O4                1.753(5)  .      2_655  n
  D5a       Ow7               1.695(6)  .     -1_665  n
  D5a       Ow5               0.980(4)  .      1_555  n
  D4b       Ow4               0.976(4)  .      1_555  n
  D4b       O1                1.822(6)  .     -2_554  n
  D4a       Ow7               1.784(6)  .      1_555  n
  D4a       Ow4               0.969(4)  .      1_555  n
  D3b       O1                1.933(6)  .      1_555  n
  D3b       Ow3               0.964(4)  .      1_555  n
  D3a       Ow8               1.880(6)  .      2_545  n
  D3a       Ow3               0.978(4)  .      1_555  n
  D2b       Ow9               1.834(6)  .     -2_554  n
  D2b       Ow2               0.974(4)  .      1_555  n
  D2a       Ow5               2.051(6)  .     -1_565  n
  D2a       Ow2               0.971(4)  .      1_555  n
  D1b       Ow9               1.811(6)  .      2_645  n
  D1b       Ow1               0.970(4)  .      1_555  n
  D1a       O2                1.761(6)  .     -1_655  n
  D1a       Ow1               0.968(4)  .      1_555  n
  S1        O4                1.478(4)  .      1_555  n
  S1        O3                1.491(4)  .      1_555  n
  S1        O2                1.475(4)  .      1_555  n
  S1        O1                1.479(4)  .      1_555  n
  Mg2       Ow6               2.051(4)  .      1_555  n
  Mg2       Ow6               2.051(4)  .     -1_565  n
  Mg2       Ow5               2.108(5)  .      1_555  n
  Mg2       Ow5               2.108(5)  .     -1_565  n
  Mg2       Ow4               2.034(4)  .      1_555  n
  Mg2       Ow4               2.034(4)  .     -1_565  n
  Mg1       Ow3               2.056(5)  .      1_555  n
  Mg1       Ow3               2.056(5)  .     -1_555  n
  Mg1       Ow2               2.075(5)  .      1_555  n
  Mg1       Ow2               2.075(5)  .     -1_555  n
  Mg1       Ow1               2.028(5)  .      1_555  n
  Mg1       Ow1               2.028(5)  .     -1_555  n

loop_
      _geom_angle_atom_site_label_1
      _geom_angle_atom_site_label_2
      _geom_angle_atom_site_label_3
      _geom_angle
      _geom_angle_site_symmetry_1
      _geom_angle_site_symmetry_2
      _geom_angle_site_symmetry_3
      _geom_angle_publ_flag
  D9b       Ow9       D9a               102.1(6)      1_555  .      1_555  n
  D8b       Ow8       D8a               103.7(6)      1_555  .      1_555  n
  D7b       Ow7       D7a               103.8(6)      1_555  .      1_555  n
  D6b       Ow6       D6a               106.1(6)      1_555  .      1_555  n
  D5b       Ow5       D5a               107.1(6)      1_555  .      1_555  n
  D5b       Ow5       Mg2               116.6(5)      1_555  .      1_555  n
  D5a       Ow5       Mg2               109.9(5)      1_555  .      1_555  n
  D4b       Ow4       D4a               106.5(6)      1_555  .      1_555  n
  Ow6       Mg2       Ow6                  180.0      1_555  .     -1_565  n
  Ow6       Mg2       Ow5              90.57(18)      1_555  .      1_555  n
  Ow6       Mg2       Ow5              89.43(18)      1_555  .     -1_565  n
  Ow6       Mg2       Ow4              90.21(18)      1_555  .      1_555  n
  Ow6       Mg2       Ow4              89.79(18)      1_555  .     -1_565  n
  Ow6       Mg2       Ow5              89.43(18)     -1_565  .      1_555  n
  Ow6       Mg2       Ow5              90.57(18)     -1_565  .     -1_565  n
  Ow6       Mg2       Ow4              89.79(18)     -1_565  .      1_555  n
  Ow6       Mg2       Ow4              90.21(18)     -1_565  .     -1_565  n
  Ow5       Mg2       Ow5                  180.0      1_555  .     -1_565  n
  Ow5       Mg2       Ow4              89.94(20)      1_555  .      1_555  n
  Ow5       Mg2       Ow4              90.06(20)      1_555  .     -1_565  n
  Ow5       Mg2       Ow4              90.06(20)     -1_565  .      1_555  n
  Ow5       Mg2       Ow4              89.94(20)     -1_565  .     -1_565  n
  Ow4       Mg2       Ow4                  180.0      1_555  .     -1_565  n
  O4        S1        O3              108.77(32)      1_555  .      1_555  n
  O4        S1        O2              109.99(32)      1_555  .      1_555  n
  O4        S1        O1              109.99(32)      1_555  .      1_555  n
  O3        S1        O2              109.59(33)      1_555  .      1_555  n
  O3        S1        O1              108.70(33)      1_555  .      1_555  n
  O2        S1        O1              109.77(31)      1_555  .      1_555  n
  D3b       Ow3       D3a               102.2(6)      1_555  .      1_555  n
  D2b       Ow2       D2a               103.8(6)      1_555  .      1_555  n
  D1b       Ow1       D1a               106.5(6)      1_555  .      1_555  n
  Ow3       Mg1       Ow3                  180.0      1_555  .     -1_555  n
  Ow3       Mg1       Ow2              91.40(18)      1_555  .      1_555  n
  Ow3       Mg1       Ow2              88.60(18)      1_555  .     -1_555  n
  Ow3       Mg1       Ow1              92.27(18)      1_555  .      1_555  n
  Ow3       Mg1       Ow1              87.73(18)      1_555  .     -1_555  n
  Ow3       Mg1       Ow2              88.60(18)     -1_555  .      1_555  n
  Ow3       Mg1       Ow2              91.40(18)     -1_555  .     -1_555  n
  Ow3       Mg1       Ow1              87.73(18)     -1_555  .      1_555  n
  Ow3       Mg1       Ow1              92.27(18)     -1_555  .     -1_555  n
  Ow2       Mg1       Ow2                  180.0      1_555  .     -1_555  n
  Ow2       Mg1       Ow1              90.33(19)      1_555  .      1_555  n
  Ow2       Mg1       Ow1              89.67(19)      1_555  .     -1_555  n
  Ow2       Mg1       Ow1              89.67(19)     -1_555  .      1_555  n
  Ow2       Mg1       Ow1              90.33(19)     -1_555  .     -1_555  n
  Ow1       Mg1       Ow1                  180.0      1_555  .     -1_555  n


#==============================================================================
# Information for phase 2
data_9_K_ice

_pd_block_id
  2016-01-25T11:52|9_K_ice|Fortes||

# Histograms for phase 2
loop_   _pd_block_diffractogram_id
  2016-01-25T11:52|9_K_H_01|Fortes|HRPD
  2016-01-25T11:52|9_K_H_02|Fortes|HRPD
  2016-01-25T11:52|9_K_H_04|Fortes|HRPD


_pd_char_particle_morphology      'fine powder'

_chemical_name_systematic         'ice Ih'
_chemical_name_common             'ice'
_chemical_formula_moiety          '(D2 O)'
_chemical_melting_point           277
_chemical_formula_sum             'D2 O'
_chemical_formula_weight          20.03
_pd_char_colour                   colourless

_exptl_crystal_F_000               ?
_exptl_crystal_density_diffrn      ?
_exptl_crystal_density_meas        ?
_exptl_crystal_density_method      'not measured'

_cell_measurement_temperature     9(1)

_cell_special_details
?

_geom_special_details             ?


#==============================================================================

# 8. Phase information from GSAS

_pd_phase_name                         'ice Ih'
_cell_length_a                         4.496577(8)
_cell_length_b                         4.496577
_cell_length_c                         7.323060(21)
_cell_angle_alpha                      90.0
_cell_angle_beta                       90.0
_cell_angle_gamma                      120.0
_cell_volume                           128.2290(5)
_cell_formula_units_Z                  4
_symmetry_cell_setting                 hexagonal
_symmetry_space_group_name_H-M         'P 63/m m c'
_symmetry_space_group_name_Hall        '-P 6c 2c'
_cell_measurement_reflns_used          204


loop_ _symmetry_equiv_pos_site_id _symmetry_equiv_pos_as_xyz
       1 +x,+y,+z 
       2 x-y,+x,+z+1/2 
       3 -y,x-y,+z 
       4 -x,-y,+z+1/2 
       5 y-x,-x,+z 
       6 +y,y-x,+z+1/2 
       7 y-x,+y,+z 
       8 -x,y-x,+z+1/2 
       9 -y,-x,+z 
      10 x-y,-y,+z+1/2 
      11 +x,x-y,+z 
      12 +y,+x,+z+1/2 
      -1 -x,-y,-z 
      -2 y-x,-x,-z+1/2 
      -3 +y,y-x,-z 
      -4 +x,+y,-z+1/2 
      -5 x-y,+x,-z 
      -6 -y,x-y,-z+1/2 
      -7 x-y,-y,-z 
      -8 +x,x-y,-z+1/2 
      -9 +y,+x,-z 
     -10 y-x,+y,-z+1/2 
     -11 -x,y-x,-z 
     -12 -y,-x,-z+1/2 

loop_
      _atom_site_type_symbol
      _atom_site_label
      _atom_site_fract_x
      _atom_site_fract_y
      _atom_site_fract_z
      _atom_site_occupancy
      _atom_site_thermal_displace_type
      _atom_site_U_iso_or_equiv
      _atom_site_symmetry_multiplicity
O 
O1      0.33333      0.66667      0.06232(4)   1.0        Uiso   0.0037        4
D 
D1      0.33333      0.66667      0.19801(7)   0.5        Uiso   0.01715       4
D 
D2      0.45364(4)   0.90718(8)   0.01730(5)   0.5        Uiso   0.01931      12


#==============================================================================
# Powder diffraction data for histogram  1
data_9_K_p_01

_pd_block_id
  2016-01-25T11:52|9_K_H_01|Fortes|HRPD

_pd_spec_size_axial               18
_pd_spec_size_equat               23
_pd_spec_size_thick               15
_pd_spec_mounting                 
;
Aluminium-framed slab can with vanadium windows, shielded with Gd foil
;

_pd_spec_mount_mode               transmission

_pd_proc_info_excluded_regions
;
none
;

_pd_instr_location
;
High Resolution Powder Diffractometer, ISIS neutron spallation source,
 Rutherford Appleton Laboratory, Oxfordshire, U.K.
;
_pd_calibration_special_details           
;
Diffractometer constants DIFC, DIFA and Zero are determined using a NIST silicon
 standard: instrumental peak profile coefficients are refined from a 
ceria line-shape standard. DIFC=48283.79, DIFA=1.68, ZERO=8.00
;

# phase table
loop_     _pd_phase_id
          _pd_phase_block_id
          _pd_phase_mass_%
          _pd_proc_ls_profile_function
          _pd_proc_ls_peak_cutoff
  1  2016-01-25T11:52|9_K_MS9|Fortes||
           47.86(12)
;
 TOF Profile function number 3 with  21 terms
 Profile coefficients for exponential pseudovoigt
  convolution Von Dreele, 1990 (unpublished)
 (\a) =   0.1481, (\b~0~) = 0.026128, (\b~1~) = 0.003691,
 (\s~0~) = 0, (\s~1~) = 1352.6, (\s~2~) = 157.4,
 (\g~0~) = 0, (\g~1~) = 0, (\g~2~) = 0,
 (\g~2s~) = 0, (\g~1e~) = 0, (\g~2e~) = 0,
 (\e~i~) = 0, (\e~a~) = 0, (\e~A~) = 0,
 (\g~11~) = 0, (\g~22~) = 0, (\g~33~) = 0,
 (\g~12~) = 0, (\g~13~) = 0, (\g~23~) = 0.
 Peak tails are ignored  where the intensity is below 0.0005 times the peak
   Aniso. broadening axis   0.0   0.0   1.0
;
           0.00050

  2  2016-01-25T11:52|9_K_ice|Fortes||
           52.14
;
 TOF Profile function number 3 with  21 terms
 Profile coefficients for exponential pseudovoigt
  convolution Von Dreele, 1990 (unpublished)
 (\a) =   0.1481, (\b~0~) = 0.026128, (\b~1~) = 0.003691,
 (\s~0~) = 0, (\s~1~) = 683.2, (\s~2~) = 28.7,
 (\g~0~) = 0, (\g~1~) = 18.36, (\g~2~) = 0,
 (\g~2s~) = 0, (\g~1e~) = 0, (\g~2e~) = 0,
 (\e~i~) = 0, (\e~a~) = 0, (\e~A~) = 0,
 (\g~11~) = 0, (\g~22~) = 0, (\g~33~) = 0,
 (\g~12~) = -0.294, (\g~13~) = 0.172, (\g~23~) = 0.025.
 Peak tails are ignored  where the intensity is below 0.0005 times the peak
   Aniso. broadening axis   0.0   0.0   1.0
;
           0.00050

loop_ _atom_type_symbol
      _atom_type_scat_length_neutron
      _atom_type_scat_source
  D   0.6671
  International_Tables_Vol_C
  O   0.5803
  International_Tables_Vol_C
  Mg   0.5375
  International_Tables_Vol_C
  S   0.2847
  International_Tables_Vol_C
_diffrn_radiation_probe                neutron
_pd_proc_ls_prof_R_factor              0.0130
_pd_proc_ls_prof_wR_factor             0.0138
_pd_proc_ls_prof_wR_expected           0.0053
_refine_ls_R_Fsqd_factor               0.06024

_pd_proc_ls_background_function
;   GSAS Background function number 1 with 18 terms.
 Shifted Chebyshev function of 1st kind
1: 4.40100, 2: 1.10144, 3: -0.515346,     
4: -2.649730x10^-2^, 5: -0.160139, 6: 6.613300x10^-2^, 7: -1.746280x10^-2^,
8: -2.588860x10^-2^, 9: -3.229730x10^-2^, 10: 7.755320x10^-3^,
11: -8.975320x10^-3^, 12: 3.876320x10^-3^, 13: -4.168670x10^-3^,
14: 7.702450x10^-3^, 15: 2.613540x10^-2^, 16: 3.590470x10^-2^,
17: 2.297280x10^-2^, 18: 3.515690x10^-2^.
;

_exptl_absorpt_process_details
;   GSAS Absorption/surface roughness correction: function number 1
 Linear absorption correction
Term =     0.58659E-01
Correction is not refined.
;
_exptl_absorpt_correction_T_min        0.73867
_exptl_absorpt_correction_T_max        0.92512
_gsas_exptl_extinct_corr_T_min         1.00000
_gsas_exptl_extinct_corr_T_max         1.00000
_pd_proc_info_datetime                 2016-01-25T11:52:41
_pd_calc_method                        "Rietveld Refinement"
_pd_meas_2theta_fixed                  168.33


loop_
      _pd_meas_time_of_flight
      _pd_proc_d_spacing
      _pd_meas_intensity_total
      _pd_proc_ls_weight
      _pd_proc_intensity_bkg_calc
      _pd_calc_intensity_total
  31370.1   .           3.09(8)        .       .         .
  31379.6   .           3.13(8)        .       .         .
  31389.0   .           3.06(7)        .       .         .
  31398.4   .           2.96(7)        .       .         .
  31407.8   .           2.93(7)        .       .         .
  31417.2   .           2.93(7)        .       .         .
  31426.7   .           3.03(7)        .       .         .
  31436.1   .           3.01(7)        .       .         .
  31445.5   .           2.94(7)        .       .         .
  31454.9   .           2.85(7)        .       .         .
  31464.4   .           2.80(7)        .       .         .
  31473.8   .           2.90(7)        .       .         .
  31483.3   .           2.83(7)        .       .         .
  31492.7   .           2.75(6)        .       .         .
  31502.2   .           2.85(7)        .       .         .
  31511.6   .           2.87(7)        .       .         .
  31521.1   .           2.83(6)        .       .         .
  31530.5   .           3.02(7)        .       .         .
  31540.0   .           3.16(7)        .       .         .
  31549.4   .           3.21(7)        .       .         .
  31558.9   .           3.22(7)        .       .         .
  31568.4   .           3.16(7)        .       .         .
  31577.8   .           3.10(6)        .       .         .
  31587.3   .           2.96(6)        .       .         .
  31596.8   .           3.03(6)        .       .         .
  31606.3   .           3.03(6)        .       .         .
  31615.8   .           3.03(6)        .       .         .
  31625.2   .           2.94(6)        .       .         .
  31634.7   .           2.87(6)        .       .         .
  31644.2   .           2.89(6)        .       .         .
  31653.7   .           2.91(6)        .       .         .
  31663.2   .           2.96(6)        .       .         .
  31672.7   .           2.93(6)        .       .         .
  31682.2   .           2.86(6)        .       .         .
  31691.7   .           2.81(6)        .       .         .
  31701.2   .           2.97(6)        .       .         .
  31710.7   .           2.97(6)        .       .         .
  31720.2   .           3.21(6)        .       .         .
  31729.8   .           3.39(6)        .       .         .
  31739.3   .           3.81(7)        .       .         .
  31748.8   .           3.93(7)        .       .         .
  31758.3   .           4.02(7)        .       .         .
  31767.9   .           4.01(6)        .       .         .
  31777.4   .           3.84(6)        .       .         .
  31786.9   .           3.85(6)        .       .         .
  31796.5   .           3.63(6)        .       .         .
  31806.0   .           3.47(6)        .       .         .
  31815.5   .           3.34(6)        .       .         .
  31825.1   .           3.36(6)        .       .         .
  31834.6   .           3.36(6)        .       .         .
  31844.2   .           3.31(6)        .       .         .
  31853.7   .           3.15(5)        .       .         .
  31863.3   .           3.25(6)        .       .         .
  31872.8   .           3.13(5)        .       .         .
  31882.4   .           3.15(5)        .       .         .
  31892.0   .           3.16(5)        .       .         .
  31901.5   .           3.23(5)        .       .         .
  31911.1   .           3.14(5)        .       .         .
  31920.7   .           3.14(5)        .       .         .
  31930.3   .           3.12(5)        .       .         .
  31939.8   .           3.19(5)        .       .         .
  31949.4   .           3.17(5)        .       .         .
  31959.0   .           3.06(5)        .       .         .
  31968.6   .           3.09(5)        .       .         .
  31978.2   .           3.08(5)        .       .         .
  31987.8   .           3.07(5)        .       .         .
  31997.4   .           3.00(5)        .       .         .
  32007.0   .           2.96(5)        .       .         .
  32016.6   .           3.01(5)        .       .         .
  32026.2   .           2.91(5)        .       .         .
  32035.8   .           2.89(5)        .       .         .
  32045.4   .           2.83(5)        .       .         .
  32055.0   .           2.89(5)        .       .         .
  32064.6   .           2.87(5)        .       .         .
  32074.2   .           2.92(5)        .       .         .
  32083.9   .           2.85(5)        .       .         .
  32093.5   .           2.86(5)        .       .         .
  32103.1   .           2.89(5)        .       .         .
  32112.8   .           2.90(5)        .       .         .
  32122.4   .           2.84(4)        .       .         .
  32132.0   .           2.88(4)        .       .         .
  32141.7   .           2.86(4)        .       .         .
  32151.3   .           2.83(4)        .       .         .
  32160.9   .           2.96(4)        .       .         .
  32170.6   .           2.83(4)        .       .         .
  32180.3   .           2.90(4)        .       .         .
  32189.9   .           3.01(4)        .       .         .
  32199.6   .           3.15(5)        .       .         .
  32209.2   .           3.07(4)        .       .         .
  32218.9   .           3.07(4)        .       .         .
  32228.5   .           3.10(4)        .       .         .
  32238.2   .           3.04(4)        .       .         .
  32247.9   .           2.98(4)        .       .         .
  32257.6   .           2.85(4)        .       .         .
  32267.2   .           2.91(4)        .       .         .
  32276.9   .           2.90(4)        .       .         .
  32286.6   .           2.89(4)        .       .         .
  32296.3   .           2.90(4)        .       .         .
  32306.0   .           2.91(4)        .       .         .
  32315.7   .           2.82(4)        .       .         .
  32325.4   .           2.83(4)        .       .         .
  32335.1   .           2.77(4)        .       .         .
  32344.8   .           2.73(4)        .       .         .
  32354.5   .           2.87(4)        .       .         .
  32364.2   .           2.91(4)        .       .         .
  32373.9   .           2.92(4)        .       .         .
  32383.6   .           2.89(4)        .       .         .
  32393.3   .           2.91(4)        .       .         .
  32403.0   .           2.92(4)        .       .         .
  32412.7   .           3.02(4)        .       .         .
  32422.5   .           3.02(4)        .       .         .
  32432.2   .           3.02(4)        .       .         .
  32441.9   .           3.19(4)        .       .         .
  32451.7   .           3.26(4)        .       .         .
  32461.4   .           3.36(4)        .       .         .
  32471.1   .           3.32(4)        .       .         .
  32480.9   .           3.29(4)        .       .         .
  32490.6   .           3.24(4)        .       .         .
  32500.4   .           3.18(4)        .       .         .
  32510.1   .           3.04(4)        .       .         .
  32519.9   .           3.03(4)        .       .         .
  32529.6   .           3.04(4)        .       .         .
  32539.4   .           3.02(4)        .       .         .
  32549.1   .           3.01(4)        .       .         .
  32558.9   .           2.93(4)        .       .         .
  32568.7   .           2.99(4)        .       .         .
  32578.4   .           2.94(4)        .       .         .
  32588.2   .           2.95(4)        .       .         .
  32598.0   .           2.97(4)        .       .         .
  32607.8   .           2.91(4)        .       .         .
  32617.6   .           2.92(4)        .       .         .
  32627.3   .           2.93(4)        .       .         .
  32637.1   .           2.88(4)        .       .         .
  32646.9   .           2.90(4)        .       .         .
  32656.7   .           2.89(4)        .       .         .
  32666.5   .           2.94(4)        .       .         .
  32676.3   .           2.92(4)        .       .         .
  32686.1   .           2.94(4)        .       .         .
  32695.9   .           2.98(4)        .       .         .
  32705.7   .           3.00(4)        .       .         .
  32715.5   .           3.05(4)        .       .         .
  32725.4   .           3.00(4)        .       .         .
  32735.2   .           3.02(4)        .       .         .
  32745.0   .           3.02(4)        .       .         .
  32754.8   .           3.05(4)        .       .         .
  32764.7   .           3.18(4)        .       .         .
  32774.5   .           3.33(4)        .       .         .
  32784.3   .           3.70(4)        .       .         .
  32794.1   .           4.06(4)        .       .         .
  32804.0   .           4.38(4)        .       .         .
  32813.8   .           4.31(4)        .       .         .
  32823.7   .           4.19(4)        .       .         .
  32833.5   .           3.93(4)        .       .         .
  32843.4   .           3.77(4)        .       .         .
  32853.2   .           3.55(4)        .       .         .
  32863.1   .           3.41(4)        .       .         .
  32872.9   .           3.31(4)        .       .         .
  32882.8   .           3.20(4)        .       .         .
  32892.7    0.68105    3.13(4)         0.0     2.502    .
  32902.5    0.68126    3.086(35)      818.     2.5061    2.9224
  32912.4    0.68146    3.10(4)        804.     2.510     2.894
  32922.3    0.68167    3.034(34)      841.     2.5145    2.8861
  32932.1    0.68187    3.052(35)      831.     2.5186    2.8967
  32942.0    0.68208    3.078(35)      825.     2.5227    2.9240
  32951.9    0.68228    3.124(35)      814.     2.5267    2.9654
  32961.8    0.68249    3.19(4)        798.     2.531     3.016
  32971.7    0.68269    3.190(35)      818.     2.5347    3.0694
  32981.6    0.68290    3.26(4)        800.     2.539     3.113
  32991.5    0.68310    3.224(35)      821.     2.5424    3.1436
  33001.4    0.68331    3.22(4)        812.     2.546     3.164
  33011.3    0.68351    3.224(35)      813.     2.5501    3.1789
  33021.2    0.68372    3.205(35)      830.     2.5538    3.1880
  33031.1    0.68392    3.211(35)      826.     2.5575    3.1866
  33041.0    0.68413    3.199(34)      864.     2.5612    3.1717
  33050.9    0.68433    3.150(34)      862.     2.5649    3.1476
  33060.8    0.68454    3.141(34)      881.     2.5685    3.1268
  33070.7    0.68474    3.158(34)      875.     2.5720    3.1253
  33080.7    0.68495    3.179(34)      862.     2.5756    3.1543
  33090.6    0.68515    3.208(34)      855.     2.5791    3.2116
  33100.5    0.68536    3.238(34)      846.     2.5825    3.2789
  33110.4    0.68556    3.268(34)      848.     2.5859    3.3295
  33120.4    0.68577    3.234(34)      861.     2.5893    3.3502
  33130.3    0.68598    3.294(34)      852.     2.5927    3.3459
  33140.2    0.68618    3.320(35)      840.     2.5960    3.3302
  33150.2    0.68639    3.379(35)      840.     2.5993    3.3167
  33160.1    0.68659    3.46(4)        809.     2.603     3.314
  33170.1    0.68680    3.354(34)      860.     2.6058    3.3214
  33180.0    0.68701    3.444(35)      835.     2.6090    3.3286
  33190.0    0.68721    3.451(35)      831.     2.6121    3.3237
  33199.9    0.68742    3.381(34)      854.     2.6152    3.3042
  33209.9    0.68762    3.306(34)      880.     2.6183    3.2707
  33219.9    0.68783    3.235(33)      897.     2.6214    3.2242
  33229.8    0.68804    3.230(33)      903.     2.6244    3.1761
  33239.8    0.68824    3.134(33)      939.     2.6274    3.1439
  33249.8    0.68845    3.176(33)      924.     2.6304    3.1429
  33259.8    0.68866    3.221(33)      909.     2.6333    3.1817
  33269.7    0.68886    3.251(33)      914.     2.6363    3.2605
  33279.7    0.68907    3.386(34)      877.     2.6391    3.3678
  33289.7    0.68928    3.475(34)      865.     2.6420    3.4770
  33299.7    0.68948    3.450(34)      876.     2.6448    3.5501
  33309.7    0.68969    3.505(34)      857.     2.6476    3.5637
  33319.7    0.68990    3.378(33)      893.     2.6504    3.5251
  33329.7    0.69010    3.369(34)      886.     2.6531    3.4566
  33339.7    0.69031    3.252(33)      938.     2.6559    3.3778
  33349.7    0.69052    3.210(32)      959.     2.6586    3.3047
  33359.7    0.69073    3.143(32)      988.     2.6612    3.2472
  33369.7    0.69093    3.192(32)      967.     2.6639    3.2101
  33379.7    0.69114    3.200(32)      955.     2.6665    3.1942
  33389.7    0.69135    3.179(32)      976.     2.6691    3.1970
  33399.7    0.69156    3.266(32)      952.     2.6716    3.2140
  33409.7    0.69176    3.200(32)      979.     2.6742    3.2398
  33419.8    0.69197    3.166(32)      990.     2.6767    3.2707
  33429.8    0.69218    3.213(32)      980.     2.6792    3.3051
  33439.8    0.69239    3.263(32)      977.     2.6816    3.3467
  33449.8    0.69259    3.323(32)      960.     2.6841    3.4050
  33459.9    0.69280    3.482(33)      919.     2.6865    3.4930
  33469.9    0.69301    3.712(34)      856.     2.6889    3.6170
  33480.0    0.69322    3.813(35)      836.     2.6913    3.7627
  33490.0    0.69343    4.01(4)        792.     2.694     3.888
  33500.0    0.69363    4.05(4)        780.     2.696     3.935
  33510.1    0.69384    3.97(4)        799.     2.698     3.877
  33520.2    0.69405    3.829(34)      847.     2.7005    3.7504
  33530.2    0.69426    3.642(33)      900.     2.7028    3.6054
  33540.3    0.69447    3.589(33)      894.     2.7050    3.4766
  33550.3    0.69467    3.462(33)      944.     2.7073    3.3785
  33560.4    0.69488    3.421(32)      962.     2.7095    3.3168
  33570.5    0.69509    3.383(32)      984.     2.7117    3.3001
  33580.5    0.69530    3.386(32)      981.     2.7138    3.3450
  33590.6    0.69551    3.492(32)      956.     2.7160    3.4704
  33600.7    0.69572    3.628(33)      910.     2.7181    3.6785
  33610.8    0.69593    3.761(34)      888.     2.7202    3.9406
  33620.8    0.69613    3.988(35)      822.     2.7223    4.1906
  33630.9    0.69634    4.026(35)      827.     2.7243    4.3491
  33641.0    0.69655    3.934(35)      839.     2.7264    4.3968
  33651.1    0.69676    3.961(34)      861.     2.7284    4.3879
  33661.2    0.69697    4.025(35)      834.     2.7304    4.3932
  33671.3    0.69718    4.032(35)      834.     2.7324    4.4494
  33681.4    0.69739    4.102(35)      828.     2.7344    4.5535
  33691.5    0.69760    4.216(35)      823.     2.7364    4.6914
  33701.6    0.69781    4.53(4)        751.     2.738     4.866
  33711.7    0.69802    4.73(4)        704.     2.740     5.060
  33721.8    0.69823    4.84(4)        691.     2.742     5.194
  33732.0    0.69844    4.82(4)        695.     2.744     5.157
  33742.1    0.69865    4.58(4)        733.     2.746     4.928
  33752.2    0.69886    4.24(4)        808.     2.748     4.592
  33762.3    0.69907    3.977(34)      876.     2.7496    4.2461
  33772.5    0.69927    3.827(33)      903.     2.7515    3.9515
  33782.6    0.69948    3.665(32)      963.     2.7533    3.7272
  33792.7    0.69969    3.538(32)      987.     2.7551    3.5685
  33802.9    0.69990    3.439(31)      1017.    2.7569    3.4641
  33813.0    0.70011    3.364(31)      1047.    2.7586    3.4022
  33823.1    0.70032    3.436(31)      1021.    2.7604    3.3717
  33833.3    0.70053    3.392(31)      1047.    2.7621    3.3599
  33843.4    0.70074    3.387(31)      1048.    2.7639    3.3540
  33853.6    0.70096    3.309(30)      1086.    2.7656    3.3440
  33863.8    0.70117    3.364(31)      1058.    2.7673    3.3248
  33873.9    0.70138    3.310(31)      1072.    2.7690    3.2970
  33884.1    0.70159    3.282(30)      1090.    2.7706    3.2647
  33894.2    0.70180    3.237(30)      1117.    2.7723    3.2325
  33904.4    0.70201    3.274(30)      1108.    2.7740    3.2031
  33914.6    0.70222    3.186(29)      1159.    2.7756    3.1763
  33924.8    0.70243    3.220(30)      1131.    2.7772    3.1504
  33934.9    0.70264    3.160(29)      1155.    2.7788    3.1240
  33945.1    0.70285    3.171(29)      1149.    2.7804    3.0981
  33955.3    0.70306    3.120(29)      1172.    2.7820    3.0778
  33965.5    0.70327    3.095(29)      1195.    2.7836    3.0736
  33975.7    0.70348    3.136(29)      1189.    2.7852    3.1045
  33985.9    0.70369    3.217(29)      1153.    2.7867    3.1961
  33996.1    0.70391    3.410(30)      1087.    2.7883    3.3718
  34006.3    0.70412    3.563(31)      1045.    2.7898    3.6314
  34016.5    0.70433    3.748(32)      979.     2.7914    3.9303
  34026.7    0.70454    3.919(33)      937.     2.7929    4.1736
  34036.9    0.70475    3.918(33)      935.     2.7944    4.2623
  34047.1    0.70496    3.860(33)      942.     2.7959    4.1839
  34057.3    0.70517    3.731(32)      1000.    2.7973    4.0076
  34067.5    0.70539    3.566(31)      1049.    2.7988    3.8107
  34077.7    0.70560    3.487(30)      1092.    2.8003    3.6427
  34088.0    0.70581    3.422(30)      1100.    2.8017    3.5227
  34098.2    0.70602    3.429(30)      1101.    2.8032    3.4493
  34108.4    0.70623    3.375(30)      1135.    2.8046    3.4111
  34118.7    0.70644    3.354(30)      1146.    2.8061    3.3929
  34128.9    0.70666    3.337(30)      1140.    2.8075    3.3801
  34139.1    0.70687    3.328(29)      1154.    2.8089    3.3618
  34149.4    0.70708    3.340(29)      1152.    2.8103    3.3342
  34159.6    0.70729    3.286(29)      1178.    2.8117    3.2992
  34169.9    0.70750    3.282(29)      1179.    2.8131    3.2631
  34180.1    0.70772    3.232(29)      1211.    2.8145    3.2325
  34190.4    0.70793    3.234(29)      1220.    2.8158    3.2117
  34200.6    0.70814    3.252(29)      1213.    2.8172    3.2052
  34210.9    0.70835    3.248(29)      1220.    2.8186    3.2190
  34221.1    0.70857    3.293(29)      1201.    2.8199    3.2665
  34231.4    0.70878    3.364(29)      1189.    2.8213    3.3704
  34241.7    0.70899    3.557(30)      1115.    2.8226    3.5573
  34252.0    0.70921    3.917(32)      1000.    2.8239    3.8393
  34262.2    0.70942    4.180(33)      933.     2.8252    4.1903
  34272.5    0.70963    4.499(34)      864.     2.8266    4.5283
  34282.8    0.70984    4.520(34)      863.     2.8279    4.7267
  34293.1    0.71006    4.512(34)      853.     2.8292    4.7051
  34303.4    0.71027    4.307(33)      907.     2.8305    4.5097
  34313.7    0.71048    4.121(32)      953.     2.8317    4.2518
  34323.9    0.71070    3.978(31)      1011.    2.8330    4.0321
  34334.2    0.71091    3.949(31)      1023.    2.8343    3.9221
  34344.5    0.71112    4.080(32)      979.     2.8356    3.9712
  34354.8    0.71134    4.304(33)      938.     2.8369    4.2110
  34365.2    0.71155    4.821(35)      825.     2.8381    4.6354
  34375.5    0.71176    5.36(4)        733.     2.839     5.170
  34385.8    0.71198    5.69(4)        684.     2.841     5.653
  34396.1    0.71219    5.77(4)        680.     2.842     5.875
  34406.4    0.71240    5.58(4)        702.     2.843     5.750
  34416.7    0.71262    5.22(4)        761.     2.844     5.376
  34427.1    0.71283    4.774(34)      840.     2.8456    4.9055
  34437.4    0.71305    4.438(33)      921.     2.8468    4.4583
  34447.7    0.71326    4.116(32)      990.     2.8480    4.0940
  34458.1    0.71347    3.904(31)      1061.    2.8492    3.8251
  34468.4    0.71369    3.798(30)      1092.    2.8505    3.6380
  34478.7    0.71390    3.670(30)      1136.    2.8517    3.5088
  34489.1    0.71412    3.573(29)      1180.    2.8529    3.4190
  34499.4    0.71433    3.502(29)      1215.    2.8541    3.3531
  34509.8    0.71454    3.437(28)      1239.    2.8553    3.3038
  34520.1    0.71476    3.392(28)      1266.    2.8565    3.2691
  34530.5    0.71497    3.331(28)      1294.    2.8576    3.2492
  34540.8    0.71519    3.346(28)      1279.    2.8588    3.2442
  34551.2    0.71540    3.347(28)      1315.    2.8600    3.2536
  34561.6    0.71562    3.356(28)      1307.    2.8612    3.2780
  34571.9    0.71583    3.414(28)      1293.    2.8624    3.3196
  34582.3    0.71605    3.468(28)      1265.    2.8635    3.3808
  34592.7    0.71626    3.647(29)      1197.    2.8647    3.4598
  34603.1    0.71648    3.695(29)      1180.    2.8659    3.5461
  34613.4    0.71669    3.761(29)      1150.    2.8670    3.6205
  34623.8    0.71691    3.790(29)      1155.    2.8682    3.6672
  34634.2    0.71712    3.781(29)      1169.    2.8694    3.6858
  34644.6    0.71734    3.803(29)      1159.    2.8705    3.6861
  34655.0    0.71755    3.702(29)      1202.    2.8717    3.6788
  34665.4    0.71777    3.689(29)      1212.    2.8728    3.6705
  34675.8    0.71798    3.714(29)      1207.    2.8740    3.6643
  34686.2    0.71820    3.685(29)      1220.    2.8751    3.6605
  34696.6    0.71841    3.693(29)      1221.    2.8763    3.6587
  34707.0    0.71863    3.733(29)      1205.    2.8774    3.6576
  34717.4    0.71884    3.750(29)      1202.    2.8785    3.6558
  34727.8    0.71906    3.681(28)      1239.    2.8797    3.6508
  34738.3    0.71928    3.702(28)      1233.    2.8808    3.6395
  34748.7    0.71949    3.664(28)      1250.    2.8819    3.6202
  34759.1    0.71971    3.652(28)      1270.    2.8831    3.5943
  34769.5    0.71992    3.597(28)      1284.    2.8842    3.5668
  34780.0    0.72014    3.584(28)      1289.    2.8853    3.5461
  34790.4    0.72036    3.658(28)      1273.    2.8865    3.5426
  34800.8    0.72057    3.658(28)      1291.    2.8876    3.5680
  34811.3    0.72079    3.787(29)      1230.    2.8887    3.6317
  34821.7    0.72100    3.933(29)      1193.    2.8898    3.7351
  34832.2    0.72122    4.094(29)      1150.    2.8910    3.8577
  34842.6    0.72144    4.205(30)      1113.    2.8921    3.9605
  34853.1    0.72165    4.190(30)      1116.    2.8932    4.0003
  34863.5    0.72187    4.137(30)      1148.    2.8943    3.9699
  34874.0    0.72209    3.999(29)      1188.    2.8954    3.8953
  34884.4    0.72230    3.874(28)      1236.    2.8966    3.8044
  34894.9    0.72252    3.824(28)      1254.    2.8977    3.7139
  34905.4    0.72274    3.735(28)      1301.    2.8988    3.6307
  34915.8    0.72295    3.658(27)      1325.    2.8999    3.5557
  34926.3    0.72317    3.576(27)      1377.    2.9010    3.4915
  34936.8    0.72339    3.522(27)      1393.    2.9021    3.4412
  34947.3    0.72361    3.485(26)      1425.    2.9032    3.4076
  34957.8    0.72382    3.457(26)      1435.    2.9044    3.3904
  34968.2    0.72404    3.478(27)      1417.    2.9055    3.3855
  34978.7    0.72426    3.412(26)      1466.    2.9066    3.3855
  34989.2    0.72447    3.440(26)      1435.    2.9077    3.3823
  34999.7    0.72469    3.378(26)      1479.    2.9088    3.3693
  35010.2    0.72491    3.391(26)      1482.    2.9099    3.3442
  35020.7    0.72513    3.386(26)      1484.    2.9110    3.3101
  35031.2    0.72534    3.365(26)      1482.    2.9121    3.2747
  35041.7    0.72556    3.321(26)      1534.    2.9132    3.2473
  35052.3    0.72578    3.329(26)      1525.    2.9143    3.2379
  35062.8    0.72600    3.330(26)      1523.    2.9155    3.2500
  35073.3    0.72621    3.353(26)      1526.    2.9166    3.2823
  35084.     0.72643    3.408(26)      1508.    2.9177    3.3283
  35094.     0.72665    3.417(26)      1488.    2.9188    3.3786
  35105.     0.72687    3.467(26)      1496.    2.9199    3.4243
  35115.     0.72709    3.530(26)      1457.    2.9210    3.4590
  35126.     0.72731    3.557(26)      1444.    2.9221    3.4795
  35136.     0.72752    3.536(26)      1478.    2.9232    3.4848
  35147.     0.72774    3.523(26)      1487.    2.9243    3.4729
  35158.     0.72796    3.455(26)      1527.    2.9255    3.4459
  35168.     0.72818    3.472(26)      1506.    2.9266    3.4039
  35179.     0.72840    3.410(25)      1552.    2.9277    3.3513
  35189.     0.72862    3.352(25)      1575.    2.9288    3.2955
  35200.     0.72883    3.294(25)      1616.    2.9299    3.2445
  35210.     0.72905    3.289(25)      1609.    2.9310    3.2049
  35221.     0.72927    3.296(25)      1615.    2.9321    3.1798
  35231.     0.72949    3.316(25)      1615.    2.9333    3.1696
  35242.     0.72971    3.331(25)      1618.    2.9344    3.1728
  35253.     0.72993    3.325(25)      1633.    2.9355    3.1874
  35263.     0.73015    3.299(25)      1629.    2.9366    3.2117
  35274.     0.73037    3.345(25)      1610.    2.9377    3.2452
  35284.     0.73059    3.374(25)      1609.    2.9388    3.2887
  35295.     0.73080    3.388(25)      1625.    2.9400    3.3471
  35306.     0.73102    3.474(25)      1567.    2.9411    3.4309
  35316.     0.73124    3.578(26)      1527.    2.9422    3.5588
  35327.     0.73146    3.739(26)      1470.    2.9433    3.7456
  35337.     0.73168    3.991(27)      1373.    2.9445    3.9946
  35348.     0.73190    4.149(28)      1319.    2.9456    4.2724
  35359.     0.73212    4.296(28)      1271.    2.9467    4.5043
  35369.     0.73234    4.404(29)      1231.    2.9478    4.6014
  35380.     0.73256    4.309(28)      1277.    2.9490    4.5440
  35390.     0.73278    4.259(28)      1281.    2.9501    4.4022
  35401.     0.73300    4.120(27)      1342.    2.9512    4.2761
  35412.     0.73322    4.194(27)      1330.    2.9523    4.2549
  35422.     0.73344    4.467(28)      1255.    2.9535    4.3998
  35433.     0.73366    4.839(29)      1165.    2.9546    4.7210
  35443.     0.73388    5.301(31)      1056.    2.9557    5.1497
  35454.     0.73410    5.666(32)      983.     2.9569    5.5266
  35465.     0.73432    5.767(32)      952.     2.9580    5.6655
  35475.     0.73454    5.586(32)      991.     2.9592    5.5180
  35486.     0.73476    5.271(31)      1059.    2.9603    5.2091
  35497.     0.73498    4.982(30)      1133.    2.9614    4.9062
  35507.     0.73520    4.881(29)      1156.    2.9626    4.7264
  35518.     0.73542    4.837(29)      1182.    2.9637    4.7038
  35529.     0.73564    5.021(30)      1125.    2.9649    4.7893
  35539.     0.73587    5.002(30)      1138.    2.9660    4.8712
  35550.     0.73609    4.941(30)      1146.    2.9672    4.8355
  35561.     0.73631    4.734(29)      1204.    2.9683    4.6639
  35571.     0.73653    4.444(28)      1290.    2.9695    4.4147
  35582.     0.73675    4.186(27)      1376.    2.9706    4.1607
  35593.     0.73697    3.961(26)      1469.    2.9718    3.9428
  35603.     0.73719    3.805(26)      1531.    2.9729    3.7725
  35614.     0.73741    3.690(25)      1597.    2.9741    3.6440
  35625.     0.73763    3.615(25)      1624.    2.9752    3.5484
  35635.     0.73785    3.506(24)      1690.    2.9764    3.4787
  35646.     0.73808    3.494(24)      1696.    2.9776    3.4305
  35657.     0.73830    3.438(24)      1728.    2.9787    3.4001
  35667.     0.73852    3.376(24)      1758.    2.9799    3.3828
  35678.     0.73874    3.387(24)      1753.    2.9811    3.3732
  35689.     0.73896    3.431(24)      1743.    2.9822    3.3665
  35700.     0.73918    3.358(24)      1790.    2.9834    3.3604
  35710.     0.73941    3.405(24)      1771.    2.9846    3.3557
  35721.     0.73963    3.422(24)      1767.    2.9857    3.3575
  35732.     0.73985    3.453(24)      1734.    2.9869    3.3735
  35742.     0.74007    3.477(24)      1739.    2.9881    3.4125
  35753.     0.74029    3.532(24)      1723.    2.9893    3.4805
  35764.     0.74052    3.597(24)      1697.    2.9904    3.5773
  35775.     0.74074    3.705(25)      1650.    2.9916    3.6940
  35785.     0.74096    3.832(25)      1590.    2.9928    3.8152
  35796.     0.74118    3.914(25)      1541.    2.9940    3.9228
  35807.     0.74141    3.965(26)      1531.    2.9952    4.0012
  35818.     0.74163    3.949(25)      1539.    2.9963    4.0414
  35828.     0.74185    3.909(25)      1557.    2.9975    4.0413
  35839.     0.74207    3.897(25)      1570.    2.9987    4.0053
  35850.     0.74230    3.792(25)      1637.    2.9999    3.9490
  35861.     0.74252    3.847(25)      1594.    3.0011    3.8934
  35871.     0.74274    3.771(25)      1643.    3.0023    3.8500
  35882.     0.74296    3.797(25)      1627.    3.0035    3.8152
  35893.     0.74319    3.758(25)      1647.    3.0047    3.7786
  35904.     0.74341    3.753(25)      1641.    3.0059    3.7321
  35914.     0.74363    3.673(24)      1701.    3.0071    3.6762
  35925.     0.74386    3.621(24)      1736.    3.0083    3.6177
  35936.     0.74408    3.561(24)      1772.    3.0095    3.5660
  35947.     0.74430    3.518(23)      1812.    3.0107    3.5285
  35957.     0.74453    3.529(24)      1791.    3.0119    3.5099
  35968.     0.74475    3.498(23)      1815.    3.0131    3.5110
  35979.     0.74497    3.481(23)      1823.    3.0143    3.5292
  35990.     0.74520    3.507(24)      1791.    3.0155    3.5580
  36001.     0.74542    3.546(24)      1764.    3.0167    3.5880
  36011.     0.74564    3.527(24)      1809.    3.0179    3.6098
  36022.     0.74587    3.539(24)      1803.    3.0191    3.6168
  36033.     0.74609    3.525(23)      1835.    3.0204    3.6094
  36044.     0.74631    3.520(23)      1837.    3.0216    3.5975
  36055.     0.74654    3.536(23)      1824.    3.0228    3.6060
  36065.     0.74676    3.655(24)      1765.    3.0240    3.6783
  36076.     0.74699    3.875(24)      1686.    3.0252    3.8815
  36087.     0.74721    4.291(26)      1528.    3.0265    4.2833
  36098.     0.74744    4.983(28)      1309.    3.0277    4.9243
  36109.     0.74766    5.822(30)      1106.    3.0289    5.7571
  36120.     0.74788    6.601(32)      957.     3.0301    6.6130
  36130.     0.74811    7.046(33)      892.     3.0314    7.2265
  36141.     0.74833    7.099(33)      896.     3.0326    7.4484
  36152.     0.74856    7.098(33)      901.     3.0338    7.4245
  36163.     0.74878    7.119(33)      905.     3.0351    7.4225
  36174.     0.74901    7.402(34)      870.     3.0363    7.5909
  36185.     0.74923    7.757(35)      821.     3.0375    7.8469
  36196.     0.74946    7.714(35)      823.     3.0388    7.9202
  36206.     0.74968    7.287(34)      874.     3.0400    7.6100
  36217.     0.74991    6.742(32)      964.     3.0413    7.0060
  36228.     0.75013    6.207(31)      1054.    3.0425    6.3445
  36239.     0.75036    5.739(29)      1156.    3.0437    5.8160
  36250.     0.75058    5.624(29)      1186.    3.0450    5.4916
  36261.     0.75081    5.514(29)      1200.    3.0462    5.3459
  36272.     0.75103    5.451(29)      1217.    3.0475    5.3049
  36282.     0.75126    5.369(28)      1242.    3.0487    5.2903
  36293.     0.75148    5.196(28)      1288.    3.0500    5.2172
  36304.     0.75171    5.028(27)      1327.    3.0512    5.0398
  36315.     0.75193    4.746(27)      1422.    3.0525    4.7916
  36326.     0.75216    4.504(26)      1501.    3.0537    4.5341
  36337.     0.75238    4.298(25)      1575.    3.0550    4.3095
  36348.     0.75261    4.128(25)      1648.    3.0562    4.1321
  36359.     0.75284    3.973(24)      1739.    3.0575    3.9994
  36370.     0.75306    3.904(24)      1772.    3.0588    3.9050
  36381.     0.75329    3.849(24)      1795.    3.0600    3.8447
  36391.     0.75351    3.813(24)      1808.    3.0613    3.8157
  36402.     0.75374    3.761(23)      1833.    3.0625    3.8129
  36413.     0.75397    3.792(23)      1823.    3.0638    3.8272
  36424.     0.75419    3.774(23)      1862.    3.0651    3.8453
  36435.     0.75442    3.805(23)      1827.    3.0663    3.8526
  36446.     0.75465    3.788(23)      1833.    3.0676    3.8375
  36457.     0.75487    3.758(23)      1854.    3.0689    3.7955
  36468.     0.75510    3.693(23)      1900.    3.0701    3.7319
  36479.     0.75532    3.623(23)      1953.    3.0714    3.6593
  36490.     0.75555    3.539(22)      2005.    3.0727    3.5930
  36501.     0.75578    3.512(22)      2016.    3.0739    3.5449
  36512.     0.75600    3.509(22)      2031.    3.0752    3.5203
  36523.     0.75623    3.506(22)      2019.    3.0765    3.5176
  36534.     0.75646    3.518(22)      2026.    3.0778    3.5312
  36545.     0.75669    3.533(22)      2019.    3.0790    3.5542
  36556.     0.75691    3.573(22)      1996.    3.0803    3.5796
  36567.     0.75714    3.599(22)      1980.    3.0816    3.6007
  36578.     0.75737    3.561(22)      2002.    3.0829    3.6119
  36588.     0.75759    3.533(22)      2024.    3.0841    3.6114
  36599.     0.75782    3.546(22)      2019.    3.0854    3.6016
  36610.     0.75805    3.562(22)      2018.    3.0867    3.5877
  36621.     0.75828    3.532(22)      2037.    3.0880    3.5742
  36632.     0.75850    3.558(22)      2017.    3.0893    3.5613
  36643.     0.75873    3.535(22)      2056.    3.0906    3.5461
  36654.     0.75896    3.528(22)      2044.    3.0918    3.5257
  36665.     0.75919    3.474(22)      2098.    3.0931    3.5016
  36676.     0.75941    3.465(22)      2115.    3.0944    3.4798
  36687.     0.75964    3.479(22)      2099.    3.0957    3.4690
  36698.     0.75987    3.479(22)      2108.    3.0970    3.4764
  36709.     0.76010    3.543(22)      2071.    3.0983    3.5065
  36720.     0.76033    3.579(22)      2039.    3.0996    3.5607
  36731.     0.76055    3.647(22)      2009.    3.1008    3.6390
  36742.     0.76078    3.721(22)      2004.    3.1021    3.7440
  36753.     0.76101    3.846(23)      1929.    3.1034    3.8819
  36765.     0.76124    4.077(23)      1828.    3.1047    4.0667
  36776.     0.76147    4.406(24)      1674.    3.1060    4.3281
  36787.     0.76170    4.834(26)      1530.    3.1073    4.7063
  36798.     0.76193    5.351(27)      1391.    3.1086    5.2308
  36809.     0.76215    6.046(29)      1220.    3.1099    5.8989
  36820.     0.76238    6.752(30)      1076.    3.1112    6.6202
  36831.     0.76261    7.151(32)      1007.    3.1125    7.1664
  36842.     0.76284    7.071(31)      1017.    3.1138    7.2731
  36853.     0.76307    6.672(30)      1081.    3.1151    6.9019
  36864.     0.76330    5.993(29)      1221.    3.1163    6.2485
  36875.     0.76353    5.434(27)      1362.    3.1176    5.5375
  36886.     0.76376    4.925(26)      1515.    3.1189    4.9130
  36897.     0.76399    4.417(24)      1706.    3.1202    4.4292
  36908.     0.76421    4.144(23)      1819.    3.1215    4.0821
  36919.     0.76444    3.947(23)      1906.    3.1228    3.8464
  36930.     0.76467    3.820(22)      1981.    3.1241    3.6953
  36941.     0.76490    3.665(22)      2099.    3.1254    3.6061
  36952.     0.76513    3.652(22)      2075.    3.1267    3.5582
  36964.     0.76536    3.585(22)      2139.    3.1280    3.5401
  36975.     0.76559    3.563(22)      2142.    3.1293    3.5397
  36986.     0.76582    3.565(21)      2165.    3.1306    3.5517
  36997.     0.76605    3.570(22)      2144.    3.1319    3.5736
  37008.     0.76628    3.556(21)      2165.    3.1332    3.6037
  37019.     0.76651    3.604(22)      2141.    3.1345    3.6378
  37030.     0.76674    3.653(22)      2118.    3.1358    3.6691
  37041.     0.76697    3.720(22)      2065.    3.1371    3.6896
  37052.     0.76720    3.663(22)      2123.    3.1384    3.6939
  37063.     0.76743    3.707(22)      2072.    3.1397    3.6819
  37075.     0.76766    3.634(22)      2120.    3.1410    3.6591
  37086.     0.76789    3.569(21)      2189.    3.1423    3.6347
  37097.     0.76812    3.564(21)      2204.    3.1436    3.6166
  37108.     0.76835    3.567(21)      2196.    3.1449    3.6076
  37119.     0.76858    3.567(21)      2201.    3.1462    3.6112
  37130.     0.76881    3.616(22)      2156.    3.1475    3.6253
  37141.     0.76904    3.624(21)      2168.    3.1488    3.6501
  37153.     0.76928    3.620(21)      2194.    3.1501    3.6869
  37164.     0.76951    3.711(22)      2119.    3.1514    3.7365
  37175.     0.76974    3.755(22)      2101.    3.1527    3.7961
  37186.     0.76997    3.820(22)      2076.    3.1540    3.8591
  37197.     0.77020    3.922(22)      2004.    3.1553    3.9176
  37208.     0.77043    3.955(22)      1989.    3.1566    3.9642
  37219.     0.77066    3.953(22)      1999.    3.1579    3.9923
  37231.     0.77089    3.995(23)      1974.    3.1592    3.9952
  37242.     0.77112    3.985(22)      1981.    3.1605    3.9685
  37253.     0.77136    3.957(22)      2008.    3.1618    3.9133
  37264.     0.77159    3.866(22)      2054.    3.1630    3.8359
  37275.     0.77182    3.761(22)      2124.    3.1643    3.7472
  37286.     0.77205    3.687(21)      2169.    3.1656    3.6596
  37298.     0.77228    3.547(21)      2266.    3.1669    3.5839
  37309.     0.77251    3.508(21)      2298.    3.1682    3.5262
  37320.     0.77274    3.501(21)      2291.    3.1695    3.4889
  37331.     0.77298    3.469(21)      2327.    3.1708    3.4718
  37342.     0.77321    3.460(21)      2349.    3.1721    3.4763
  37354.     0.77344    3.432(20)      2382.    3.1734    3.5065
  37365.     0.77367    3.562(21)      2258.    3.1747    3.5689
  37376.     0.77390    3.585(21)      2280.    3.1760    3.6645
  37387.     0.77414    3.711(21)      2192.    3.1773    3.7807
  37398.     0.77437    3.768(22)      2163.    3.1786    3.8860
  37410.     0.77460    3.824(22)      2112.    3.1798    3.9421
  37421.     0.77483    3.822(22)      2126.    3.1811    3.9370
  37432.     0.77507    3.765(21)      2193.    3.1824    3.8897
  37443.     0.77530    3.753(21)      2167.    3.1837    3.8246
  37455.     0.77553    3.719(21)      2210.    3.1850    3.7590
  37466.     0.77576    3.636(21)      2273.    3.1863    3.7034
  37477.     0.77600    3.580(21)      2312.    3.1876    3.6686
  37488.     0.77623    3.632(21)      2296.    3.1889    3.6715
  37500.     0.77646    3.677(21)      2267.    3.1901    3.7332
  37511.     0.77670    3.809(21)      2194.    3.1914    3.8667
  37522.     0.77693    3.958(22)      2133.    3.1927    4.0610
  37533.     0.77716    4.166(22)      1987.    3.1940    4.2696
  37545.     0.77740    4.236(23)      1963.    3.1953    4.4230
  37556.     0.77763    4.272(23)      1960.    3.1965    4.4868
  37567.     0.77786    4.326(23)      1932.    3.1978    4.4941
  37578.     0.77810    4.413(23)      1909.    3.1991    4.5030
  37590.     0.77833    4.497(23)      1865.    3.2004    4.5496
  37601.     0.77856    4.632(24)      1804.    3.2017    4.6218
  37612.     0.77880    4.686(24)      1773.    3.2029    4.6568
  37624.     0.77903    4.609(23)      1811.    3.2042    4.5951
  37635.     0.77926    4.450(23)      1885.    3.2055    4.4390
  37646.     0.77950    4.249(23)      1974.    3.2067    4.2435
  37657.     0.77973    4.029(22)      2120.    3.2080    4.0615
  37669.     0.77997    3.884(21)      2207.    3.2093    3.9205
  37680.     0.78020    3.829(21)      2246.    3.2106    3.8235
  37691.     0.78043    3.785(21)      2272.    3.2118    3.7608
  37703.     0.78067    3.726(21)      2312.    3.2131    3.7204
  37714.     0.78090    3.716(21)      2318.    3.2144    3.6923
  37725.     0.78114    3.671(21)      2368.    3.2156    3.6701
  37737.     0.78137    3.647(21)      2377.    3.2169    3.6506
  37748.     0.78160    3.631(20)      2394.    3.2181    3.6334
  37759.     0.78184    3.554(20)      2465.    3.2194    3.6200
  37771.     0.78207    3.552(20)      2462.    3.2207    3.6123
  37782.     0.78231    3.521(20)      2491.    3.2219    3.6117
  37793.     0.78254    3.528(20)      2471.    3.2232    3.6176
  37805.     0.78278    3.550(20)      2487.    3.2244    3.6280
  37816.     0.78301    3.575(20)      2463.    3.2257    3.6409
  37827.     0.78325    3.627(20)      2411.    3.2269    3.6558
  37839.     0.78348    3.612(20)      2433.    3.2282    3.6735
  37850.     0.78372    3.631(20)      2421.    3.2294    3.6955
  37861.     0.78395    3.671(20)      2406.    3.2307    3.7213
  37873.     0.78419    3.696(20)      2405.    3.2319    3.7472
  37884.     0.78442    3.749(21)      2363.    3.2332    3.7677
  37895.     0.78466    3.762(21)      2360.    3.2344    3.7786
  37907.     0.78489    3.796(21)      2312.    3.2357    3.7804
  37918.     0.78513    3.784(21)      2354.    3.2369    3.7787
  37929.     0.78537    3.771(20)      2394.    3.2382    3.7811
  37941.     0.78560    3.762(20)      2392.    3.2394    3.7923
  37952.     0.78584    3.818(21)      2359.    3.2406    3.8118
  37964.     0.78607    3.816(21)      2356.    3.2419    3.8346
  37975.     0.78631    3.842(21)      2334.    3.2431    3.8553
  37986.     0.78654    3.848(21)      2343.    3.2443    3.8720
  37998.     0.78678    3.871(21)      2330.    3.2456    3.8874
  38009.     0.78702    3.871(21)      2337.    3.2468    3.9053
  38021.     0.78725    3.839(21)      2360.    3.2480    3.9274
  38032.     0.78749    3.858(21)      2349.    3.2493    3.9495
  38043.     0.78773    3.881(21)      2340.    3.2505    3.9648
  38055.     0.78796    3.962(21)      2290.    3.2517    3.9680
  38066.     0.78820    3.933(21)      2287.    3.2529    3.9588
  38078.     0.78843    3.904(21)      2332.    3.2542    3.9422
  38089.     0.78867    3.943(21)      2301.    3.2554    3.9250
  38101.     0.78891    3.883(21)      2367.    3.2566    3.9103
  38112.     0.78914    3.884(21)      2346.    3.2578    3.8951
  38123.     0.78938    3.856(21)      2378.    3.2590    3.8726
  38135.     0.78962    3.852(21)      2367.    3.2602    3.8361
  38146.     0.78986    3.738(20)      2455.    3.2614    3.7842
  38158.     0.79009    3.722(20)      2461.    3.2627    3.7214
  38169.     0.79033    3.646(20)      2560.    3.2639    3.6575
  38181.     0.79057    3.582(20)      2582.    3.2651    3.6030
  38192.     0.79080    3.575(20)      2603.    3.2663    3.5660
  38204.     0.79104    3.531(19)      2640.    3.2675    3.5497
  38215.     0.79128    3.569(19)      2634.    3.2687    3.5532
  38226.     0.79152    3.581(20)      2594.    3.2699    3.5724
  38238.     0.79175    3.645(20)      2530.    3.2711    3.6032
  38249.     0.79199    3.657(20)      2542.    3.2723    3.6431
  38261.     0.79223    3.684(20)      2548.    3.2734    3.6883
  38272.     0.79247    3.742(20)      2497.    3.2746    3.7369
  38284.     0.79270    3.783(20)      2459.    3.2758    3.7847
  38295.     0.79294    3.830(20)      2435.    3.2770    3.8275
  38307.     0.79318    3.836(20)      2432.    3.2782    3.8609
  38318.     0.79342    3.885(20)      2381.    3.2794    3.8811
  38330.     0.79366    3.877(20)      2398.    3.2806    3.8862
  38341.     0.79389    3.868(20)      2399.    3.2817    3.8764
  38353.     0.79413    3.832(20)      2453.    3.2829    3.8553
  38364.     0.79437    3.875(20)      2414.    3.2841    3.8285
  38376.     0.79461    3.825(20)      2463.    3.2853    3.8051
  38387.     0.79485    3.806(20)      2471.    3.2864    3.7908
  38399.     0.79509    3.827(20)      2459.    3.2876    3.7899
  38410.     0.79532    3.814(20)      2487.    3.2888    3.8048
  38422.     0.79556    3.840(20)      2454.    3.2899    3.8370
  38433.     0.79580    3.891(20)      2439.    3.2911    3.8863
  38445.     0.79604    3.968(20)      2389.    3.2923    3.9487
  38456.     0.79628    4.044(21)      2327.    3.2934    4.0132
  38468.     0.79652    4.124(21)      2272.    3.2946    4.0607
  38480.     0.79676    4.090(21)      2306.    3.2957    4.0763
  38491.     0.79700    4.059(21)      2328.    3.2969    4.0593
  38503.     0.79724    4.078(21)      2304.    3.2980    4.0197
  38514.     0.79747    3.949(20)      2403.    3.2992    3.9718
  38526.     0.79771    3.921(20)      2435.    3.3003    3.9289
  38537.     0.79795    3.927(20)      2417.    3.3015    3.8993
  38549.     0.79819    3.921(20)      2416.    3.3026    3.8840
  38560.     0.79843    3.921(20)      2450.    3.3037    3.8785
  38572.     0.79867    3.898(20)      2466.    3.3049    3.8758
  38584.     0.79891    3.909(20)      2452.    3.3060    3.8713
  38595.     0.79915    3.894(20)      2457.    3.3071    3.8649
  38607.     0.79939    3.886(20)      2492.    3.3083    3.8603
  38618.     0.79963    3.926(20)      2435.    3.3094    3.8630
  38630.     0.79987    3.916(20)      2446.    3.3105    3.8769
  38641.     0.80011    3.924(20)      2448.    3.3117    3.9017
  38653.     0.80035    3.948(20)      2414.    3.3128    3.9329
  38665.     0.80059    3.936(20)      2439.    3.3139    3.9636
  38676.     0.80083    3.990(20)      2399.    3.3150    3.9881
  38688.     0.80107    4.004(20)      2400.    3.3161    4.0047
  38699.     0.80131    3.991(20)      2417.    3.3172    4.0162
  38711.     0.80155    4.016(20)      2405.    3.3183    4.0298
  38723.     0.80179    4.075(21)      2351.    3.3195    4.0576
  38734.     0.80203    4.150(21)      2339.    3.3206    4.1127
  38746.     0.80227    4.235(21)      2278.    3.3217    4.2016
  38758.     0.80251    4.381(21)      2190.    3.3228    4.3128
  38769.     0.80276    4.472(22)      2139.    3.3239    4.4107
  38781.     0.80300    4.462(21)      2165.    3.3250    4.4481
  38792.     0.80324    4.416(21)      2183.    3.3261    4.4100
  38804.     0.80348    4.331(21)      2226.    3.3271    4.3254
  38816.     0.80372    4.248(21)      2281.    3.3282    4.2314
  38827.     0.80396    4.123(21)      2359.    3.3293    4.1502
  38839.     0.80420    4.118(21)      2354.    3.3304    4.0880
  38851.     0.80444    4.083(20)      2397.    3.3315    4.0424
  38862.     0.80468    4.030(20)      2417.    3.3326    4.0096
  38874.     0.80493    4.005(20)      2445.    3.3336    3.9865
  38886.     0.80517    4.023(20)      2447.    3.3347    3.9716
  38897.     0.80541    3.992(20)      2497.    3.3358    3.9644
  38909.     0.80565    4.024(20)      2474.    3.3369    3.9662
  38921.     0.80589    4.045(20)      2456.    3.3379    3.9792
  38932.     0.80613    4.123(20)      2406.    3.3390    4.0042
  38944.     0.80638    4.148(20)      2388.    3.3401    4.0385
  38956.     0.80662    4.213(21)      2320.    3.3411    4.0764
  38967.     0.80686    4.210(21)      2329.    3.3422    4.1113
  38979.     0.80710    4.212(21)      2339.    3.3432    4.1399
  38991.     0.80734    4.248(21)      2321.    3.3443    4.1673
  39002.     0.80759    4.276(21)      2312.    3.3453    4.2113
  39014.     0.80783    4.343(21)      2266.    3.3464    4.3015
  39026.     0.80807    4.501(21)      2190.    3.3474    4.4656
  39038.     0.80831    4.687(22)      2115.    3.3485    4.7053
  39049.     0.80856    4.960(23)      1975.    3.3495    4.9727
  39061.     0.80880    5.099(23)      1914.    3.3506    5.1676
  39073.     0.80904    5.115(23)      1900.    3.3516    5.1959
  39084.     0.80928    4.980(23)      1967.    3.3526    5.0621
  39096.     0.80953    4.792(22)      2061.    3.3537    4.8489
  39108.     0.80977    4.621(22)      2160.    3.3547    4.6458
  39120.     0.81001    4.545(21)      2203.    3.3557    4.5136
  39131.     0.81026    4.518(21)      2214.    3.3567    4.4686
  39143.     0.81050    4.560(21)      2190.    3.3578    4.4910
  39155.     0.81074    4.568(21)      2194.    3.3588    4.5289
  39167.     0.81099    4.511(21)      2227.    3.3598    4.5295
  39178.     0.81123    4.441(21)      2262.    3.3608    4.4812
  39190.     0.81147    4.394(21)      2296.    3.3618    4.4036
  39202.     0.81172    4.340(21)      2323.    3.3628    4.3181
  39214.     0.81196    4.252(20)      2391.    3.3638    4.2352
  39225.     0.81220    4.158(20)      2447.    3.3648    4.1543
  39237.     0.81245    4.094(20)      2506.    3.3658    4.0715
  39249.     0.81269    4.032(20)      2541.    3.3668    3.9876
  39261.     0.81293    3.921(20)      2620.    3.3678    3.9122
  39272.     0.81318    3.852(19)      2678.    3.3688    3.8633
  39284.     0.81342    3.895(19)      2650.    3.3698    3.8616
  39296.     0.81367    3.962(20)      2621.    3.3708    3.9240
  39308.     0.81391    4.080(20)      2546.    3.3718    4.0543
  39320.     0.81415    4.251(20)      2436.    3.3728    4.2337
  39331.     0.81440    4.440(21)      2301.    3.3738    4.4164
  39343.     0.81464    4.507(21)      2290.    3.3747    4.5411
  39355.     0.81489    4.547(21)      2268.    3.3757    4.5782
  39367.     0.81513    4.500(21)      2307.    3.3767    4.5469
  39379.     0.81538    4.425(21)      2339.    3.3777    4.4813
  39390.     0.81562    4.341(20)      2411.    3.3786    4.4046
  39402.     0.81587    4.300(20)      2405.    3.3796    4.3261
  39414.     0.81611    4.253(20)      2452.    3.3806    4.2476
  39426.     0.81636    4.147(20)      2526.    3.3815    4.1726
  39438.     0.81660    4.064(20)      2599.    3.3825    4.1087
  39450.     0.81685    4.011(20)      2626.    3.3835    4.0655
  39461.     0.81709    3.973(19)      2687.    3.3844    4.0480
  39473.     0.81734    4.000(19)      2658.    3.3854    4.0537
  39485.     0.81758    4.023(19)      2639.    3.3863    4.0725
  39497.     0.81783    4.009(19)      2670.    3.3873    4.0918
  39509.     0.81807    4.051(20)      2606.    3.3882    4.1018
  39521.     0.81832    4.069(20)      2602.    3.3891    4.0993
  39532.     0.81856    4.037(19)      2642.    3.3901    4.0877
  39544.     0.81881    4.021(19)      2649.    3.3910    4.0731
  39556.     0.81905    4.045(20)      2626.    3.3920    4.0590
  39568.     0.81930    3.999(19)      2679.    3.3929    4.0447
  39580.     0.81955    3.998(19)      2683.    3.3938    4.0266
  39592.     0.81979    3.958(19)      2710.    3.3947    4.0022
  39604.     0.82004    3.931(19)      2728.    3.3957    3.9728
  39616.     0.82028    3.911(19)      2746.    3.3966    3.9407
  39627.     0.82053    3.902(19)      2749.    3.3975    3.9079
  39639.     0.82078    3.862(19)      2797.    3.3984    3.8751
  39651.     0.82102    3.847(19)      2807.    3.3993    3.8433
  39663.     0.82127    3.813(19)      2828.    3.4003    3.8144
  39675.     0.82152    3.796(19)      2860.    3.4012    3.7907
  39687.     0.82176    3.779(19)      2901.    3.4021    3.7735
  39699.     0.82201    3.794(19)      2888.    3.4030    3.7632
  39711.     0.82226    3.796(19)      2881.    3.4039    3.7556
  39723.     0.82250    3.805(19)      2865.    3.4048    3.7502
  39735.     0.82275    3.770(19)      2907.    3.4057    3.7466
  39746.     0.82300    3.785(19)      2889.    3.4066    3.7455
  39758.     0.82324    3.782(19)      2894.    3.4075    3.7482
  39770.     0.82349    3.760(18)      2934.    3.4084    3.7555
  39782.     0.82374    3.769(19)      2919.    3.4092    3.7676
  39794.     0.82398    3.779(18)      2927.    3.4101    3.7832
  39806.     0.82423    3.823(18)      3002.    3.4110    3.7998
  39818.     0.82448    3.797(18)      3086.    3.4119    3.8144
  39830.     0.82473    3.828(18)      3122.    3.4128    3.8251
  39842.     0.82497    3.842(18)      3123.    3.4137    3.8323
  39854.     0.82522    3.888(18)      3067.    3.4145    3.8395
  39866.     0.82547    3.912(18)      3026.    3.4154    3.8522
  39878.     0.82572    3.916(18)      3008.    3.4163    3.8778
  39890.     0.82596    4.011(19)      2900.    3.4171    3.9233
  39902.     0.82621    4.087(19)      2837.    3.4180    3.9948
  39914.     0.82646    4.157(19)      2770.    3.4189    4.0976
  39926.     0.82671    4.314(19)      2644.    3.4197    4.2385
  39938.     0.82696    4.519(20)      2509.    3.4206    4.4311
  39950.     0.82720    4.839(21)      2307.    3.4214    4.7051
  39962.     0.82745    5.254(22)      2087.    3.4223    5.0958
  39974.     0.82770    5.718(25)      1651.    3.4231    5.5955
  39986.     0.82795    6.193(27)      1380.    3.4240    6.1298
  39998.     0.82820    6.525(28)      1239.    3.4248    6.5710
  40010.     0.82845    6.628(29)      1171.    3.4257    6.7542
  40022.     0.82869    6.355(29)      1208.    3.4265    6.5912
  40034.     0.82894    5.948(28)      1297.    3.4274    6.1716
  40046.     0.82919    5.391(26)      1445.    3.4282    5.6599
  40058.     0.82944    4.976(25)      1563.    3.4290    5.1833
  40070.     0.82969    4.611(24)      1706.    3.4299    4.8043
  40082.     0.82994    4.407(24)      1779.    3.4307    4.5317
  40094.     0.83019    4.276(23)      1818.    3.4315    4.3476
  40106.     0.83044    4.141(23)      1903.    3.4324    4.2277
  40118.     0.83069    4.049(23)      1932.    3.4332    4.1501
  40130.     0.83093    4.015(23)      1973.    3.4340    4.0994
  40142.     0.83118    3.978(22)      1979.    3.4348    4.0591
  40154.     0.83143    3.936(22)      2027.    3.4356    4.0235
  40166.     0.83168    3.910(22)      2038.    3.4364    3.9897
  40178.     0.83193    3.876(22)      2059.    3.4373    3.9586
  40190.     0.83218    3.809(22)      2110.    3.4381    3.9321
  40202.     0.83243    3.790(22)      2115.    3.4389    3.9107
  40214.     0.83268    3.841(22)      2101.    3.4397    3.8922
  40226.     0.83293    3.783(22)      2133.    3.4405    3.8719
  40238.     0.83318    3.772(21)      2186.    3.4413    3.8462
  40250.     0.83343    3.757(21)      2184.    3.4421    3.8131
  40262.     0.83368    3.713(21)      2233.    3.4429    3.7747
  40275.     0.83393    3.724(21)      2232.    3.4437    3.7360
  40287.     0.83418    3.699(21)      2249.    3.4445    3.7055
  40299.     0.83443    3.660(21)      2278.    3.4453    3.6853
  40311.     0.83468    3.651(21)      2309.    3.4461    3.6815
  40323.     0.83493    3.708(21)      2252.    3.4468    3.6957
  40335.     0.83518    3.745(21)      2261.    3.4476    3.7265
  40347.     0.83543    3.792(21)      2238.    3.4484    3.7695
  40359.     0.83568    3.888(21)      2178.    3.4492    3.8190
  40371.     0.83594    3.929(21)      2184.    3.4500    3.8709
  40383.     0.83619    3.999(22)      2133.    3.4507    3.9246
  40396.     0.83644    4.003(22)      2147.    3.4515    3.9831
  40408.     0.83669    4.120(22)      2109.    3.4523    4.0505
  40420.     0.83694    4.188(22)      2076.    3.4531    4.1295
  40432.     0.83719    4.274(22)      2046.    3.4538    4.2236
  40444.     0.83744    4.452(23)      1953.    3.4546    4.3468
  40456.     0.83769    4.553(23)      1930.    3.4554    4.5344
  40468.     0.83794    4.897(24)      1788.    3.4561    4.8419
  40480.     0.83820    5.375(25)      1636.    3.4569    5.3146
  40493.     0.83845    6.029(26)      1483.    3.4576    5.9335
  40505.     0.83870    6.663(27)      1366.    3.4584    6.5675
  40517.     0.83895    7.054(28)      1293.    3.4592    6.9807
  40529.     0.83920    7.072(28)      1308.    3.4599    6.9838
  40541.     0.83945    6.664(26)      1437.    3.4607    6.6148
  40553.     0.83971    6.148(25)      1587.    3.4614    6.0591
  40566.     0.83996    5.595(24)      1796.    3.4622    5.4910
  40578.     0.84021    5.119(22)      2012.    3.4629    5.0110
  40590.     0.84046    4.828(21)      2168.    3.4636    4.6492
  40602.     0.84071    4.534(21)      2375.    3.4644    4.3970
  40614.     0.84097    4.376(20)      2511.    3.4651    4.2349
  40626.     0.84122    4.297(20)      2580.    3.4659    4.1440
  40639.     0.84147    4.231(19)      2700.    3.4666    4.1069
  40651.     0.84172    4.197(19)      2763.    3.4673    4.1060
  40663.     0.84198    4.189(19)      2784.    3.4681    4.1229
  40675.     0.84223    4.228(19)      2748.    3.4688    4.1422
  40687.     0.84248    4.232(19)      2762.    3.4695    4.1547
  40700.     0.84273    4.261(19)      2723.    3.4702    4.1584
  40712.     0.84299    4.233(19)      2752.    3.4710    4.1559
  40724.     0.84324    4.233(19)      2747.    3.4717    4.1512
  40736.     0.84349    4.232(19)      2746.    3.4724    4.1484
  40748.     0.84375    4.175(19)      2819.    3.4731    4.1523
  40761.     0.84400    4.190(19)      2805.    3.4739    4.1699
  40773.     0.84425    4.232(19)      2762.    3.4746    4.2079
  40785.     0.84451    4.296(19)      2731.    3.4753    4.2696
  40797.     0.84476    4.386(19)      2664.    3.4760    4.3508
  40810.     0.84501    4.429(19)      2647.    3.4767    4.4391
  40822.     0.84527    4.489(19)      2634.    3.4774    4.5180
  40834.     0.84552    4.557(20)      2593.    3.4781    4.5733
  40846.     0.84577    4.554(20)      2597.    3.4788    4.6006
  40859.     0.84603    4.585(20)      2573.    3.4795    4.6132
  40871.     0.84628    4.581(20)      2621.    3.4802    4.6505
  40883.     0.84653    4.752(20)      2502.    3.4809    4.7846
  40895.     0.84679    5.068(21)      2378.    3.4816    5.1093
  40908.     0.84704    5.712(22)      2099.    3.4823    5.7021
  40920.     0.84730    6.657(24)      1755.    3.4830    6.5406
  40932.     0.84755    7.684(26)      1491.    3.4837    7.4452
  40944.     0.84781    8.268(27)      1369.    3.4844    8.0838
  40957.     0.84806    8.319(27)      1363.    3.4851    8.1942
  40969.     0.84831    7.911(26)      1446.    3.4858    7.8550
  40981.     0.84857    7.401(25)      1573.    3.4865    7.3824
  40994.     0.84882    7.187(25)      1633.    3.4872    7.1057
  41006.     0.84908    7.376(25)      1590.    3.4879    7.2232
  41018.     0.84933    7.908(26)      1467.    3.4886    7.7155
  41031.     0.84959    8.520(27)      1344.    3.4893    8.3227
  41043.     0.84984    8.738(28)      1305.    3.4899    8.6377
  41055.     0.85010    8.437(27)      1356.    3.4906    8.4211
  41067.     0.85035    7.780(26)      1484.    3.4913    7.7847
  41080.     0.85061    7.022(25)      1660.    3.4920    6.9873
  41092.     0.85086    6.320(23)      1861.    3.4926    6.2383
  41104.     0.85112    5.699(22)      2072.    3.4933    5.6333
  41117.     0.85137    5.241(21)      2285.    3.4940    5.1933
  41129.     0.85163    4.993(20)      2397.    3.4947    4.9007
  41141.     0.85188    4.827(20)      2494.    3.4953    4.7304
  41154.     0.85214    4.771(20)      2515.    3.4960    4.6557
  41166.     0.85240    4.771(20)      2505.    3.4967    4.6461
  41178.     0.85265    4.779(20)      2499.    3.4973    4.6660
  41191.     0.85291    4.754(20)      2524.    3.4980    4.6810
  41203.     0.85316    4.733(20)      2513.    3.4987    4.6688
  41216.     0.85342    4.655(20)      2582.    3.4993    4.6239
  41228.     0.85368    4.545(19)      2659.    3.5000    4.5535
  41240.     0.85393    4.458(19)      2696.    3.5007    4.4715
  41253.     0.85419    4.414(19)      2717.    3.5013    4.3912
  41265.     0.85444    4.330(19)      2782.    3.5020    4.3187
  41277.     0.85470    4.262(19)      2821.    3.5026    4.2530
  41290.     0.85496    4.189(19)      2872.    3.5033    4.1889
  41302.     0.85521    4.185(19)      2864.    3.5040    4.1228
  41315.     0.85547    4.072(18)      2984.    3.5046    4.0562
  41327.     0.85573    4.043(18)      2989.    3.5053    3.9945
  41339.     0.85598    3.953(18)      3050.    3.5059    3.9428
  41352.     0.85624    3.955(18)      3045.    3.5066    3.9070
  41364.     0.85650    3.927(18)      3093.    3.5072    3.8843
  41377.     0.85675    3.924(18)      3065.    3.5079    3.8690
  41389.     0.85701    3.883(18)      3122.    3.5085    3.8543
  41401.     0.85727    3.919(18)      3058.    3.5092    3.8356
  41414.     0.85753    3.869(18)      3102.    3.5098    3.8139
  41426.     0.85778    3.853(18)      3130.    3.5104    3.7964
  41439.     0.85804    3.839(18)      3141.    3.5111    3.7951
  41451.     0.85830    3.877(18)      3108.    3.5117    3.8250
  41464.     0.85856    3.938(18)      3063.    3.5124    3.9001
  41476.     0.85881    4.028(18)      2999.    3.5130    4.0294
  41488.     0.85907    4.183(19)      2880.    3.5136    4.2105
  41501.     0.85933    4.408(19)      2730.    3.5143    4.4247
  41513.     0.85959    4.600(20)      2587.    3.5149    4.6365
  41526.     0.85984    4.770(20)      2484.    3.5156    4.8036
  41538.     0.86010    4.832(20)      2457.    3.5162    4.8925
  41551.     0.86036    4.847(20)      2446.    3.5168    4.8923
  41563.     0.86062    4.730(20)      2511.    3.5175    4.8176
  41576.     0.86088    4.661(20)      2550.    3.5181    4.6998
  41588.     0.86114    4.557(20)      2601.    3.5187    4.5732
  41601.     0.86139    4.448(19)      2684.    3.5194    4.4611
  41613.     0.86165    4.360(19)      2731.    3.5200    4.3713
  41626.     0.86191    4.311(19)      2773.    3.5206    4.2975
  41638.     0.86217    4.273(19)      2775.    3.5213    4.2274
  41651.     0.86243    4.178(19)      2862.    3.5219    4.1515
  41663.     0.86269    4.111(19)      2909.    3.5225    4.0678
  41676.     0.86295    4.001(18)      3000.    3.5231    3.9827
  41688.     0.86320    3.919(18)      3049.    3.5238    3.9058
  41701.     0.86346    3.857(18)      3109.    3.5244    3.8467
  41713.     0.86372    3.814(18)      3161.    3.5250    3.8107
  41726.     0.86398    3.822(18)      3142.    3.5256    3.7983
  41738.     0.86424    3.816(18)      3180.    3.5263    3.8055
  41751.     0.86450    3.855(18)      3100.    3.5269    3.8257
  41763.     0.86476    3.897(18)      3072.    3.5275    3.8520
  41776.     0.86502    3.876(18)      3078.    3.5281    3.8801
  41788.     0.86528    3.925(18)      3050.    3.5287    3.9099
  41801.     0.86554    3.963(18)      3020.    3.5294    3.9442
  41813.     0.86580    3.990(18)      3014.    3.5300    3.9857
  41826.     0.86606    4.037(18)      2952.    3.5306    4.0334
  41838.     0.86632    4.101(19)      2919.    3.5312    4.0951
  41851.     0.86658    4.162(19)      2879.    3.5318    4.1864
  41863.     0.86684    4.343(19)      2756.    3.5325    4.3420
  41876.     0.86710    4.640(20)      2574.    3.5331    4.6089
  41889.     0.86736    5.079(21)      2319.    3.5337    5.0011
  41901.     0.86762    5.572(22)      2087.    3.5343    5.4733
  41914.     0.86788    6.025(23)      1902.    3.5349    5.9200
  41926.     0.86814    6.312(23)      1820.    3.5355    6.2607
  41939.     0.86840    6.625(24)      1735.    3.5362    6.5519
  41951.     0.86866    6.979(25)      1633.    3.5368    6.9073
  41964.     0.86892    7.448(26)      1501.    3.5374    7.3364
  41977.     0.86918    7.710(26)      1442.    3.5380    7.6710
  41989.     0.86944    7.650(26)      1452.    3.5386    7.6767
  42002.     0.86970    7.302(26)      1525.    3.5392    7.3079
  42014.     0.86996    6.656(24)      1711.    3.5398    6.7202
  42027.     0.87022    6.142(23)      1863.    3.5404    6.0921
  42040.     0.87049    5.665(22)      2043.    3.5411    5.5417
  42052.     0.87075    5.270(21)      2227.    3.5417    5.1132
  42065.     0.87101    5.001(21)      2342.    3.5423    4.8038
  42077.     0.87127    4.781(20)      2450.    3.5429    4.5924
  42090.     0.87153    4.615(20)      2545.    3.5435    4.4550
  42103.     0.87179    4.456(19)      2656.    3.5441    4.3717
  42115.     0.87205    4.376(19)      2711.    3.5447    4.3268
  42128.     0.87232    4.274(19)      2800.    3.5453    4.3070
  42141.     0.87258    4.265(19)      2777.    3.5459    4.2997
  42153.     0.87284    4.226(19)      2811.    3.5465    4.2926
  42166.     0.87310    4.248(19)      2790.    3.5471    4.2755
  42179.     0.87336    4.241(19)      2799.    3.5478    4.2430
  42191.     0.87363    4.177(19)      2857.    3.5484    4.1955
  42204.     0.87389    4.123(19)      2907.    3.5490    4.1384
  42217.     0.87415    4.113(19)      2904.    3.5496    4.0806
  42229.     0.87441    4.039(18)      2966.    3.5502    4.0329
  42242.     0.87467    4.036(18)      2980.    3.5508    4.0061
  42255.     0.87494    4.033(18)      2980.    3.5514    4.0088
  42267.     0.87520    4.060(18)      2965.    3.5520    4.0439
  42280.     0.87546    4.086(18)      2975.    3.5526    4.1053
  42293.     0.87572    4.145(19)      2914.    3.5532    4.1774
  42305.     0.87599    4.246(19)      2842.    3.5538    4.2403
  42318.     0.87625    4.240(19)      2843.    3.5544    4.2780
  42331.     0.87651    4.259(19)      2827.    3.5550    4.2853
  42343.     0.87678    4.239(19)      2840.    3.5556    4.2678
  42356.     0.87704    4.230(19)      2841.    3.5563    4.2365
  42369.     0.87730    4.229(19)      2853.    3.5569    4.2018
  42381.     0.87757    4.160(19)      2917.    3.5575    4.1722
  42394.     0.87783    4.161(19)      2917.    3.5581    4.1567
  42407.     0.87809    4.178(19)      2889.    3.5587    4.1594
  42420.     0.87836    4.227(19)      2862.    3.5593    4.1876
  42432.     0.87862    4.228(19)      2871.    3.5599    4.2422
  42445.     0.87888    4.290(19)      2818.    3.5605    4.3161
  42458.     0.87915    4.392(19)      2758.    3.5611    4.3955
  42471.     0.87941    4.425(19)      2746.    3.5617    4.4643
  42483.     0.87967    4.463(19)      2727.    3.5623    4.5106
  42496.     0.87994    4.502(19)      2682.    3.5629    4.5320
  42509.     0.88020    4.511(19)      2697.    3.5635    4.5358
  42522.     0.88047    4.499(19)      2719.    3.5641    4.5338
  42534.     0.88073    4.531(19)      2681.    3.5648    4.5340
  42547.     0.88099    4.533(19)      2692.    3.5654    4.5355
  42560.     0.88126    4.542(19)      2678.    3.5660    4.5293
  42573.     0.88152    4.514(19)      2688.    3.5666    4.5047
  42585.     0.88179    4.460(19)      2732.    3.5672    4.4566
  42598.     0.88205    4.394(19)      2767.    3.5678    4.3886
  42611.     0.88232    4.298(19)      2854.    3.5684    4.3114
  42624.     0.88258    4.192(18)      2959.    3.5690    4.2370
  42637.     0.88285    4.130(18)      2997.    3.5696    4.1732
  42649.     0.88311    4.085(18)      3032.    3.5702    4.1220
  42662.     0.88338    4.085(18)      3030.    3.5708    4.0814
  42675.     0.88364    4.037(18)      3072.    3.5714    4.0499
  42688.     0.88391    3.990(18)      3097.    3.5721    4.0286
  42700.     0.88417    4.008(18)      3101.    3.5727    4.0206
  42713.     0.88444    4.016(18)      3106.    3.5733    4.0286
  42726.     0.88470    4.085(18)      3009.    3.5739    4.0539
  42739.     0.88497    4.148(18)      2983.    3.5745    4.0993
  42752.     0.88523    4.224(18)      2922.    3.5751    4.1786
  42765.     0.88550    4.320(19)      2876.    3.5757    4.3263
  42777.     0.88577    4.583(19)      2731.    3.5763    4.5972
  42790.     0.88603    5.014(20)      2473.    3.5770    5.0367
  42803.     0.88630    5.625(21)      2169.    3.5776    5.6261
  42816.     0.88656    6.158(23)      1973.    3.5782    6.2348
  42829.     0.88683    6.503(23)      1846.    3.5788    6.6391
  42842.     0.88709    6.545(23)      1839.    3.5794    6.6844
  42854.     0.88736    6.330(23)      1912.    3.5800    6.4411
  42867.     0.88763    5.985(22)      2048.    3.5806    6.0995
  42880.     0.88789    5.762(22)      2143.    3.5813    5.8377
  42893.     0.88816    5.752(22)      2138.    3.5819    5.7545
  42906.     0.88843    5.895(22)      2094.    3.5825    5.8757
  42919.     0.88869    6.279(23)      1944.    3.5831    6.1560
  42932.     0.88896    6.590(23)      1836.    3.5837    6.4736
  42945.     0.88923    6.702(24)      1808.    3.5843    6.6464
  42957.     0.88949    6.609(23)      1831.    3.5850    6.5614
  42970.     0.88976    6.277(23)      1926.    3.5856    6.2790
  42983.     0.89003    5.929(22)      2075.    3.5862    5.9376
  42996.     0.89029    5.650(21)      2173.    3.5868    5.6467
  43009.     0.89056    5.457(21)      2264.    3.5874    5.4503
  43022.     0.89083    5.307(21)      2324.    3.5881    5.3345
  43035.     0.89110    5.230(21)      2364.    3.5887    5.2525
  43048.     0.89136    5.157(20)      2387.    3.5893    5.1651
  43061.     0.89163    5.001(20)      2490.    3.5899    5.0776
  43074.     0.89190    4.987(20)      2495.    3.5906    5.0385
  43086.     0.89217    5.064(20)      2482.    3.5912    5.1269
  43099.     0.89243    5.384(21)      2329.    3.5918    5.4299
  43112.     0.89270    5.983(22)      2076.    3.5924    5.9888
  43125.     0.89297    6.760(24)      1806.    3.5931    6.7255
  43138.     0.89324    7.360(25)      1643.    3.5937    7.4025
  43151.     0.89350    7.642(25)      1569.    3.5943    7.7099
  43164.     0.89377    7.473(25)      1597.    3.5949    7.5309
  43177.     0.89404    6.974(24)      1725.    3.5956    7.0167
  43190.     0.89431    6.360(23)      1924.    3.5962    6.3937
  43203.     0.89458    5.847(22)      2112.    3.5968    5.8242
  43216.     0.89485    5.416(21)      2281.    3.5975    5.3765
  43229.     0.89511    5.081(20)      2454.    3.5981    5.0562
  43242.     0.89538    4.867(20)      2565.    3.5987    4.8420
  43255.     0.89565    4.752(20)      2623.    3.5994    4.7057
  43268.     0.89592    4.656(19)      2680.    3.6000    4.6208
  43281.     0.89619    4.541(19)      2763.    3.6006    4.5648
  43294.     0.89646    4.495(19)      2783.    3.6013    4.5221
  43307.     0.89673    4.459(19)      2803.    3.6019    4.4847
  43320.     0.89700    4.434(19)      2825.    3.6025    4.4514
  43333.     0.89727    4.393(19)      2836.    3.6032    4.4238
  43346.     0.89753    4.337(19)      2884.    3.6038    4.4026
  43359.     0.89780    4.334(19)      2883.    3.6045    4.3840
  43372.     0.89807    4.327(19)      2894.    3.6051    4.3605
  43385.     0.89834    4.287(19)      2921.    3.6057    4.3252
  43398.     0.89861    4.256(18)      2937.    3.6064    4.2761
  43411.     0.89888    4.212(18)      2975.    3.6070    4.2187
  43424.     0.89915    4.174(18)      2998.    3.6077    4.1632
  43437.     0.89942    4.103(18)      3062.    3.6083    4.1192
  43450.     0.89969    4.050(18)      3109.    3.6090    4.0911
  43463.     0.89996    4.026(18)      3140.    3.6096    4.0764
  43476.     0.90023    4.050(18)      3099.    3.6103    4.0685
  43489.     0.90050    4.028(18)      3131.    3.6109    4.0608
  43502.     0.90077    3.990(18)      3136.    3.6116    4.0503
  43515.     0.90104    3.965(18)      3170.    3.6122    4.0392
  43528.     0.90131    4.018(18)      3124.    3.6129    4.0331
  43541.     0.90158    4.010(18)      3139.    3.6135    4.0372
  43554.     0.90185    4.029(18)      3109.    3.6142    4.0537
  43567.     0.90212    4.082(18)      3078.    3.6148    4.0776
  43580.     0.90239    4.093(18)      3062.    3.6155    4.1022
  43593.     0.90267    4.111(18)      3060.    3.6161    4.1225
  43607.     0.90294    4.122(18)      3054.    3.6168    4.1425
  43620.     0.90321    4.159(18)      3042.    3.6174    4.1761
  43633.     0.90348    4.228(18)      2984.    3.6181    4.2400
  43646.     0.90375    4.351(19)      2908.    3.6188    4.3399
  43659.     0.90402    4.476(19)      2806.    3.6194    4.4587
  43672.     0.90429    4.586(19)      2713.    3.6201    4.5552
  43685.     0.90456    4.600(19)      2733.    3.6207    4.5943
  43698.     0.90483    4.601(19)      2726.    3.6214    4.5776
  43711.     0.90511    4.539(19)      2772.    3.6221    4.5277
  43724.     0.90538    4.518(19)      2782.    3.6227    4.4640
  43738.     0.90565    4.437(19)      2807.    3.6234    4.3955
  43751.     0.90592    4.352(19)      2889.    3.6241    4.3245
  43764.     0.90619    4.260(18)      2939.    3.6247    4.2523
  43777.     0.90646    4.163(18)      3028.    3.6254    4.1832
  43790.     0.90674    4.126(18)      3080.    3.6261    4.1239
  43803.     0.90701    4.063(18)      3102.    3.6268    4.0803
  43816.     0.90728    3.992(18)      3193.    3.6274    4.0548
  43829.     0.90755    3.993(18)      3186.    3.6281    4.0453
  43843.     0.90783    3.981(18)      3189.    3.6288    4.0470
  43856.     0.90810    3.971(18)      3214.    3.6295    4.0545
  43869.     0.90837    3.974(18)      3205.    3.6301    4.0637
  43882.     0.90864    4.003(18)      3172.    3.6308    4.0722
  43895.     0.90892    3.997(18)      3186.    3.6315    4.0780
  43908.     0.90919    4.012(18)      3155.    3.6322    4.0786
  43922.     0.90946    4.018(18)      3144.    3.6329    4.0711
  43935.     0.90973    4.015(18)      3167.    3.6335    4.0529
  43948.     0.91001    3.970(18)      3221.    3.6342    4.0235
  43961.     0.91028    3.973(18)      3206.    3.6349    3.9843
  43974.     0.91055    3.929(18)      3241.    3.6356    3.9450
  43988.     0.91083    3.900(17)      3274.    3.6363    3.9096
  44001.     0.91110    3.854(17)      3312.    3.6370    3.8885
  44014.     0.91137    3.858(17)      3320.    3.6377    3.8839
  44027.     0.91165    3.860(17)      3313.    3.6383    3.8961
  44040.     0.91192    3.890(17)      3270.    3.6390    3.9223
  44054.     0.91219    3.923(18)      3264.    3.6397    3.9581
  44067.     0.91247    3.947(18)      3244.    3.6404    3.9980
  44080.     0.91274    3.988(18)      3199.    3.6411    4.0372
  44093.     0.91301    4.011(18)      3177.    3.6418    4.0733
  44106.     0.91329    4.035(18)      3180.    3.6425    4.1065
  44120.     0.91356    4.075(18)      3149.    3.6432    4.1394
  44133.     0.91384    4.097(18)      3129.    3.6439    4.1731
  44146.     0.91411    4.141(18)      3090.    3.6446    4.2055
  44159.     0.91439    4.191(18)      3051.    3.6453    4.2313
  44173.     0.91466    4.178(18)      3082.    3.6460    4.2441
  44186.     0.91493    4.224(18)      3029.    3.6467    4.2388
  44199.     0.91521    4.214(18)      3038.    3.6474    4.2125
  44212.     0.91548    4.180(18)      3067.    3.6481    4.1653
  44226.     0.91576    4.115(18)      3108.    3.6488    4.1069
  44239.     0.91603    4.021(18)      3220.    3.6495    4.0571
  44252.     0.91631    3.997(18)      3248.    3.6503    4.0348
  44265.     0.91658    4.030(18)      3188.    3.6510    4.0495
  44279.     0.91686    4.056(18)      3173.    3.6517    4.1003
  44292.     0.91713    4.148(18)      3099.    3.6524    4.1773
  44305.     0.91741    4.216(18)      3052.    3.6531    4.2650
  44319.     0.91768    4.308(18)      2975.    3.6538    4.3460
  44332.     0.91796    4.396(19)      2917.    3.6545    4.4054
  44345.     0.91823    4.433(19)      2892.    3.6553    4.4347
  44359.     0.91851    4.425(19)      2907.    3.6560    4.4335
  44372.     0.91878    4.448(19)      2873.    3.6567    4.4083
  44385.     0.91906    4.341(18)      2975.    3.6574    4.3675
  44398.     0.91934    4.313(18)      2975.    3.6581    4.3185
  44412.     0.91961    4.255(18)      3033.    3.6589    4.2690
  44425.     0.91989    4.251(18)      3048.    3.6596    4.2312
  44438.     0.92016    4.250(18)      3051.    3.6603    4.2264
  44452.     0.92044    4.256(18)      3070.    3.6610    4.2829
  44465.     0.92072    4.410(18)      2936.    3.6618    4.4238
  44478.     0.92099    4.659(19)      2754.    3.6625    4.6484
  44492.     0.92127    4.917(20)      2605.    3.6632    4.9151
  44505.     0.92155    5.104(20)      2497.    3.6640    5.1387
  44518.     0.92182    5.152(20)      2462.    3.6647    5.2408
  44532.     0.92210    5.109(20)      2479.    3.6654    5.2162
  44545.     0.92237    5.015(20)      2544.    3.6662    5.1101
  44559.     0.92265    4.867(20)      2626.    3.6669    4.9685
  44572.     0.92293    4.735(19)      2703.    3.6677    4.8205
  44585.     0.92321    4.632(19)      2754.    3.6684    4.6777
  44599.     0.92348    4.497(19)      2839.    3.6691    4.5420
  44612.     0.92376    4.394(18)      2935.    3.6699    4.4137
  44625.     0.92404    4.258(18)      3040.    3.6706    4.2948
  44639.     0.92431    4.175(18)      3080.    3.6714    4.1923
  44652.     0.92459    4.091(18)      3152.    3.6721    4.1137
  44666.     0.92487    4.053(18)      3177.    3.6729    4.0650
  44679.     0.92515    4.014(18)      3200.    3.6736    4.0478
  44692.     0.92542    4.010(18)      3221.    3.6744    4.0570
  44706.     0.92570    4.021(18)      3240.    3.6751    4.0823
  44719.     0.92598    4.025(18)      3206.    3.6759    4.1106
  44733.     0.92626    4.076(18)      3159.    3.6766    4.1296
  44746.     0.92654    4.048(18)      3161.    3.6774    4.1317
  44759.     0.92681    4.033(18)      3194.    3.6781    4.1165
  44773.     0.92709    4.036(18)      3206.    3.6789    4.0900
  44786.     0.92737    4.020(18)      3211.    3.6796    4.0626
  44800.     0.92765    4.025(18)      3202.    3.6804    4.0439
  44813.     0.92793    4.009(18)      3221.    3.6812    4.0407
  44827.     0.92820    4.010(18)      3247.    3.6819    4.0551
  44840.     0.92848    4.052(18)      3190.    3.6827    4.0873
  44854.     0.92876    4.134(18)      3124.    3.6835    4.1400
  44867.     0.92904    4.200(18)      3077.    3.6842    4.2224
  44880.     0.92932    4.285(18)      3013.    3.6850    4.3462
  44894.     0.92960    4.457(19)      2887.    3.6858    4.5128
  44907.     0.92988    4.648(19)      2758.    3.6865    4.6971
  44921.     0.93016    4.756(19)      2688.    3.6873    4.8411
  44934.     0.93043    4.795(19)      2654.    3.6881    4.8821
  44948.     0.93071    4.727(19)      2706.    3.6888    4.8121
  44961.     0.93099    4.614(19)      2788.    3.6896    4.6760
  44975.     0.93127    4.517(19)      2847.    3.6904    4.5291
  44988.     0.93155    4.419(19)      2908.    3.6912    4.4095
  45002.     0.93183    4.306(18)      3030.    3.6919    4.3319
  45015.     0.93211    4.309(18)      2988.    3.6927    4.2913
  45029.     0.93239    4.272(18)      2993.    3.6935    4.2724
  45042.     0.93267    4.271(18)      3003.    3.6943    4.2587
  45056.     0.93295    4.229(18)      3052.    3.6951    4.2385
  45069.     0.93323    4.232(18)      3033.    3.6959    4.2081
  45083.     0.93351    4.187(18)      3061.    3.6966    4.1712
  45096.     0.93379    4.153(18)      3095.    3.6974    4.1355
  45110.     0.93407    4.086(18)      3164.    3.6982    4.1096
  45123.     0.93435    4.053(18)      3187.    3.6990    4.0993
  45137.     0.93463    4.107(18)      3120.    3.6998    4.1068
  45151.     0.93491    4.143(18)      3110.    3.7006    4.1305
  45164.     0.93519    4.154(18)      3117.    3.7014    4.1661
  45178.     0.93547    4.226(18)      3048.    3.7022    4.2071
  45191.     0.93575    4.245(18)      3051.    3.7030    4.2455
  45205.     0.93603    4.299(18)      3006.    3.7038    4.2724
  45218.     0.93631    4.299(18)      2989.    3.7046    4.2802
  45232.     0.93660    4.293(18)      3012.    3.7054    4.2655
  45245.     0.93688    4.248(18)      3036.    3.7062    4.2309
  45259.     0.93716    4.165(18)      3098.    3.7070    4.1844
  45273.     0.93744    4.128(18)      3129.    3.7078    4.1362
  45286.     0.93772    4.090(18)      3154.    3.7086    4.0950
  45300.     0.93800    4.064(18)      3163.    3.7094    4.0652
  45313.     0.93828    4.016(18)      3203.    3.7102    4.0466
  45327.     0.93856    4.027(18)      3195.    3.7110    4.0358
  45341.     0.93885    3.984(18)      3256.    3.7118    4.0307
  45354.     0.93913    4.020(18)      3215.    3.7126    4.0316
  45368.     0.93941    4.040(18)      3211.    3.7134    4.0404
  45381.     0.93969    4.041(18)      3212.    3.7142    4.0589
  45395.     0.93997    4.101(18)      3148.    3.7150    4.0864
  45409.     0.94026    4.108(18)      3127.    3.7158    4.1197
  45422.     0.94054    4.156(18)      3108.    3.7166    4.1519
  45436.     0.94082    4.200(18)      3092.    3.7175    4.1749
  45449.     0.94110    4.178(18)      3104.    3.7183    4.1819
  45463.     0.94138    4.180(18)      3103.    3.7191    4.1726
  45477.     0.94167    4.148(18)      3120.    3.7199    4.1517
  45490.     0.94195    4.112(18)      3159.    3.7207    4.1265
  45504.     0.94223    4.087(18)      3156.    3.7215    4.1053
  45518.     0.94251    4.069(18)      3181.    3.7224    4.0972
  45531.     0.94280    4.101(18)      3160.    3.7232    4.1100
  45545.     0.94308    4.120(18)      3165.    3.7240    4.1504
  45559.     0.94336    4.192(18)      3102.    3.7248    4.2186
  45572.     0.94365    4.270(18)      3039.    3.7257    4.3078
  45586.     0.94393    4.406(18)      2939.    3.7265    4.4039
  45600.     0.94421    4.428(18)      2922.    3.7273    4.4878
  45613.     0.94450    4.502(19)      2856.    3.7281    4.5415
  45627.     0.94478    4.534(19)      2819.    3.7290    4.5551
  45641.     0.94506    4.492(19)      2850.    3.7298    4.5310
  45654.     0.94535    4.476(19)      2866.    3.7306    4.4830
  45668.     0.94563    4.404(18)      2926.    3.7315    4.4280
  45682.     0.94591    4.345(18)      2968.    3.7323    4.3812
  45696.     0.94620    4.300(18)      2995.    3.7331    4.3483
  45709.     0.94648    4.289(18)      2991.    3.7340    4.3268
  45723.     0.94677    4.283(18)      2992.    3.7348    4.3095
  45737.     0.94705    4.266(18)      3001.    3.7356    4.2904
  45750.     0.94733    4.239(18)      3027.    3.7365    4.2674
  45764.     0.94762    4.181(18)      3101.    3.7373    4.2411
  45778.     0.94790    4.184(18)      3074.    3.7382    4.2122
  45792.     0.94819    4.176(18)      3070.    3.7390    4.1809
  45805.     0.94847    4.116(18)      3121.    3.7399    4.1478
  45819.     0.94876    4.057(18)      3174.    3.7407    4.1161
  45833.     0.94904    4.057(18)      3141.    3.7415    4.0899
  45847.     0.94933    4.038(18)      3187.    3.7424    4.0720
  45860.     0.94961    4.052(18)      3147.    3.7432    4.0610
  45874.     0.94990    4.054(18)      3162.    3.7441    4.0520
  45888.     0.95018    4.024(18)      3159.    3.7449    4.0417
  45902.     0.95047    4.036(18)      3167.    3.7458    4.0277
  45915.     0.95075    4.006(18)      3194.    3.7466    4.0135
  45929.     0.95104    4.009(18)      3164.    3.7475    4.0044
  45943.     0.95132    3.981(18)      3229.    3.7483    4.0049
  45957.     0.95161    3.963(18)      3218.    3.7492    4.0165
  45970.     0.95189    4.027(18)      3151.    3.7500    4.0376
  45984.     0.95218    4.067(18)      3103.    3.7509    4.0653
  45998.     0.95246    4.139(18)      3072.    3.7517    4.0981
  46012.     0.95275    4.155(18)      3054.    3.7526    4.1381
  46026.     0.95304    4.251(18)      2971.    3.7535    4.1893
  46039.     0.95332    4.322(19)      2921.    3.7543    4.2531
  46053.     0.95361    4.351(19)      2904.    3.7552    4.3241
  46067.     0.95389    4.408(19)      2836.    3.7560    4.3894
  46081.     0.95418    4.456(19)      2805.    3.7569    4.4332
  46095.     0.95447    4.496(19)      2754.    3.7577    4.4454
  46109.     0.95475    4.437(19)      2790.    3.7586    4.4248
  46122.     0.95504    4.425(19)      2783.    3.7595    4.3785
  46136.     0.95532    4.328(19)      2875.    3.7603    4.3171
  46150.     0.95561    4.261(18)      2928.    3.7612    4.2525
  46164.     0.95590    4.216(18)      2960.    3.7621    4.1971
  46178.     0.95619    4.197(18)      2986.    3.7629    4.1649
  46192.     0.95647    4.212(18)      2945.    3.7638    4.1705
  46205.     0.95676    4.262(19)      2910.    3.7647    4.2258
  46219.     0.95705    4.336(19)      2882.    3.7655    4.3331
  46233.     0.95733    4.501(19)      2747.    3.7664    4.4778
  46247.     0.95762    4.627(19)      2658.    3.7673    4.6250
  46261.     0.95791    4.710(20)      2584.    3.7681    4.7262
  46275.     0.95820    4.738(20)      2571.    3.7690    4.7427
  46289.     0.95848    4.664(20)      2602.    3.7699    4.6763
  46303.     0.95877    4.548(19)      2687.    3.7707    4.5623
  46317.     0.95906    4.418(19)      2773.    3.7716    4.4398
  46330.     0.95935    4.312(19)      2839.    3.7725    4.3350
  46344.     0.95963    4.228(19)      2916.    3.7734    4.2575
  46358.     0.95992    4.187(18)      2945.    3.7742    4.2050
  46372.     0.96021    4.146(18)      2975.    3.7751    4.1705
  46386.     0.96050    4.116(18)      2984.    3.7760    4.1482
  46400.     0.96079    4.127(18)      2975.    3.7769    4.1367
  46414.     0.96107    4.090(18)      3011.    3.7777    4.1398
  46428.     0.96136    4.114(18)      2988.    3.7786    4.1629
  46442.     0.96165    4.213(18)      2926.    3.7795    4.2086
  46456.     0.96194    4.235(19)      2911.    3.7804    4.2715
  46470.     0.96223    4.283(19)      2859.    3.7813    4.3373
  46484.     0.96252    4.378(19)      2773.    3.7821    4.3871
  46497.     0.96281    4.400(19)      2764.    3.7830    4.4063
  46511.     0.96309    4.403(19)      2769.    3.7839    4.3943
  46525.     0.96338    4.349(19)      2792.    3.7848    4.3696
  46539.     0.96367    4.351(19)      2822.    3.7857    4.3695
  46553.     0.96396    4.421(19)      2765.    3.7865    4.4397
  46567.     0.96425    4.574(19)      2654.    3.7874    4.6132
  46581.     0.96454    4.853(20)      2493.    3.7883    4.8829
  46595.     0.96483    5.142(21)      2319.    3.7892    5.1810
  46609.     0.96512    5.366(21)      2208.    3.7901    5.3923
  46623.     0.96541    5.390(21)      2196.    3.7910    5.4393
  46637.     0.96570    5.314(21)      2243.    3.7918    5.3409
  46651.     0.96599    5.162(21)      2309.    3.7927    5.1613
  46665.     0.96628    4.982(20)      2407.    3.7936    4.9583
  46679.     0.96657    4.802(20)      2522.    3.7945    4.7683
  46693.     0.96686    4.631(19)      2632.    3.7954    4.6110
  46707.     0.96715    4.494(19)      2728.    3.7963    4.4966
  46721.     0.96744    4.449(19)      2742.    3.7972    4.4292
  46735.     0.96773    4.428(19)      2773.    3.7981    4.4069
  46749.     0.96802    4.416(19)      2784.    3.7989    4.4233
  46763.     0.96831    4.456(19)      2745.    3.7998    4.4642
  46777.     0.96860    4.523(19)      2729.    3.8007    4.5177
  46791.     0.96889    4.553(19)      2692.    3.8016    4.5716
  46805.     0.96918    4.601(19)      2670.    3.8025    4.6182
  46819.     0.96947    4.627(19)      2661.    3.8034    4.6572
  46833.     0.96976    4.622(19)      2688.    3.8043    4.6961
  46847.     0.97005    4.680(19)      2646.    3.8052    4.7493
  46862.     0.97034    4.791(20)      2574.    3.8061    4.8328
  46876.     0.97064    4.909(20)      2516.    3.8070    4.9548
  46890.     0.97093    5.077(20)      2431.    3.8079    5.1041
  46904.     0.97122    5.226(21)      2335.    3.8087    5.2381
  46918.     0.97151    5.268(21)      2312.    3.8096    5.2911
  46932.     0.97180    5.221(21)      2349.    3.8105    5.2308
  46946.     0.97209    5.079(20)      2435.    3.8114    5.0972
  46960.     0.97238    4.991(20)      2481.    3.8123    4.9627
  46974.     0.97268    4.930(20)      2510.    3.8132    4.8871
  46988.     0.97297    4.929(20)      2532.    3.8141    4.8910
  47002.     0.97326    4.993(20)      2481.    3.8150    4.9463
  47016.     0.97355    5.030(20)      2473.    3.8159    4.9854
  47030.     0.97384    5.017(20)      2482.    3.8168    4.9514
  47045.     0.97414    4.915(20)      2533.    3.8177    4.8466
  47059.     0.97443    4.771(19)      2636.    3.8186    4.7093
  47073.     0.97472    4.667(19)      2685.    3.8195    4.5758
  47087.     0.97501    4.532(19)      2778.    3.8204    4.4653
  47101.     0.97531    4.456(19)      2855.    3.8213    4.3827
  47115.     0.97560    4.356(18)      2931.    3.8222    4.3252
  47129.     0.97589    4.316(18)      2967.    3.8230    4.2888
  47143.     0.97618    4.300(18)      2977.    3.8239    4.2700
  47158.     0.97648    4.326(18)      2952.    3.8248    4.2667
  47172.     0.97677    4.329(18)      2988.    3.8257    4.2769
  47186.     0.97706    4.345(18)      2960.    3.8266    4.2984
  47200.     0.97736    4.419(19)      2905.    3.8275    4.3275
  47214.     0.97765    4.452(19)      2878.    3.8284    4.3586
  47228.     0.97794    4.443(19)      2899.    3.8293    4.3850
  47243.     0.97824    4.477(19)      2853.    3.8302    4.3998
  47257.     0.97853    4.423(19)      2908.    3.8311    4.3989
  47271.     0.97882    4.394(18)      2930.    3.8320    4.3830
  47285.     0.97912    4.362(18)      2969.    3.8329    4.3569
  47299.     0.97941    4.301(18)      3018.    3.8338    4.3269
  47313.     0.97970    4.295(18)      3033.    3.8347    4.2974
  47328.     0.98000    4.317(18)      3002.    3.8356    4.2705
  47342.     0.98029    4.286(18)      3026.    3.8365    4.2464
  47356.     0.98059    4.253(18)      3041.    3.8374    4.2257
  47370.     0.98088    4.226(18)      3081.    3.8383    4.2095
  47384.     0.98118    4.238(18)      3072.    3.8392    4.1987
  47399.     0.98147    4.248(18)      3049.    3.8401    4.1941
  47413.     0.98176    4.241(18)      3059.    3.8410    4.1970
  47427.     0.98206    4.214(18)      3104.    3.8419    4.2113
  47441.     0.98235    4.260(18)      3063.    3.8427    4.2432
  47456.     0.98265    4.322(18)      3011.    3.8436    4.2985
  47470.     0.98294    4.378(18)      2965.    3.8445    4.3784
  47484.     0.98324    4.465(19)      2914.    3.8454    4.4768
  47498.     0.98353    4.526(19)      2879.    3.8463    4.5798
  47513.     0.98383    4.623(19)      2800.    3.8472    4.6693
  47527.     0.98412    4.679(19)      2759.    3.8481    4.7279
  47541.     0.98442    4.691(19)      2759.    3.8490    4.7436
  47555.     0.98471    4.662(19)      2772.    3.8499    4.7132
  47570.     0.98501    4.636(19)      2800.    3.8508    4.6459
  47584.     0.98531    4.577(19)      2829.    3.8517    4.5579
  47598.     0.98560    4.499(19)      2895.    3.8526    4.4741
  47612.     0.98590    4.437(18)      2958.    3.8535    4.4285
  47627.     0.98619    4.531(19)      2869.    3.8544    4.4696
  47641.     0.98649    4.717(19)      2783.    3.8553    4.6588
  47655.     0.98678    5.079(20)      2562.    3.8561    5.0446
  47670.     0.98708    5.693(21)      2267.    3.8570    5.6144
  47684.     0.98738    6.327(22)      2007.    3.8579    6.2454
  47698.     0.98767    6.748(23)      1853.    3.8588    6.7058
  47713.     0.98797    6.831(23)      1835.    3.8597    6.8017
  47727.     0.98827    6.612(23)      1895.    3.8606    6.5628
  47741.     0.98856    6.251(22)      2014.    3.8615    6.1643
  47755.     0.98886    5.872(22)      2157.    3.8624    5.7700
  47770.     0.98916    5.527(21)      2313.    3.8633    5.4660
  47784.     0.98945    5.322(20)      2393.    3.8642    5.2579
  47798.     0.98975    5.164(20)      2482.    3.8650    5.1141
  47813.     0.99005    5.060(20)      2550.    3.8659    4.9959
  47827.     0.99034    4.964(20)      2584.    3.8668    4.8790
  47842.     0.99064    4.803(19)      2673.    3.8677    4.7588
  47856.     0.99094    4.661(19)      2756.    3.8686    4.6444
  47870.     0.99123    4.533(19)      2843.    3.8695    4.5488
  47885.     0.99153    4.479(19)      2888.    3.8704    4.4794
  47899.     0.99183    4.420(19)      2920.    3.8712    4.4347
  47913.     0.99213    4.422(19)      2906.    3.8721    4.4048
  47928.     0.99242    4.393(19)      2921.    3.8730    4.3774
  47942.     0.99272    4.360(18)      2944.    3.8739    4.3423
  47956.     0.99302    4.297(18)      3005.    3.8748    4.2951
  47971.     0.99332    4.223(18)      3036.    3.8757    4.2380
  47985.     0.99362    4.185(18)      3075.    3.8765    4.1780
  48000.     0.99391    4.115(18)      3130.    3.8774    4.1243
  48014.     0.99421    4.143(18)      3098.    3.8783    4.0860
  48028.     0.99451    4.079(18)      3186.    3.8792    4.0730
  48043.     0.99481    4.133(18)      3111.    3.8801    4.0901
  48057.     0.99511    4.147(18)      3085.    3.8809    4.1366
  48072.     0.99541    4.184(18)      3092.    3.8818    4.2036
  48086.     0.99571    4.245(18)      3032.    3.8827    4.2746
  48101.     0.99600    4.341(18)      2951.    3.8836    4.3297
  48115.     0.99630    4.333(18)      2959.    3.8845    4.3532
  48129.     0.99660    4.313(18)      2978.    3.8853    4.3401
  48144.     0.99690    4.328(18)      2934.    3.8862    4.2964
  48158.     0.99720    4.248(18)      3008.    3.8871    4.2353
  48173.     0.99750    4.165(18)      3088.    3.8880    4.1710
  48187.     0.99780    4.156(18)      3095.    3.8888    4.1135
  48202.     0.99810    4.070(18)      3156.    3.8897    4.0672
  48216.     0.99840    4.071(18)      3165.    3.8906    4.0324
  48231.     0.99870    4.032(18)      3194.    3.8914    4.0074
  48245.     0.99900    3.995(18)      3235.    3.8923    3.9917
  48259.     0.99930    4.032(18)      3191.    3.8932    3.9862
  48274.     0.99960    4.024(18)      3214.    3.8941    3.9940
  48288.     0.99990    4.037(18)      3187.    3.8949    4.0179
  48303.     1.00020    4.044(18)      3196.    3.8958    4.0594
  48317.     1.00050    4.104(18)      3155.    3.8967    4.1172
  48332.     1.00080    4.162(18)      3109.    3.8975    4.1873
  48346.     1.00110    4.240(18)      3051.    3.8984    4.2632
  48361.     1.00140    4.297(18)      3025.    3.8992    4.3363
  48375.     1.00170    4.408(19)      2915.    3.9001    4.3963
  48390.     1.00200    4.436(19)      2907.    3.9010    4.4334
  48404.     1.00230    4.427(19)      2922.    3.9018    4.4413
  48419.     1.00260    4.445(19)      2880.    3.9027    4.4218
  48433.     1.00290    4.404(19)      2909.    3.9036    4.3846
  48448.     1.00320    4.355(18)      2960.    3.9044    4.3442
  48463.     1.00350    4.325(18)      2994.    3.9053    4.3127
  48477.     1.00380    4.295(18)      3007.    3.9061    4.2949
  48492.     1.00410    4.319(18)      3002.    3.9070    4.2874
  48506.     1.00441    4.350(18)      2973.    3.9078    4.2825
  48521.     1.00471    4.366(18)      2954.    3.9087    4.2750
  48535.     1.00501    4.327(18)      2980.    3.9095    4.2665
  48550.     1.00531    4.313(18)      3004.    3.9104    4.2664
  48564.     1.00561    4.352(18)      2985.    3.9112    4.2873
  48579.     1.00591    4.397(18)      2932.    3.9121    4.3379
  48594.     1.00621    4.462(19)      2917.    3.9129    4.4172
  48608.     1.00652    4.552(19)      2843.    3.9138    4.5124
  48623.     1.00682    4.649(19)      2773.    3.9146    4.6033
  48637.     1.00712    4.737(19)      2720.    3.9155    4.6711
  48652.     1.00742    4.769(19)      2699.    3.9163    4.7076
  48667.     1.00773    4.747(19)      2729.    3.9172    4.7184
  48681.     1.00803    4.741(19)      2730.    3.9180    4.7221
  48696.     1.00833    4.776(19)      2712.    3.9189    4.7456
  48710.     1.00863    4.887(19)      2636.    3.9197    4.8251
  48725.     1.00894    5.005(20)      2594.    3.9205    5.0081
  48740.     1.00924    5.279(20)      2478.    3.9214    5.3507
  48754.     1.00954    5.813(21)      2218.    3.9222    5.8746
  48769.     1.00984    6.496(23)      1965.    3.9231    6.5193
  48783.     1.01015    7.192(24)      1744.    3.9239    7.1028
  48798.     1.01045    7.510(25)      1653.    3.9247    7.3706
  48813.     1.01075    7.307(24)      1704.    3.9256    7.2143
  48827.     1.01106    6.822(23)      1846.    3.9264    6.7569
  48842.     1.01136    6.243(22)      2036.    3.9272    6.1979
  48857.     1.01166    5.702(21)      2234.    3.9280    5.6817
  48871.     1.01197    5.282(20)      2426.    3.9289    5.2763
  48886.     1.01227    4.976(20)      2585.    3.9297    4.9865
  48901.     1.01257    4.781(19)      2710.    3.9305    4.7883
  48915.     1.01288    4.629(19)      2795.    3.9313    4.6518
  48930.     1.01318    4.535(19)      2834.    3.9322    4.5514
  48945.     1.01349    4.435(19)      2919.    3.9330    4.4692
  48959.     1.01379    4.393(18)      2961.    3.9338    4.3955
  48974.     1.01409    4.296(18)      3029.    3.9346    4.3278
  48989.     1.01440    4.219(18)      3086.    3.9355    4.2677
  49003.     1.01470    4.232(18)      3055.    3.9363    4.2188
  49018.     1.01501    4.210(18)      3066.    3.9371    4.1845
  49033.     1.01531    4.181(18)      3082.    3.9379    4.1665
  49048.     1.01562    4.180(18)      3079.    3.9387    4.1647
  49062.     1.01592    4.192(18)      3100.    3.9395    4.1766
  49077.     1.01623    4.204(18)      3083.    3.9403    4.1981
  49092.     1.01653    4.219(18)      3081.    3.9411    4.2234
  49106.     1.01684    4.240(18)      3044.    3.9420    4.2482
  49121.     1.01714    4.282(18)      3014.    3.9428    4.2702
  49136.     1.01745    4.333(18)      2962.    3.9436    4.2879
  49151.     1.01775    4.352(18)      2956.    3.9444    4.3042
  49165.     1.01806    4.352(18)      2959.    3.9452    4.3243
  49180.     1.01836    4.427(19)      2903.    3.9460    4.3547
  49195.     1.01867    4.430(19)      2899.    3.9468    4.4002
  49210.     1.01897    4.499(19)      2842.    3.9476    4.4606
  49224.     1.01928    4.596(19)      2770.    3.9484    4.5285
  49239.     1.01958    4.673(19)      2707.    3.9492    4.5932
  49254.     1.01989    4.727(19)      2695.    3.9500    4.6465
  49269.     1.02020    4.781(19)      2656.    3.9508    4.6884
  49283.     1.02050    4.770(19)      2664.    3.9515    4.7265
  49298.     1.02081    4.770(19)      2654.    3.9523    4.7718
  49313.     1.02112    4.778(19)      2670.    3.9531    4.8299
  49328.     1.02142    4.871(20)      2611.    3.9539    4.8965
  49343.     1.02173    4.961(20)      2544.    3.9547    4.9574
  49357.     1.02203    4.988(20)      2532.    3.9555    4.9947
  49372.     1.02234    5.015(20)      2516.    3.9563    4.9943
  49387.     1.02265    4.979(20)      2521.    3.9570    4.9520
  49402.     1.02295    4.908(20)      2550.    3.9578    4.8743
  49417.     1.02326    4.814(20)      2602.    3.9586    4.7761
  49432.     1.02357    4.676(19)      2697.    3.9594    4.6758
  49446.     1.02388    4.609(19)      2749.    3.9602    4.5906
  49461.     1.02418    4.530(19)      2795.    3.9609    4.5314
  49476.     1.02449    4.552(19)      2767.    3.9617    4.5007
  49491.     1.02480    4.478(19)      2842.    3.9625    4.4918
  49506.     1.02511    4.445(19)      2866.    3.9632    4.4921
  49521.     1.02541    4.467(19)      2834.    3.9640    4.4879
  49535.     1.02572    4.456(19)      2832.    3.9648    4.4698
  49550.     1.02603    4.438(19)      2841.    3.9655    4.4354
  49565.     1.02634    4.368(19)      2909.    3.9663    4.3878
  49580.     1.02664    4.319(18)      2937.    3.9671    4.3335
  49595.     1.02695    4.283(18)      2970.    3.9678    4.2790
  49610.     1.02726    4.224(18)      3030.    3.9686    4.2295
  49625.     1.02757    4.182(18)      3053.    3.9693    4.1886
  49640.     1.02788    4.127(18)      3073.    3.9701    4.1582
  49654.     1.02819    4.139(18)      3072.    3.9708    4.1390
  49669.     1.02849    4.123(18)      3089.    3.9716    4.1307
  49684.     1.02880    4.134(18)      3077.    3.9723    4.1325
  49699.     1.02911    4.125(18)      3081.    3.9731    4.1438
  49714.     1.02942    4.156(18)      3062.    3.9738    4.1640
  49729.     1.02973    4.166(18)      3063.    3.9746    4.1919
  49744.     1.03004    4.231(18)      3001.    3.9753    4.2253
  49759.     1.03035    4.264(18)      2994.    3.9761    4.2603
  49774.     1.03066    4.305(18)      2944.    3.9768    4.2929
  49789.     1.03096    4.339(18)      2940.    3.9775    4.3193
  49804.     1.03127    4.357(18)      2925.    3.9783    4.3381
  49819.     1.03158    4.354(18)      2926.    3.9790    4.3500
  49833.     1.03189    4.382(19)      2908.    3.9797    4.3685
  49848.     1.03220    4.436(19)      2887.    3.9805    4.4180
  49863.     1.03251    4.482(19)      2858.    3.9812    4.5489
  49878.     1.03282    4.757(19)      2709.    3.9819    4.8340
  49893.     1.03313    5.296(20)      2411.    3.9827    5.3413
  49908.     1.03344    6.040(22)      2099.    3.9834    6.0750
  49923.     1.03375    6.944(24)      1795.    3.9841    6.9154
  49938.     1.03406    7.619(25)      1608.    3.9848    7.5954
  49953.     1.03437    7.876(25)      1544.    3.9855    7.8436
  49968.     1.03468    7.687(25)      1592.    3.9863    7.6441
  49983.     1.03499    7.275(24)      1695.    3.9870    7.2033
  49998.     1.03530    6.868(24)      1804.    3.9877    6.7377
  50013.     1.03561    6.527(23)      1905.    3.9884    6.3568
  50028.     1.03593    6.175(22)      2039.    3.9891    6.0535
  50043.     1.03624    5.899(22)      2132.    3.9898    5.7810
  50058.     1.03655    5.638(21)      2246.    3.9905    5.5403
  50073.     1.03686    5.463(21)      2339.    3.9912    5.3799
  50088.     1.03717    5.428(21)      2349.    3.9919    5.3491
  50103.     1.03748    5.514(21)      2311.    3.9926    5.4606
  50118.     1.03779    5.729(21)      2216.    3.9933    5.6661
  50133.     1.03810    5.862(22)      2133.    3.9940    5.8555
  50148.     1.03841    5.896(22)      2119.    3.9947    5.9141
  50163.     1.03873    5.823(22)      2154.    3.9954    5.8269
  50178.     1.03904    5.647(21)      2249.    3.9961    5.6687
  50194.     1.03935    5.524(21)      2300.    3.9968    5.5230
  50209.     1.03966    5.451(21)      2328.    3.9975    5.4332
  50224.     1.03997    5.446(21)      2314.    3.9982    5.3963
  50239.     1.04029    5.439(21)      2322.    3.9989    5.3787
  50254.     1.04060    5.351(21)      2378.    3.9996    5.3407
  50269.     1.04091    5.314(20)      2384.    4.0002    5.2555
  50284.     1.04122    5.174(20)      2440.    4.0009    5.1179
  50299.     1.04153    4.999(20)      2541.    4.0016    4.9434
  50314.     1.04185    4.815(19)      2633.    4.0023    4.7588
  50329.     1.04216    4.649(19)      2748.    4.0029    4.5925
  50344.     1.04247    4.538(19)      2820.    4.0036    4.4675
  50359.     1.04278    4.467(19)      2857.    4.0043    4.3990
  50375.     1.04310    4.432(19)      2900.    4.0050    4.3931
  50390.     1.04341    4.506(19)      2815.    4.0056    4.4465
  50405.     1.04372    4.548(19)      2811.    4.0063    4.5442
  50420.     1.04404    4.647(19)      2749.    4.0069    4.6605
  50435.     1.04435    4.767(19)      2652.    4.0076    4.7651
  50450.     1.04466    4.855(20)      2603.    4.0083    4.8334
  50465.     1.04498    4.841(20)      2613.    4.0089    4.8559
  50480.     1.04529    4.794(19)      2645.    4.0096    4.8401
  50496.     1.04560    4.788(19)      2641.    4.0102    4.8044
  50511.     1.04592    4.731(19)      2678.    4.0109    4.7666
  50526.     1.04623    4.699(19)      2684.    4.0115    4.7352
  50541.     1.04655    4.688(19)      2703.    4.0122    4.7072
  50556.     1.04686    4.661(19)      2697.    4.0128    4.6727
  50571.     1.04717    4.629(19)      2707.    4.0135    4.6237
  50587.     1.04749    4.590(19)      2745.    4.0141    4.5602
  50602.     1.04780    4.550(19)      2755.    4.0147    4.4924
  50617.     1.04812    4.484(19)      2804.    4.0154    4.4356
  50632.     1.04843    4.482(19)      2802.    4.0160    4.4046
  50647.     1.04875    4.466(19)      2820.    4.0166    4.4103
  50662.     1.04906    4.517(19)      2757.    4.0173    4.4486
  50678.     1.04937    4.581(19)      2724.    4.0179    4.5155
  50693.     1.04969    4.688(19)      2654.    4.0185    4.6000
  50708.     1.05000    4.755(20)      2616.    4.0192    4.6892
  50723.     1.05032    4.801(20)      2571.    4.0198    4.7664
  50738.     1.05063    4.803(20)      2567.    4.0204    4.8161
  50754.     1.05095    4.790(20)      2584.    4.0210    4.8252
  50769.     1.05127    4.757(20)      2584.    4.0216    4.7885
  50784.     1.05158    4.741(20)      2579.    4.0223    4.7120
  50799.     1.05190    4.606(19)      2681.    4.0229    4.6110
  50815.     1.05221    4.460(19)      2774.    4.0235    4.5037
  50830.     1.05253    4.410(19)      2791.    4.0241    4.4044
  50845.     1.05284    4.326(19)      2841.    4.0247    4.3214
  50860.     1.05316    4.282(19)      2877.    4.0253    4.2578
  50876.     1.05348    4.257(19)      2871.    4.0259    4.2150
  50891.     1.05379    4.230(19)      2915.    4.0265    4.1945
  50906.     1.05411    4.248(19)      2877.    4.0271    4.1978
  50921.     1.05442    4.226(19)      2904.    4.0277    4.2245
  50937.     1.05474    4.270(19)      2867.    4.0283    4.2714
  50952.     1.05506    4.310(19)      2841.    4.0289    4.3284
  50967.     1.05537    4.373(19)      2779.    4.0295    4.3852
  50983.     1.05569    4.435(19)      2744.    4.0301    4.4309
  50998.     1.05601    4.479(19)      2693.    4.0307    4.4585
  51013.     1.05632    4.499(19)      2677.    4.0313    4.4676
  51028.     1.05664    4.491(19)      2669.    4.0318    4.4634
  51044.     1.05696    4.438(19)      2722.    4.0324    4.4634
  51059.     1.05727    4.481(19)      2690.    4.0330    4.4864
  51074.     1.05759    4.589(20)      2623.    4.0336    4.5542
  51090.     1.05791    4.666(20)      2579.    4.0342    4.6820
  51105.     1.05823    4.863(20)      2465.    4.0347    4.8650
  51120.     1.05854    5.105(21)      2314.    4.0353    5.0656
  51136.     1.05886    5.229(21)      2251.    4.0359    5.2126
  51151.     1.05918    5.287(21)      2212.    4.0364    5.2430
  51166.     1.05950    5.219(21)      2242.    4.0370    5.1619
  51182.     1.05981    5.091(21)      2307.    4.0376    5.0256
  51197.     1.06013    4.918(20)      2400.    4.0381    4.8929
  51212.     1.06045    4.833(20)      2464.    4.0387    4.7970
  51228.     1.06077    4.746(20)      2505.    4.0392    4.7414
  51243.     1.06109    4.721(20)      2507.    4.0398    4.7113
  51259.     1.06141    4.711(20)      2522.    4.0404    4.6851
  51274.     1.06172    4.681(20)      2537.    4.0409    4.6503
  51289.     1.06204    4.622(20)      2576.    4.0415    4.6075
  51305.     1.06236    4.518(19)      2649.    4.0420    4.5658
  51320.     1.06268    4.511(19)      2651.    4.0426    4.5348
  51336.     1.06300    4.490(19)      2666.    4.0431    4.5174
  51351.     1.06332    4.437(19)      2709.    4.0436    4.5099
  51366.     1.06364    4.450(19)      2690.    4.0442    4.5051
  51382.     1.06396    4.435(19)      2686.    4.0447    4.4982
  51397.     1.06428    4.445(19)      2687.    4.0453    4.4881
  51413.     1.06459    4.440(19)      2697.    4.0458    4.4763
  51428.     1.06491    4.426(19)      2718.    4.0463    4.4636
  51443.     1.06523    4.475(19)      2683.    4.0469    4.4495
  51459.     1.06555    4.492(19)      2658.    4.0474    4.4336
  51474.     1.06587    4.471(19)      2680.    4.0479    4.4193
  51490.     1.06619    4.486(19)      2672.    4.0484    4.4203
  51505.     1.06651    4.522(19)      2676.    4.0490    4.4715
  51521.     1.06683    4.667(20)      2581.    4.0495    4.6424
  51536.     1.06715    5.043(20)      2394.    4.0500    5.0395
  51552.     1.06747    5.725(22)      2083.    4.0505    5.7659
  51567.     1.06779    6.768(24)      1711.    4.0510    6.8278
  51582.     1.06811    7.987(27)      1396.    4.0515    8.0361
  51598.     1.06843    8.930(29)      1222.    4.0520    8.9893
  51613.     1.06875    9.267(29)      1162.    4.0525    9.2995
  51629.     1.06908    8.932(29)      1223.    4.0531    8.9459
  51644.     1.06940    8.272(27)      1336.    4.0536    8.2047
  51660.     1.06972    7.466(26)      1516.    4.0541    7.3797
  51675.     1.07004    6.778(24)      1698.    4.0546    6.6636
  51691.     1.07036    6.195(23)      1891.    4.0551    6.1257
  51706.     1.07068    5.797(22)      2039.    4.0556    5.7620
  51722.     1.07100    5.577(22)      2117.    4.0561    5.5527
  51737.     1.07132    5.456(21)      2187.    4.0565    5.4937
  51753.     1.07164    5.614(22)      2124.    4.0570    5.5945
  51768.     1.07197    5.869(22)      2009.    4.0575    5.8468
  51784.     1.07229    6.249(23)      1868.    4.0580    6.1860
  51800.     1.07261    6.487(24)      1795.    4.0585    6.4799
  51815.     1.07293    6.640(24)      1754.    4.0590    6.6106
  51831.     1.07325    6.610(24)      1766.    4.0595    6.6006
  51846.     1.07357    6.635(24)      1763.    4.0599    6.5736
  51862.     1.07390    6.721(24)      1741.    4.0604    6.6332
  51877.     1.07422    6.872(24)      1686.    4.0609    6.7824
  51893.     1.07454    6.996(25)      1648.    4.0614    6.9052
  51908.     1.07486    6.946(25)      1653.    4.0618    6.8480
  51924.     1.07519    6.673(24)      1736.    4.0623    6.5729
  51940.     1.07551    6.268(23)      1870.    4.0628    6.1655
  51955.     1.07583    5.815(22)      2036.    4.0632    5.7348
  51971.     1.07615    5.430(21)      2194.    4.0637    5.3555
  51986.     1.07648    5.100(21)      2356.    4.0642    5.0575
  52002.     1.07680    4.846(20)      2490.    4.0646    4.8395
  52018.     1.07712    4.676(20)      2583.    4.0651    4.6886
  52033.     1.07745    4.602(19)      2651.    4.0655    4.5903
  52049.     1.07777    4.535(19)      2684.    4.0660    4.5329
  52064.     1.07809    4.493(19)      2735.    4.0664    4.5068
  52080.     1.07842    4.497(19)      2716.    4.0669    4.5046
  52096.     1.07874    4.533(19)      2668.    4.0673    4.5201
  52111.     1.07906    4.550(19)      2661.    4.0678    4.5483
  52127.     1.07939    4.584(19)      2667.    4.0682    4.5833
  52143.     1.07971    4.587(19)      2645.    4.0687    4.6153
  52158.     1.08004    4.603(19)      2651.    4.0691    4.6304
  52174.     1.08036    4.593(19)      2649.    4.0695    4.6198
  52189.     1.08068    4.591(19)      2649.    4.0700    4.5924
  52205.     1.08101    4.544(19)      2683.    4.0704    4.5669
  52221.     1.08133    4.522(19)      2693.    4.0709    4.5577
  52236.     1.08166    4.560(19)      2660.    4.0713    4.5688
  52252.     1.08198    4.587(19)      2641.    4.0717    4.5940
  52268.     1.08231    4.571(19)      2671.    4.0721    4.6230
  52283.     1.08263    4.627(20)      2617.    4.0726    4.6480
  52299.     1.08296    4.638(20)      2605.    4.0730    4.6667
  52315.     1.08328    4.654(20)      2593.    4.0734    4.6828
  52331.     1.08361    4.666(20)      2587.    4.0738    4.6987
  52346.     1.08393    4.700(20)      2562.    4.0742    4.7128
  52362.     1.08426    4.663(20)      2604.    4.0747    4.7183
  52378.     1.08458    4.653(20)      2607.    4.0751    4.7071
  52393.     1.08491    4.668(20)      2599.    4.0755    4.6759
  52409.     1.08523    4.601(19)      2632.    4.0759    4.6294
  52425.     1.08556    4.572(19)      2645.    4.0763    4.5793
  52441.     1.08588    4.578(20)      2621.    4.0767    4.5387
  52456.     1.08621    4.518(19)      2678.    4.0771    4.5164
  52472.     1.08653    4.551(19)      2663.    4.0775    4.5139
  52488.     1.08686    4.552(19)      2678.    4.0779    4.5263
  52503.     1.08719    4.611(19)      2637.    4.0783    4.5466
  52519.     1.08751    4.649(20)      2585.    4.0787    4.5696
  52535.     1.08784    4.644(20)      2600.    4.0791    4.5942
  52551.     1.08817    4.647(20)      2600.    4.0795    4.6206
  52567.     1.08849    4.673(20)      2576.    4.0799    4.6463
  52582.     1.08882    4.713(20)      2558.    4.0803    4.6635
  52598.     1.08915    4.662(20)      2602.    4.0807    4.6618
  52614.     1.08947    4.669(20)      2573.    4.0811    4.6321
  52630.     1.08980    4.603(20)      2615.    4.0815    4.5808
  52645.     1.09013    4.499(19)      2708.    4.0819    4.5158
  52661.     1.09045    4.438(19)      2728.    4.0822    4.4517
  52677.     1.09078    4.380(19)      2762.    4.0826    4.4012
  52693.     1.09111    4.374(19)      2773.    4.0830    4.3725
  52709.     1.09143    4.325(19)      2818.    4.0834    4.3681
  52724.     1.09176    4.347(19)      2790.    4.0838    4.3853
  52740.     1.09209    4.412(19)      2747.    4.0841    4.4176
  52756.     1.09242    4.400(19)      2766.    4.0845    4.4560
  52772.     1.09275    4.468(19)      2726.    4.0849    4.4926
  52788.     1.09307    4.498(19)      2715.    4.0853    4.5232
  52804.     1.09340    4.494(19)      2723.    4.0856    4.5478
  52819.     1.09373    4.470(19)      2735.    4.0860    4.5682
  52835.     1.09406    4.484(19)      2728.    4.0864    4.5835
  52851.     1.09439    4.499(19)      2713.    4.0867    4.5891
  52867.     1.09471    4.530(19)      2692.    4.0871    4.5781
  52883.     1.09504    4.498(19)      2716.    4.0874    4.5465
  52899.     1.09537    4.436(19)      2771.    4.0878    4.4953
  52915.     1.09570    4.360(19)      2820.    4.0882    4.4334
  52930.     1.09603    4.366(19)      2807.    4.0885    4.3734
  52946.     1.09636    4.257(19)      2883.    4.0889    4.3247
  52962.     1.09669    4.244(19)      2917.    4.0892    4.2933
  52978.     1.09702    4.226(18)      2926.    4.0896    4.2791
  52994.     1.09734    4.182(18)      2942.    4.0899    4.2772
  53010.     1.09767    4.173(18)      2956.    4.0903    4.2805
  53026.     1.09800    4.237(19)      2893.    4.0906    4.2838
  53042.     1.09833    4.245(19)      2906.    4.0910    4.2856
  53058.     1.09866    4.250(19)      2889.    4.0913    4.2886
  53074.     1.09899    4.269(19)      2870.    4.0916    4.2975
  53089.     1.09932    4.251(19)      2908.    4.0920    4.3166
  53105.     1.09965    4.277(19)      2898.    4.0923    4.3487
  53121.     1.09998    4.348(19)      2846.    4.0927    4.3938
  53137.     1.10031    4.411(19)      2805.    4.0930    4.4486
  53153.     1.10064    4.428(19)      2804.    4.0933    4.5055
  53169.     1.10097    4.485(19)      2772.    4.0937    4.5538
  53185.     1.10130    4.560(19)      2710.    4.0940    4.5824
  53201.     1.10163    4.567(19)      2699.    4.0943    4.5837
  53217.     1.10196    4.494(19)      2756.    4.0946    4.5571
  53233.     1.10229    4.474(19)      2765.    4.0950    4.5097
  53249.     1.10262    4.431(19)      2793.    4.0953    4.4542
  53265.     1.10295    4.395(19)      2818.    4.0956    4.4050
  53281.     1.10329    4.375(19)      2827.    4.0959    4.3747
  53297.     1.10362    4.330(19)      2865.    4.0963    4.3708
  53313.     1.10395    4.336(19)      2862.    4.0966    4.3937
  53329.     1.10428    4.389(19)      2823.    4.0969    4.4407
  53345.     1.10461    4.460(19)      2783.    4.0972    4.4928
  53361.     1.10494    4.514(19)      2739.    4.0975    4.5394
  53377.     1.10527    4.550(19)      2712.    4.0978    4.5682
  53393.     1.10561    4.537(19)      2740.    4.0982    4.5714
  53409.     1.10594    4.509(19)      2750.    4.0985    4.5479
  53425.     1.10627    4.491(19)      2761.    4.0988    4.5028
  53441.     1.10660    4.421(19)      2790.    4.0991    4.4451
  53457.     1.10693    4.343(19)      2856.    4.0994    4.3846
  53473.     1.10726    4.273(19)      2892.    4.0997    4.3287
  53489.     1.10760    4.225(18)      2947.    4.1000    4.2822
  53505.     1.10793    4.209(18)      2945.    4.1003    4.2486
  53521.     1.10826    4.205(18)      2959.    4.1006    4.2321
  53537.     1.10859    4.199(18)      2949.    4.1009    4.2382
  53553.     1.10893    4.242(18)      2932.    4.1012    4.2719
  53569.     1.10926    4.310(19)      2856.    4.1015    4.3352
  53585.     1.10959    4.379(19)      2824.    4.1018    4.4227
  53601.     1.10993    4.471(19)      2743.    4.1021    4.5205
  53618.     1.11026    4.542(19)      2712.    4.1024    4.6081
  53634.     1.11059    4.619(19)      2656.    4.1027    4.6660
  53650.     1.11092    4.623(19)      2655.    4.1030    4.6829
  53666.     1.11126    4.635(19)      2634.    4.1033    4.6605
  53682.     1.11159    4.545(19)      2704.    4.1036    4.6126
  53698.     1.11192    4.506(19)      2714.    4.1038    4.5573
  53714.     1.11226    4.491(19)      2730.    4.1041    4.5104
  53730.     1.11259    4.450(19)      2768.    4.1044    4.4797
  53746.     1.11293    4.457(19)      2721.    4.1047    4.4652
  53762.     1.11326    4.436(19)      2745.    4.1050    4.4627
  53779.     1.11359    4.470(19)      2739.    4.1053    4.4675
  53795.     1.11393    4.465(19)      2722.    4.1056    4.4767
  53811.     1.11426    4.443(19)      2739.    4.1058    4.4895
  53827.     1.11460    4.449(19)      2730.    4.1061    4.5054
  53843.     1.11493    4.475(19)      2712.    4.1064    4.5216
  53859.     1.11527    4.519(19)      2668.    4.1067    4.5333
  53875.     1.11560    4.520(19)      2674.    4.1069    4.5343
  53892.     1.11593    4.538(19)      2649.    4.1072    4.5209
  53908.     1.11627    4.500(19)      2683.    4.1075    4.4932
  53924.     1.11660    4.481(19)      2680.    4.1078    4.4566
  53940.     1.11694    4.424(19)      2717.    4.1080    4.4198
  53956.     1.11727    4.370(19)      2748.    4.1083    4.3927
  53973.     1.11761    4.369(19)      2770.    4.1086    4.3840
  53989.     1.11795    4.384(19)      2742.    4.1088    4.3986
  54005.     1.11828    4.420(19)      2728.    4.1091    4.4365
  54021.     1.11862    4.478(19)      2668.    4.1094    4.4923
  54037.     1.11895    4.528(19)      2646.    4.1096    4.5571
  54054.     1.11929    4.569(20)      2607.    4.1099    4.6213
  54070.     1.11962    4.615(20)      2582.    4.1102    4.6761
  54086.     1.11996    4.682(20)      2529.    4.1104    4.7157
  54102.     1.12030    4.680(20)      2531.    4.1107    4.7379
  54118.     1.12063    4.688(20)      2525.    4.1110    4.7461
  54135.     1.12097    4.668(20)      2549.    4.1112    4.7489
  54151.     1.12130    4.730(20)      2504.    4.1115    4.7594
  54167.     1.12164    4.779(20)      2505.    4.1117    4.7956
  54183.     1.12198    4.878(20)      2464.    4.1120    4.8921
  54200.     1.12231    5.109(21)      2346.    4.1123    5.1319
  54216.     1.12265    5.621(22)      2129.    4.1125    5.6727
  54232.     1.12299    6.626(24)      1795.    4.1128    6.7096
  54248.     1.12332    8.255(27)      1402.    4.1130    8.3314
  54265.     1.12366   10.286(31)      1074.    4.1133   10.3151
  54281.     1.12400   12.049(34)      882.     4.1135   12.0290
  54297.     1.12434   12.847(35)      814.     4.1138   12.7139
  54314.     1.12467   12.367(34)      850.     4.1140   12.1590
  54330.     1.12501   11.090(32)      970.     4.1143   10.8032
  54346.     1.12535    9.558(29)      1154.    4.1145    9.2356
  54362.     1.12569    8.106(27)      1400.    4.1148    7.8569
  54379.     1.12602    7.039(25)      1639.    4.1150    6.8110
  54395.     1.12636    6.212(23)      1863.    4.1153    6.0773
  54411.     1.12670    5.633(22)      2091.    4.1155    5.5799
  54428.     1.12704    5.210(21)      2268.    4.1158    5.2491
  54444.     1.12738    4.988(20)      2391.    4.1160    5.0382
  54460.     1.12771    4.876(20)      2433.    4.1162    4.9182
  54477.     1.12805    4.796(20)      2478.    4.1165    4.8704
  54493.     1.12839    4.840(20)      2448.    4.1167    4.8800
  54509.     1.12873    4.872(20)      2437.    4.1170    4.9330
  54526.     1.12907    4.997(21)      2370.    4.1172    5.0144
  54542.     1.12941    5.115(21)      2312.    4.1175    5.1084
  54559.     1.12975    5.258(21)      2236.    4.1177    5.1997
  54575.     1.13008    5.326(21)      2214.    4.1179    5.2771
  54591.     1.13042    5.369(21)      2208.    4.1182    5.3355
  54608.     1.13076    5.378(21)      2202.    4.1184    5.3750
  54624.     1.13110    5.416(21)      2173.    4.1186    5.3965
  54640.     1.13144    5.400(21)      2197.    4.1189    5.3976
  54657.     1.13178    5.399(21)      2194.    4.1191    5.3700
  54673.     1.13212    5.331(21)      2219.    4.1194    5.3044
  54690.     1.13246    5.239(21)      2269.    4.1196    5.1968
  54706.     1.13280    5.126(21)      2305.    4.1198    5.0545
  54722.     1.13314    4.971(21)      2377.    4.1201    4.8959
  54739.     1.13348    4.784(20)      2492.    4.1203    4.7451
  54755.     1.13382    4.649(20)      2560.    4.1205    4.6236
  54772.     1.13416    4.585(20)      2610.    4.1208    4.5455
  54788.     1.13450    4.509(19)      2669.    4.1210    4.5158
  54805.     1.13484    4.495(19)      2675.    4.1212    4.5319
  54821.     1.13518    4.547(20)      2630.    4.1214    4.5856
  54837.     1.13552    4.645(20)      2585.    4.1217    4.6646
  54854.     1.13586    4.743(20)      2513.    4.1219    4.7529
  54870.     1.13620    4.808(20)      2474.    4.1221    4.8327
  54887.     1.13654    4.879(20)      2440.    4.1224    4.8881
  54903.     1.13688    4.925(20)      2416.    4.1226    4.9113
  54920.     1.13723    4.880(20)      2422.    4.1228    4.9047
  54936.     1.13757    4.831(20)      2456.    4.1230    4.8781
  54953.     1.13791    4.764(20)      2495.    4.1233    4.8419
  54969.     1.13825    4.732(20)      2520.    4.1235    4.8005
  54986.     1.13859    4.721(20)      2526.    4.1237    4.7518
  55002.     1.13893    4.660(20)      2551.    4.1240    4.6914
  55019.     1.13927    4.603(20)      2593.    4.1242    4.6178
  55035.     1.13962    4.521(20)      2612.    4.1244    4.5352
  55052.     1.13996    4.445(19)      2673.    4.1246    4.4522
  55068.     1.14030    4.352(19)      2760.    4.1249    4.3789
  55085.     1.14064    4.296(19)      2775.    4.1251    4.3231
  55101.     1.14098    4.278(19)      2776.    4.1253    4.2893
  55118.     1.14133    4.269(19)      2780.    4.1255    4.2780
  55134.     1.14167    4.240(19)      2811.    4.1257    4.2871
  55151.     1.14201    4.251(19)      2800.    4.1260    4.3123
  55167.     1.14235    4.307(19)      2756.    4.1262    4.3478
  55184.     1.14270    4.351(19)      2715.    4.1264    4.3872
  55200.     1.14304    4.386(19)      2687.    4.1266    4.4241
  55217.     1.14338    4.421(19)      2669.    4.1269    4.4533
  55234.     1.14373    4.462(19)      2639.    4.1271    4.4687
  55250.     1.14407    4.434(19)      2659.    4.1273    4.4833
  55267.     1.14441    4.472(19)      2646.    4.1275    4.5084
  55283.     1.14476    4.542(20)      2606.    4.1277    4.5638
  55300.     1.14510    4.695(20)      2496.    4.1280    4.6780
  55317.     1.14544    4.858(20)      2419.    4.1282    4.8694
  55333.     1.14579    5.154(21)      2253.    4.1284    5.1331
  55350.     1.14613    5.466(22)      2107.    4.1286    5.4286
  55366.     1.14647    5.679(22)      2032.    4.1289    5.7005
  55383.     1.14682    5.869(23)      1939.    4.1291    5.8972
  55400.     1.14716    5.907(23)      1937.    4.1293    5.9535
  55416.     1.14751    5.800(23)      1961.    4.1295    5.8385
  55433.     1.14785    5.598(22)      2034.    4.1297    5.6080
  55449.     1.14819    5.347(22)      2142.    4.1300    5.3499
  55466.     1.14854    5.128(21)      2242.    4.1302    5.1265
  55483.     1.14888    4.944(21)      2329.    4.1304    4.9581
  55499.     1.14923    4.833(20)      2381.    4.1306    4.8346
  55516.     1.14957    4.736(20)      2426.    4.1308    4.7371
  55533.     1.14992    4.626(20)      2494.    4.1311    4.6535
  55549.     1.15026    4.558(20)      2509.    4.1313    4.5820
  55566.     1.15061    4.478(20)      2591.    4.1315    4.5287
  55583.     1.15095    4.481(20)      2575.    4.1317    4.5026
  55599.     1.15130    4.473(20)      2603.    4.1319    4.5130
  55616.     1.15164    4.557(20)      2537.    4.1322    4.5672
  55633.     1.15199    4.653(20)      2470.    4.1324    4.6651
  55649.     1.15234    4.749(20)      2423.    4.1326    4.7955
  55666.     1.15268    4.875(21)      2345.    4.1328    4.9352
  55683.     1.15303    5.002(21)      2283.    4.1330    5.0572
  55699.     1.15337    5.136(21)      2205.    4.1333    5.1427
  55716.     1.15372    5.180(21)      2196.    4.1335    5.1892
  55733.     1.15407    5.182(21)      2200.    4.1337    5.2078
  55750.     1.15441    5.155(21)      2224.    4.1339    5.2130
  55766.     1.15476    5.192(21)      2198.    4.1341    5.2123
  55783.     1.15510    5.220(21)      2172.    4.1344    5.2038
  55800.     1.15545    5.202(21)      2190.    4.1346    5.1816
  55817.     1.15580    5.189(21)      2193.    4.1348    5.1418
  55833.     1.15614    5.143(21)      2203.    4.1350    5.0854
  55850.     1.15649    5.117(21)      2221.    4.1352    5.0174
  55867.     1.15684    5.018(21)      2266.    4.1355    4.9441
  55884.     1.15719    4.906(21)      2329.    4.1357    4.8719
  55900.     1.15753    4.793(20)      2391.    4.1359    4.8065
  55917.     1.15788    4.772(20)      2400.    4.1361    4.7508
  55934.     1.15823    4.677(20)      2465.    4.1363    4.7030
  55951.     1.15858    4.641(20)      2501.    4.1366    4.6570
  55967.     1.15892    4.587(20)      2514.    4.1368    4.6062
  55984.     1.15927    4.582(20)      2502.    4.1370    4.5490
  56001.     1.15962    4.505(20)      2548.    4.1372    4.4910
  56018.     1.15997    4.460(20)      2588.    4.1375    4.4444
  56035.     1.16031    4.413(20)      2616.    4.1377    4.4224
  56051.     1.16066    4.389(19)      2662.    4.1379    4.4337
  56068.     1.16101    4.429(20)      2613.    4.1381    4.4766
  56085.     1.16136    4.439(20)      2619.    4.1384    4.5379
  56102.     1.16171    4.484(20)      2578.    4.1386    4.5962
  56119.     1.16206    4.532(20)      2553.    4.1388    4.6299
  56136.     1.16240    4.524(20)      2551.    4.1390    4.6266
  56152.     1.16275    4.523(20)      2529.    4.1393    4.5882
  56169.     1.16310    4.446(20)      2584.    4.1395    4.5285
  56186.     1.16345    4.431(19)      2631.    4.1397    4.4666
  56203.     1.16380    4.365(19)      2680.    4.1399    4.4179
  56220.     1.16415    4.355(19)      2673.    4.1402    4.3895
  56237.     1.16450    4.345(19)      2679.    4.1404    4.3791
  56254.     1.16485    4.364(19)      2665.    4.1406    4.3801
  56270.     1.16520    4.362(19)      2674.    4.1409    4.3915
  56287.     1.16555    4.395(19)      2640.    4.1411    4.4193
  56304.     1.16590    4.420(19)      2639.    4.1413    4.4693
  56321.     1.16625    4.461(20)      2614.    4.1415    4.5420
  56338.     1.16660    4.556(20)      2544.    4.1418    4.6305
  56355.     1.16695    4.702(20)      2444.    4.1420    4.7217
  56372.     1.16730    4.718(20)      2453.    4.1422    4.8011
  56389.     1.16765    4.837(20)      2380.    4.1425    4.8599
  56406.     1.16800    4.863(20)      2389.    4.1427    4.9044
  56423.     1.16835    4.902(21)      2374.    4.1429    4.9669
  56439.     1.16870    5.065(21)      2288.    4.1432    5.1130
  56456.     1.16905    5.407(22)      2137.    4.1434    5.4314
  56473.     1.16940    5.968(23)      1910.    4.1436    5.9909
  56490.     1.16975    6.741(24)      1681.    4.1439    6.7729
  56507.     1.17010    7.625(26)      1457.    4.1441    7.6068
  56524.     1.17045    8.132(27)      1351.    4.1443    8.1754
  56541.     1.17080    8.218(27)      1330.    4.1446    8.2252
  56558.     1.17115    7.795(27)      1417.    4.1448    7.8042
  56575.     1.17151    7.211(25)      1540.    4.1451    7.1455
  56592.     1.17186    6.589(24)      1699.    4.1453    6.4669
  56609.     1.17221    6.027(23)      1872.    4.1455    5.8947
  56626.     1.17256    5.594(22)      2021.    4.1458    5.4619
  56643.     1.17291    5.266(21)      2171.    4.1460    5.1542
  56660.     1.17326    5.061(21)      2264.    4.1462    4.9486
  56677.     1.17362    4.920(21)      2321.    4.1465    4.8300
  56694.     1.17397    4.812(20)      2390.    4.1467    4.7912
  56711.     1.17432    4.839(21)      2366.    4.1470    4.8236
  56728.     1.17467    4.905(21)      2335.    4.1472    4.9084
  56745.     1.17503    5.006(21)      2270.    4.1475    5.0162
  56762.     1.17538    5.099(21)      2227.    4.1477    5.1135
  56779.     1.17573    5.129(21)      2209.    4.1480    5.1749
  56796.     1.17608    5.167(21)      2183.    4.1482    5.1893
  56813.     1.17644    5.150(21)      2185.    4.1484    5.1597
  56830.     1.17679    5.063(21)      2228.    4.1487    5.0959
  56847.     1.17714    4.942(21)      2277.    4.1489    5.0086
  56864.     1.17750    4.875(21)      2304.    4.1492    4.9074
  56881.     1.17785    4.751(21)      2371.    4.1494    4.8007
  56898.     1.17820    4.653(20)      2419.    4.1497    4.6954
  56915.     1.17856    4.522(20)      2496.    4.1499    4.5966
  56933.     1.17891    4.496(20)      2505.    4.1502    4.5079
  56950.     1.17926    4.367(20)      2597.    4.1504    4.4322
  56967.     1.17962    4.310(20)      2625.    4.1507    4.3719
  56984.     1.17997    4.298(19)      2633.    4.1510    4.3293
  57001.     1.18033    4.276(20)      2628.    4.1512    4.3049
  57018.     1.18068    4.258(19)      2655.    4.1515    4.2974
  57035.     1.18103    4.279(19)      2644.    4.1517    4.3036
  57052.     1.18139    4.280(19)      2648.    4.1520    4.3191
  57069.     1.18174    4.318(20)      2604.    4.1522    4.3387
  57086.     1.18210    4.357(20)      2557.    4.1525    4.3570
  57104.     1.18245    4.371(20)      2559.    4.1528    4.3696
  57121.     1.18281    4.358(20)      2585.    4.1530    4.3734
  57138.     1.18316    4.335(20)      2593.    4.1533    4.3686
  57155.     1.18352    4.339(20)      2580.    4.1535    4.3592
  57172.     1.18387    4.353(20)      2578.    4.1538    4.3538
  57189.     1.18423    4.344(20)      2587.    4.1541    4.3652
  57206.     1.18458    4.368(20)      2567.    4.1543    4.4072
  57224.     1.18494    4.436(20)      2532.    4.1546    4.4897
  57241.     1.18529    4.557(20)      2450.    4.1549    4.6121
  57258.     1.18565    4.716(21)      2371.    4.1551    4.7598
  57275.     1.18600    4.886(21)      2269.    4.1554    4.9070
  57292.     1.18636    5.045(21)      2188.    4.1557    5.0258
  57309.     1.18672    5.084(21)      2171.    4.1559    5.0968
  57327.     1.18707    5.056(21)      2179.    4.1562    5.1162
  57344.     1.18743    5.031(21)      2200.    4.1565    5.0945
  57361.     1.18778    4.990(21)      2221.    4.1568    5.0505
  57378.     1.18814    4.985(21)      2234.    4.1570    5.0029
  57396.     1.18850    4.976(21)      2240.    4.1573    4.9656
  57413.     1.18885    4.990(21)      2207.    4.1576    4.9452
  57430.     1.18921    4.962(21)      2221.    4.1579    4.9408
  57447.     1.18957    4.945(21)      2240.    4.1581    4.9448
  57464.     1.18992    4.942(21)      2246.    4.1584    4.9439
  57482.     1.19028    4.951(21)      2228.    4.1587    4.9229
  57499.     1.19064    4.887(21)      2264.    4.1590    4.8711
  57516.     1.19100    4.797(21)      2316.    4.1592    4.7884
  57533.     1.19135    4.693(21)      2353.    4.1595    4.6865
  57551.     1.19171    4.579(20)      2427.    4.1598    4.5842
  57568.     1.19207    4.498(20)      2490.    4.1601    4.4999
  57585.     1.19243    4.455(20)      2513.    4.1604    4.4451
  57602.     1.19278    4.387(20)      2572.    4.1607    4.4206
  57620.     1.19314    4.417(20)      2544.    4.1610    4.4180
  57637.     1.19350    4.405(20)      2541.    4.1612    4.4238
  57654.     1.19386    4.451(20)      2500.    4.1615    4.4260
  57672.     1.19422    4.437(20)      2523.    4.1618    4.4194
  57689.     1.19457    4.423(20)      2521.    4.1621    4.4073
  57706.     1.19493    4.393(20)      2559.    4.1624    4.3979
  57724.     1.19529    4.375(20)      2576.    4.1627    4.3986
  57741.     1.19565    4.436(20)      2529.    4.1630    4.4107
  57758.     1.19601    4.469(20)      2524.    4.1633    4.4282
  57776.     1.19637    4.483(20)      2494.    4.1636    4.4384
  57793.     1.19673    4.452(20)      2500.    4.1639    4.4360
  57810.     1.19708    4.454(20)      2514.    4.1642    4.4154
  57828.     1.19744    4.403(20)      2530.    4.1645    4.3801
  57845.     1.19780    4.417(20)      2525.    4.1648    4.3377
  57862.     1.19816    4.302(20)      2595.    4.1651    4.2961
  57880.     1.19852    4.285(20)      2617.    4.1654    4.2611
  57897.     1.19888    4.213(19)      2659.    4.1657    4.2349
  57914.     1.19924    4.259(20)      2616.    4.1660    4.2169
  57932.     1.19960    4.278(20)      2603.    4.1663    4.2059
  57949.     1.19996    4.219(19)      2644.    4.1666    4.2012
  57966.     1.20032    4.240(19)      2635.    4.1669    4.2045
  57984.     1.20068    4.260(20)      2620.    4.1672    4.2201
  58001.     1.20104    4.293(20)      2596.    4.1676    4.2543
  58019.     1.20140    4.310(20)      2591.    4.1679    4.3139
  58036.     1.20176    4.376(20)      2550.    4.1682    4.4013
  58053.     1.20212    4.480(20)      2477.    4.1685    4.5111
  58071.     1.20248    4.569(20)      2435.    4.1688    4.6276
  58088.     1.20284    4.652(20)      2386.    4.1691    4.7286
  58106.     1.20320    4.695(21)      2352.    4.1694    4.7928
  58123.     1.20357    4.736(21)      2322.    4.1698    4.8090
  58141.     1.20393    4.685(21)      2346.    4.1701    4.7818
  58158.     1.20429    4.660(21)      2358.    4.1704    4.7277
  58175.     1.20465    4.600(20)      2380.    4.1707    4.6678
  58193.     1.20501    4.572(20)      2408.    4.1710    4.6182
  58210.     1.20537    4.548(20)      2430.    4.1714    4.5844
  58228.     1.20573    4.568(20)      2399.    4.1717    4.5625
  58245.     1.20610    4.620(21)      2360.    4.1720    4.5439
  58263.     1.20646    4.599(21)      2364.    4.1724    4.5228
  58280.     1.20682    4.610(21)      2367.    4.1727    4.5011
  58298.     1.20718    4.589(21)      2371.    4.1730    4.4909
  58315.     1.20754    4.624(21)      2349.    4.1733    4.5101
  58333.     1.20791    4.673(21)      2320.    4.1737    4.5755
  58350.     1.20827    4.789(21)      2256.    4.1740    4.6926
  58368.     1.20863    4.931(21)      2190.    4.1743    4.8501
  58385.     1.20899    5.126(22)      2081.    4.1747    5.0214
  58403.     1.20936    5.309(22)      1987.    4.1750    5.1748
  58420.     1.20972    5.444(23)      1936.    4.1754    5.2873
  58438.     1.21008    5.466(23)      1921.    4.1757    5.3520
  58455.     1.21045    5.533(23)      1885.    4.1760    5.3743
  58473.     1.21081    5.474(23)      1908.    4.1764    5.3616
  58490.     1.21117    5.375(23)      1946.    4.1767    5.3155
  58508.     1.21154    5.265(22)      1988.    4.1771    5.2349
  58526.     1.21190    5.184(22)      2009.    4.1774    5.1230
  58543.     1.21226    5.038(22)      2092.    4.1778    4.9933
  58561.     1.21263    4.916(22)      2147.    4.1781    4.8672
  58578.     1.21299    4.806(21)      2185.    4.1785    4.7666
  58596.     1.21335    4.738(21)      2208.    4.1788    4.7078
  58613.     1.21372    4.722(21)      2233.    4.1792    4.6969
  58631.     1.21408    4.735(21)      2221.    4.1795    4.7289
  58649.     1.21445    4.780(21)      2184.    4.1799    4.7885
  58666.     1.21481    4.843(22)      2147.    4.1802    4.8545
  58684.     1.21518    4.900(22)      2130.    4.1806    4.9068
  58701.     1.21554    4.928(22)      2095.    4.1810    4.9327
  58719.     1.21590    4.879(22)      2127.    4.1813    4.9302
  58737.     1.21627    4.844(22)      2149.    4.1817    4.9041
  58754.     1.21663    4.792(21)      2173.    4.1820    4.8602
  58772.     1.21700    4.765(21)      2173.    4.1824    4.8012
  58789.     1.21736    4.699(21)      2207.    4.1828    4.7292
  58807.     1.21773    4.600(21)      2251.    4.1831    4.6486
  58825.     1.21809    4.563(21)      2278.    4.1835    4.5699
  58842.     1.21846    4.498(21)      2291.    4.1839    4.5086
  58860.     1.21883    4.458(21)      2345.    4.1842    4.4824
  58878.     1.21919    4.479(21)      2331.    4.1846    4.5070
  58895.     1.21956    4.577(21)      2287.    4.1850    4.5876
  58913.     1.21992    4.711(21)      2201.    4.1854    4.7115
  58931.     1.22029    4.875(22)      2103.    4.1857    4.8444
  58948.     1.22066    5.006(22)      2038.    4.1861    4.9418
  58966.     1.22102    4.990(22)      2047.    4.1865    4.9827
  58984.     1.22139    5.013(22)      2040.    4.1869    4.9846
  59001.     1.22175    5.018(22)      2033.    4.1872    4.9827
  59019.     1.22212    5.035(22)      2029.    4.1876    5.0097
  59037.     1.22249    5.056(22)      2027.    4.1880    5.0824
  59055.     1.22285    5.214(23)      1934.    4.1884    5.1901
  59072.     1.22322    5.323(23)      1895.    4.1888    5.2874
  59090.     1.22359    5.351(23)      1870.    4.1892    5.3086
  59108.     1.22396    5.297(23)      1881.    4.1895    5.2244
  59125.     1.22432    5.111(23)      1964.    4.1899    5.0643
  59143.     1.22469    4.958(22)      2014.    4.1903    4.8782
  59161.     1.22506    4.748(22)      2130.    4.1907    4.7045
  59179.     1.22543    4.612(21)      2183.    4.1911    4.5622
  59196.     1.22579    4.459(21)      2278.    4.1915    4.4546
  59214.     1.22616    4.365(21)      2322.    4.1919    4.3777
  59232.     1.22653    4.303(21)      2369.    4.1923    4.3257
  59250.     1.22690    4.277(21)      2370.    4.1927    4.2950
  59268.     1.22726    4.266(20)       0.0     4.1931   .
  59285.     1.22763    4.290(21)       0.0     4.1935   .
  59303.     1.22800    4.344(21)       0.0     4.1939   .
  59321.     1.22837    4.361(21)       0.0     4.1943   .
  59339.     1.22874    4.461(21)       0.0     4.1947   .
  59356.     1.22911    4.580(21)       0.0     4.1951   .
  59374.     1.22948    4.707(22)       0.0     4.1955   .
  59392.     1.22984    4.835(22)       0.0     4.1959   .
  59410.     1.23021    4.952(22)       0.0     4.1963   .
  59428.     1.23058    5.060(23)       0.0     4.1967   .
  59446.     1.23095    5.150(23)       0.0     4.1971   .
  59463.     1.23132    5.332(23)       0.0     4.1976   .
  59481.     1.23169    5.475(24)       0.0     4.1980   .
  59499.     1.23206    5.649(25)       0.0     4.1984   .
  59517.     1.23243    5.633(25)       0.0     4.1988   .
  59535.     1.23280    5.393(24)       0.0     4.1992   .
  59553.     1.23317    5.239(24)       0.0     4.1996   .
  59571.     1.23354    5.039(23)       0.0     4.2001   .
  59588.     1.23391    5.041(23)       0.0     4.2005   .
  59606.     1.23428    5.035(23)       0.0     4.2009   .
  59624.     1.23465    5.109(24)       0.0     4.2013   .
  59642.     1.23502    5.136(24)       0.0     4.2017   .
  59660.     1.23539    5.180(24)       0.0     4.2022   .
  59678.     1.23576    5.087(24)       0.0     4.2026   .
  59696.     1.23613    4.993(23)       0.0     4.2030   .
  59714.     1.23650    4.852(23)       0.0     4.2035   .
  59732.     1.23687    4.774(22)       0.0     4.2039   .
  59749.     1.23725    4.640(22)       0.0     4.2043   .
  59767.     1.23762    4.571(22)       0.0     4.2047   .
  59785.     1.23799    4.557(22)       0.0     4.2052   .
  59803.     1.23836    4.602(22)      2119.    4.2056    4.4254
  59821.     1.23873    4.649(22)      2070.    4.2061    4.4691
  59839.     1.23910    4.693(22)      2028.    4.2065    4.5199
  59857.     1.23947    4.739(22)      1980.    4.2069    4.5621
  59875.     1.23985    4.762(23)      1949.    4.2074    4.5829
  59893.     1.24022    4.702(23)      1832.    4.2078    4.5776
  59911.     1.24059    4.673(24)      1705.    4.2083    4.5515
  59929.     1.24096    4.676(25)      1663.    4.2087    4.5175
  59947.     1.24133    4.617(25)      1640.    4.2091    4.4906
  59965.     1.24171    4.571(25)      1649.    4.2096    4.4827
  59983.     1.24208    4.556(25)      1640.    4.2100    4.4994
  60001.     1.24245    4.610(25)      1605.    4.2105    4.5401
  60019.     1.24282    4.633(25)      1603.    4.2109    4.5994
  60037.     1.24320    4.654(25)      1592.    4.2114    4.6681
  60055.     1.24357    4.724(25)      1554.    4.2118    4.7341
  60073.     1.24394    4.796(26)      1522.    4.2123    4.7852
  60091.     1.24432    4.846(26)      1506.    4.2127    4.8140
  60109.     1.24469    4.889(26)      1474.    4.2132    4.8209
  60127.     1.24506    4.818(26)      1514.    4.2137    4.8141
  60145.     1.24544    4.811(26)      1515.    4.2141    4.8032
  60163.     1.24581    4.802(26)      1512.    4.2146    4.7934
  60181.     1.24619    4.806(26)      1510.    4.2150    4.7810
  60199.     1.24656    4.754(26)      1527.    4.2155    4.7582
  60217.     1.24693    4.704(25)      1570.    4.2160    4.7190
  60235.     1.24731    4.651(25)      1589.    4.2164    4.6665
  60253.     1.24768    4.651(25)      1591.    4.2169    4.6141
  60271.     1.24806    4.617(25)      1595.    4.2174    4.5819
  60290.     1.24843    4.602(25)      1629.    4.2178    4.5888
  60308.     1.24880    4.646(25)      1598.    4.2183    4.6449
  60326.     1.24918    4.683(25)      1610.    4.2188    4.7440
  60344.     1.24955    4.806(25)      1552.    4.2192    4.8644
  60362.     1.24993    4.935(26)      1503.    4.2197    4.9728
  60380.     1.25030    5.043(26)      1470.    4.2202    5.0373
  60398.     1.25068    5.030(26)      1495.    4.2206    5.0393
  60416.     1.25105    5.019(26)      1482.    4.2211    4.9802
  60434.     1.25143    4.959(26)      1522.    4.2216    4.8782
  60453.     1.25181    4.864(25)      1561.    4.2221    4.7619
  60471.     1.25218    4.714(25)      1639.    4.2225    4.6601
  60489.     1.25256    4.667(24)      1670.    4.2230    4.5964
  60507.     1.25293    4.609(24)      1698.    4.2235    4.5868
  60525.     1.25331    4.647(24)      1706.    4.2240    4.6376
  60543.     1.25368    4.715(24)      1679.    4.2245    4.7437
  60561.     1.25406    4.866(25)      1611.    4.2249    4.8870
  60580.     1.25444    4.994(25)      1588.    4.2254    5.0386
  60598.     1.25481    5.105(25)      1544.    4.2259    5.1654
  60616.     1.25519    5.197(26)      1516.    4.2264    5.2419
  60634.     1.25557    5.201(25)      1542.    4.2269    5.2580
  60652.     1.25594    5.179(25)      1547.    4.2274    5.2218
  60671.     1.25632    5.110(25)      1578.    4.2279    5.1532
  60689.     1.25670    5.046(25)      1625.    4.2284    5.0728
  60707.     1.25707    5.024(25)      1620.    4.2289    4.9947
  60725.     1.25745    4.912(24)      1677.    4.2293    4.9255
  60743.     1.25783    4.881(24)      1725.    4.2298    4.8705
  60762.     1.25821    4.913(24)      1737.    4.2303    4.8424
  60780.     1.25858    4.913(24)      1776.    4.2308    4.8664
  60798.     1.25896    5.001(24)      1789.    4.2313    4.9762
  60816.     1.25934    5.245(24)      1722.    4.2318    5.1947
  60835.     1.25972    5.569(25)      1642.    4.2323    5.5037
  60853.     1.26009    5.928(25)      1551.    4.2328    5.8207
  60871.     1.26047    6.089(26)      1529.    4.2333    6.0087
  60889.     1.26085    6.032(25)      1583.    4.2338    5.9737
  60908.     1.26123    5.826(24)      1674.    4.2343    5.7554
  60926.     1.26161    5.585(24)      1773.    4.2348    5.4721
  60944.     1.26199    5.321(23)      1885.    4.2353    5.2331
  60962.     1.26236    5.217(23)      1935.    4.2358    5.0988
  60981.     1.26274    5.102(22)      1998.    4.2363    5.0758
  60999.     1.26312    5.148(22)      1977.    4.2368    5.1319
  61017.     1.26350    5.208(23)      1952.    4.2373    5.2171
  61036.     1.26388    5.240(23)      1959.    4.2379    5.2847
  61054.     1.26426    5.317(23)      1916.    4.2384    5.3080
  61072.     1.26464    5.278(23)      1930.    4.2389    5.2859
  61091.     1.26502    5.216(23)      1962.    4.2394    5.2358
  61109.     1.26540    5.155(22)      2007.    4.2399    5.1788
  61127.     1.26578    5.093(22)      2031.    4.2404    5.1290
  61146.     1.26616    5.065(22)      2050.    4.2409    5.0892
  61164.     1.26654    5.088(22)      2034.    4.2414    5.0551
  61182.     1.26692    5.048(22)      2051.    4.2420    5.0205
  61201.     1.26730    5.017(22)      2083.    4.2425    4.9801
  61219.     1.26768    5.002(22)      2082.    4.2430    4.9317
  61237.     1.26806    4.938(22)      2131.    4.2435    4.8761
  61256.     1.26844    4.884(22)      2146.    4.2440    4.8164
  61274.     1.26882    4.812(22)      2163.    4.2445    4.7554
  61292.     1.26920    4.709(21)      2231.    4.2451    4.6944
  61311.     1.26958    4.670(21)      2243.    4.2456    4.6333
  61329.     1.26996    4.622(21)      2263.    4.2461    4.5717
  61348.     1.27034    4.541(21)      2302.    4.2466    4.5113
  61366.     1.27072    4.496(21)      2330.    4.2472    4.4552
  61384.     1.27110    4.449(21)      2338.    4.2477    4.4078
  61403.     1.27149    4.414(21)      2367.    4.2482    4.3727
  61421.     1.27187    4.393(20)      2384.    4.2487    4.3539
  61440.     1.27225    4.390(20)      2393.    4.2493    4.3561
  61458.     1.27263    4.419(21)      2375.    4.2498    4.3859
  61477.     1.27301    4.435(21)      2362.    4.2503    4.4495
  61495.     1.27339    4.508(21)      2314.    4.2508    4.5496
  61513.     1.27378    4.650(21)      2240.    4.2514    4.6819
  61532.     1.27416    4.808(22)      2153.    4.2519    4.8276
  61550.     1.27454    4.954(22)      2068.    4.2524    4.9629
  61569.     1.27492    5.040(22)      2027.    4.2530    5.0610
  61587.     1.27531    5.126(23)      1971.    4.2535    5.1026
  61606.     1.27569    5.118(22)      1984.    4.2540    5.0825
  61624.     1.27607    5.051(22)      2007.    4.2546    5.0113
  61643.     1.27645    4.880(22)      2080.    4.2551    4.9099
  61661.     1.27684    4.828(22)      2098.    4.2556    4.8029
  61680.     1.27722    4.721(22)      2162.    4.2562    4.7090
  61698.     1.27760    4.676(22)      2163.    4.2567    4.6358
  61717.     1.27799    4.599(21)      2199.    4.2572    4.5785
  61735.     1.27837    4.542(21)      2227.    4.2578    4.5258
  61754.     1.27875    4.478(21)      2268.    4.2583    4.4727
  61772.     1.27914    4.480(21)      2270.    4.2589    4.4229
  61791.     1.27952    4.411(21)      2302.    4.2594    4.3826
  61809.     1.27990    4.376(21)      2311.    4.2599    4.3575
  61828.     1.28029    4.394(21)      2291.    4.2605    4.3521
  61846.     1.28067    4.388(21)      2294.    4.2610    4.3728
  61865.     1.28106    4.420(21)      2293.    4.2616    4.4275
  61884.     1.28144    4.524(21)      2228.    4.2621    4.5232
  61902.     1.28183    4.618(21)      2197.    4.2626    4.6586
  61921.     1.28221    4.779(22)      2110.    4.2632    4.8181
  61939.     1.28259    4.964(22)      2005.    4.2637    4.9721
  61958.     1.28298    5.132(23)      1936.    4.2643    5.0867
  61976.     1.28336    5.185(23)      1917.    4.2648    5.1398
  61995.     1.28375    5.174(23)      1923.    4.2654    5.1325
  62014.     1.28413    5.132(23)      1937.    4.2659    5.0887
  62032.     1.28452    5.082(23)      1953.    4.2665    5.0387
  62051.     1.28491    4.975(22)      2023.    4.2670    5.0034
  62069.     1.28529    5.014(22)      1989.    4.2676    4.9836
  62088.     1.28568    4.987(22)      2018.    4.2681    4.9641
  62107.     1.28606    4.975(22)      1993.    4.2686    4.9271
  62125.     1.28645    4.914(22)      2038.    4.2692    4.8688
  62144.     1.28683    4.851(22)      2043.    4.2697    4.7989
  62163.     1.28722    4.774(22)      2103.    4.2703    4.7381
  62181.     1.28761    4.764(22)      2115.    4.2708    4.7076
  62200.     1.28799    4.727(22)      2135.    4.2714    4.7190
  62219.     1.28838    4.814(22)      2091.    4.2720    4.7719
  62237.     1.28877    4.854(22)      2083.    4.2725    4.8560
  62256.     1.28915    4.920(22)      2052.    4.2731    4.9567
  62275.     1.28954    5.050(22)      1990.    4.2736    5.0606
  62293.     1.28993    5.100(22)      1982.    4.2742    5.1574
  62312.     1.29031    5.141(23)      1959.    4.2747    5.2408
  62331.     1.29070    5.237(23)      1914.    4.2753    5.3072
  62349.     1.29109    5.261(23)      1923.    4.2758    5.3564
  62368.     1.29147    5.332(23)      1886.    4.2764    5.3902
  62387.     1.29186    5.354(23)      1884.    4.2769    5.4094
  62406.     1.29225    5.419(23)      1848.    4.2775    5.4128
  62424.     1.29264    5.454(23)      1831.    4.2780    5.3960
  62443.     1.29303    5.421(23)      1864.    4.2786    5.3546
  62462.     1.29341    5.412(23)      1844.    4.2792    5.2894
  62480.     1.29380    5.324(23)      1890.    4.2797    5.2077
  62499.     1.29419    5.207(23)      1926.    4.2803    5.1220
  62518.     1.29458    5.046(22)      2005.    4.2808    5.0445
  62537.     1.29497    4.995(22)      2024.    4.2814    4.9860
  62555.     1.29535    4.967(22)      2035.    4.2820    4.9581
  62574.     1.29574    4.983(22)      2038.    4.2825    4.9822
  62593.     1.29613    5.089(22)      1989.    4.2831    5.0980
  62612.     1.29652    5.329(23)      1910.    4.2836    5.3595
  62631.     1.29691    5.774(24)      1750.    4.2842    5.8051
  62649.     1.29730    6.383(25)      1563.    4.2847    6.4035
  62668.     1.29769    7.057(27)      1382.    4.2853    7.0086
  62687.     1.29808    7.421(28)      1302.    4.2859    7.3784
  62706.     1.29847    7.428(28)      1294.    4.2864    7.3456
  62725.     1.29886    7.043(27)      1382.    4.2870    6.9725
  62743.     1.29925    6.522(26)      1506.    4.2876    6.4477
  62762.     1.29964    6.015(25)      1649.    4.2881    5.9384
  62781.     1.30003    5.597(24)      1773.    4.2887    5.5322
  62800.     1.30042    5.296(23)      1889.    4.2892    5.2469
  62819.     1.30081    5.045(22)      1994.    4.2898    5.0659
  62838.     1.30120    4.980(22)      1994.    4.2904    4.9622
  62856.     1.30159    4.884(22)      2046.    4.2909    4.9078
  62875.     1.30198    4.828(22)      2076.    4.2915    4.8743
  62894.     1.30237    4.778(22)      2093.    4.2920    4.8380
  62913.     1.30276    4.767(22)      2087.    4.2926    4.7851
  62932.     1.30315    4.723(22)      2115.    4.2932    4.7151
  62951.     1.30354    4.677(22)      2125.    4.2937    4.6390
  62970.     1.30393    4.623(22)      2141.    4.2943    4.5745
  62989.     1.30432    4.561(21)      2177.    4.2949    4.5432
  63007.     1.30471    4.586(22)      2146.    4.2954    4.5554
  63026.     1.30511    4.602(22)      2152.    4.2960    4.6225
  63045.     1.30550    4.715(22)      2090.    4.2966    4.7417
  63064.     1.30589    4.883(22)      2010.    4.2971    4.8940
  63083.     1.30628    5.026(23)      1944.    4.2977    5.0455
  63102.     1.30667    5.157(23)      1889.    4.2982    5.1567
  63121.     1.30706    5.260(23)      1833.    4.2988    5.1978
  63140.     1.30746    5.259(23)      1831.    4.2994    5.1616
  63159.     1.30785    5.138(23)      1887.    4.2999    5.0645
  63178.     1.30824    5.006(23)      1933.    4.3005    4.9397
  63197.     1.30863    4.828(22)      2010.    4.3011    4.8209
  63216.     1.30903    4.738(22)      2041.    4.3016    4.7321
  63235.     1.30942    4.650(22)      2106.    4.3022    4.6835
  63254.     1.30981    4.635(22)      2107.    4.3028    4.6752
  63273.     1.31021    4.636(22)      2118.    4.3033    4.7029
  63292.     1.31060    4.768(22)      2029.    4.3039    4.7621
  63311.     1.31099    4.845(22)      1986.    4.3044    4.8470
  63330.     1.31138    4.942(23)      1956.    4.3050    4.9466
  63349.     1.31178    5.020(23)      1920.    4.3056    5.0426
  63368.     1.31217    5.078(23)      1897.    4.3061    5.1116
  63387.     1.31257    5.129(23)      1871.    4.3067    5.1347
  63406.     1.31296    5.103(23)      1880.    4.3073    5.1072
  63425.     1.31335    5.059(23)      1899.    4.3078    5.0427
  63444.     1.31375    4.999(23)      1927.    4.3084    4.9648
  63463.     1.31414    4.933(23)      1958.    4.3090    4.8967
  63482.     1.31454    4.880(23)      1973.    4.3095    4.8488
  63501.     1.31493    4.855(22)      1985.    4.3101    4.8173
  63520.     1.31532    4.828(22)      1997.    4.3106    4.7899
  63539.     1.31572    4.805(22)      2015.    4.3112    4.7558
  63558.     1.31611    4.734(22)      2053.    4.3118    4.7127
  63577.     1.31651    4.663(22)      2094.    4.3123    4.6668
  63596.     1.31690    4.686(22)      2070.    4.3129    4.6293
  63615.     1.31730    4.597(22)      2104.    4.3135    4.6109
  63634.     1.31769    4.592(22)      2127.    4.3140    4.6184
  63653.     1.31809    4.626(22)      2104.    4.3146    4.6523
  63672.     1.31848    4.643(22)      2093.    4.3151    4.7056
  63691.     1.31888    4.740(22)      2056.    4.3157    4.7639
  63711.     1.31928    4.761(22)      2041.    4.3163    4.8087
  63730.     1.31967    4.829(22)      2008.    4.3168    4.8238
  63749.     1.32007    4.830(22)      2011.    4.3174    4.8027
  63768.     1.32046    4.791(22)      2025.    4.3180    4.7514
  63787.     1.32086    4.666(22)      2093.    4.3185    4.6862
  63806.     1.32126    4.616(22)      2108.    4.3191    4.6272
  63825.     1.32165    4.551(22)      2146.    4.3196    4.5912
  63844.     1.32205    4.554(22)      2153.    4.3202    4.5879
  63864.     1.32245    4.580(22)      2139.    4.3208    4.6187
  63883.     1.32284    4.643(22)      2108.    4.3213    4.6776
  63902.     1.32324    4.747(22)      2069.    4.3219    4.7529
  63921.     1.32364    4.820(22)      2027.    4.3224    4.8278
  63940.     1.32403    4.970(23)      1952.    4.3230    4.8904
  63959.     1.32443    4.994(23)      1948.    4.3236    4.9308
  63979.     1.32483    5.039(23)      1919.    4.3241    4.9486
  63998.     1.32523    5.032(23)      1926.    4.3247    4.9506
  64017.     1.32562    4.975(23)      1966.    4.3252    4.9484
  64036.     1.32602    4.954(23)      1970.    4.3258    4.9537
  64055.     1.32642    4.935(22)      1986.    4.3264    4.9771
  64075.     1.32682    4.963(23)      1966.    4.3269    5.0252
  64094.     1.32721    5.032(23)      1921.    4.3275    5.0958
  64113.     1.32761    5.115(23)      1894.    4.3280    5.1757
  64132.     1.32801    5.197(23)      1849.    4.3286    5.2416
  64152.     1.32841    5.183(23)      1864.    4.3291    5.2691
  64171.     1.32881    5.182(23)      1854.    4.3297    5.2455
  64190.     1.32921    5.102(23)      1884.    4.3302    5.1756
  64209.     1.32961    5.047(23)      1910.    4.3308    5.0817
  64229.     1.33000    4.935(23)      1969.    4.3314    4.9924
  64248.     1.33040    4.919(23)      1964.    4.3319    4.9340
  64267.     1.33080    4.887(22)      1984.    4.3325    4.9295
  64286.     1.33120    4.948(23)      1956.    4.3330    5.0096
  64306.     1.33160    5.187(23)      1873.    4.3336    5.2339
  64325.     1.33200    5.655(24)      1708.    4.3341    5.7008
  64344.     1.33240    6.470(26)      1478.    4.3347    6.5150
  64364.     1.33280    7.664(29)      1217.    4.3352    7.6995
  64383.     1.33320    8.965(31)      1008.    4.3358    9.0829
  64402.     1.33360   10.106(34)      865.     4.3363   10.2367
  64422.     1.33400   10.505(35)      820.     4.3369   10.6528
  64441.     1.33440   10.058(34)      859.     4.3374   10.2046
  64460.     1.33480    9.160(32)      959.     4.3380    9.2097
  64480.     1.33520    8.120(30)      1095.    4.3385    8.0835
  64499.     1.33560    7.161(28)      1269.    4.3391    7.1157
  64518.     1.33600    6.430(26)      1441.    4.3396    6.4148
  64538.     1.33640    6.037(26)      1534.    4.3402    5.9579
  64557.     1.33680    5.707(25)      1629.    4.3407    5.6656
  64576.     1.33721    5.558(24)      1668.    4.3413    5.4603
  64596.     1.33761    5.306(24)      1757.    4.3418    5.2942
  64615.     1.33801    5.129(23)      1821.    4.3424    5.1499
  64635.     1.33841    5.006(23)      1858.    4.3429    5.0302
  64654.     1.33881    4.889(23)      1905.    4.3435    4.9411
  64673.     1.33921    4.813(23)      1938.    4.3440    4.8813
  64693.     1.33961    4.779(23)      1964.    4.3446    4.8426
  64712.     1.34002    4.771(23)      1963.    4.3451    4.8070
  64732.     1.34042    4.711(22)      1980.    4.3456    4.7660
  64751.     1.34082    4.713(22)      1976.    4.3462    4.7159
  64770.     1.34122    4.643(22)      2011.    4.3467    4.6609
  64790.     1.34163    4.592(22)      2031.    4.3473    4.6143
  64809.     1.34203    4.545(22)      2056.    4.3478    4.5770
  64829.     1.34243    4.545(22)      2046.    4.3483    4.5637
  64848.     1.34283    4.554(22)      2050.    4.3489    4.5825
  64868.     1.34324    4.643(22)      1997.    4.3494    4.6368
  64887.     1.34364    4.706(23)      1970.    4.3500    4.7224
  64906.     1.34404    4.818(23)      1916.    4.3505    4.8272
  64926.     1.34445    4.936(23)      1865.    4.3510    4.9338
  64945.     1.34485    5.033(23)      1820.    4.3516    5.0253
  64965.     1.34525    5.107(24)      1797.    4.3521    5.0915
  64984.     1.34566    5.161(24)      1766.    4.3527    5.1302
  65004.     1.34606    5.141(24)      1782.    4.3532    5.1477
  65023.     1.34646    5.135(24)      1798.    4.3537    5.1546
  65043.     1.34687    5.146(24)      1786.    4.3543    5.1641
  65062.     1.34727    5.153(24)      1781.    4.3548    5.1866
  65082.     1.34768    5.179(24)      1784.    4.3553    5.2269
  65101.     1.34808    5.300(24)      1728.    4.3559    5.2778
  65121.     1.34848    5.350(24)      1713.    4.3564    5.3209
  65141.     1.34889    5.442(24)      1682.    4.3569    5.3340
  65160.     1.34929    5.411(24)      1695.    4.3575    5.3022
  65180.     1.34970    5.332(24)      1719.    4.3580    5.2243
  65199.     1.35010    5.145(24)      1790.    4.3585    5.1148
  65219.     1.35051    5.044(23)      1829.    4.3590    4.9961
  65238.     1.35091    4.876(23)      1897.    4.3596    4.8897
  65258.     1.35132    4.816(23)      1938.    4.3601    4.8109
  65277.     1.35172    4.805(23)      1935.    4.3606    4.7665
  65297.     1.35213    4.773(23)      1946.    4.3612    4.7564
  65317.     1.35254    4.767(23)      1959.    4.3617    4.7756
  65336.     1.35294    4.835(23)      1922.    4.3622    4.8171
  65356.     1.35335    4.870(23)      1918.    4.3627    4.8742
  65375.     1.35375    4.981(23)      1860.    4.3633    4.9429
  65395.     1.35416    5.039(23)      1840.    4.3638    5.0207
  65415.     1.35457    5.075(23)      1825.    4.3643    5.1048
  65434.     1.35497    5.145(24)      1808.    4.3648    5.1867
  65454.     1.35538    5.251(24)      1755.    4.3654    5.2512
  65474.     1.35579    5.355(24)      1708.    4.3659    5.2838
  65493.     1.35619    5.280(24)      1749.    4.3664    5.2801
  65513.     1.35660    5.208(24)      1772.    4.3669    5.2523
  65533.     1.35701    5.178(24)      1784.    4.3674    5.2311
  65552.     1.35741    5.175(24)      1801.    4.3680    5.2520
  65572.     1.35782    5.260(24)      1758.    4.3685    5.3404
  65592.     1.35823    5.395(24)      1719.    4.3690    5.4980
  65611.     1.35864    5.655(25)      1621.    4.3695    5.7012
  65631.     1.35904    5.852(25)      1558.    4.3700    5.9077
  65651.     1.35945    6.063(26)      1493.    4.3705    6.0728
  65670.     1.35986    6.147(26)      1467.    4.3710    6.1639
  65690.     1.36027    6.162(26)      1468.    4.3716    6.1666
  65710.     1.36068    6.088(26)      1482.    4.3721    6.0884
  65729.     1.36108    5.935(26)      1523.    4.3726    5.9513
  65749.     1.36149    5.835(25)      1544.    4.3731    5.7827
  65769.     1.36190    5.724(25)      1571.    4.3736    5.6122
  65789.     1.36231    5.554(25)      1632.    4.3741    5.4649
  65808.     1.36272    5.454(25)      1663.    4.3746    5.3624
  65828.     1.36313    5.360(24)      1701.    4.3751    5.3446
  65848.     1.36353    5.428(24)      1686.    4.3756    5.4669
  65868.     1.36394    5.762(25)      1580.    4.3762    5.8177
  65887.     1.36435    6.332(26)      1426.    4.3767    6.4759
  65907.     1.36476    7.271(29)      1215.    4.3772    7.4276
  65927.     1.36517    8.362(31)      1025.    4.3777    8.4748
  65947.     1.36558    9.079(33)      923.     4.3782    9.2284
  65966.     1.36599    9.195(33)      905.     4.3787    9.3357
  65986.     1.36640    8.749(32)      957.     4.3792    8.8161
  66006.     1.36681    7.978(31)      1068.    4.3797    7.9756
  66026.     1.36722    7.138(29)      1211.    4.3802    7.1352
  66046.     1.36763    6.593(28)      1317.    4.3807    6.4977
  66065.     1.36804    6.132(26)      1438.    4.3812    6.1525
  66085.     1.36845    6.073(26)      1454.    4.3817    6.1584
  66105.     1.36886    6.408(27)      1378.    4.3822    6.6267
  66125.     1.36927    7.331(29)      1193.    4.3827    7.7270
  66145.     1.36968    9.180(33)      917.     4.3832    9.5692
  66165.     1.37010   11.65(4)        687.     4.384    11.998
  66184.     1.37051   14.32(4)        526.     4.384    14.412
  66204.     1.37092   15.92(5)        455.     4.385    15.835
  66224.     1.37133   15.78(5)        458.     4.385    15.637
  66244.     1.37174   14.17(4)        523.     4.386    14.106
  66264.     1.37215   12.03(4)        639.     4.386    11.993
  66284.     1.37256    9.93(4)        804.     4.387     9.956
  66304.     1.37298    8.296(32)      994.     4.3871    8.3346
  66324.     1.37339    7.095(29)      1186.    4.3876    7.1854
  66343.     1.37380    6.325(27)      1356.    4.3881    6.4144
  66363.     1.37421    5.796(26)      1502.    4.3886    5.8943
  66383.     1.37462    5.429(25)      1610.    4.3891    5.5268
  66403.     1.37504    5.142(24)      1702.    4.3896    5.2522
  66423.     1.37545    5.012(24)      1748.    4.3901    5.0415
  66443.     1.37586    4.817(23)      1829.    4.3906    4.8816
  66463.     1.37627    4.739(23)      1862.    4.3910    4.7666
  66483.     1.37669    4.676(23)      1880.    4.3915    4.6921
  66503.     1.37710    4.643(23)      1894.    4.3920    4.6537
  66523.     1.37751    4.611(23)      1926.    4.3925    4.6469
  66543.     1.37793    4.626(23)      1905.    4.3930    4.6658
  66563.     1.37834    4.714(23)      1867.    4.3935    4.7027
  66583.     1.37875    4.742(23)      1854.    4.3940    4.7489
  66603.     1.37917    4.792(23)      1851.    4.3944    4.7951
  66623.     1.37958    4.815(23)      1822.    4.3949    4.8324
  66643.     1.37999    4.905(24)      1795.    4.3954    4.8544
  66663.     1.38041    4.910(24)      1785.    4.3959    4.8573
  66683.     1.38082    4.884(24)      1795.    4.3963    4.8421
  66703.     1.38124    4.872(24)      1806.    4.3968    4.8165
  66723.     1.38165    4.844(23)      1826.    4.3973    4.7958
  66743.     1.38207    4.840(23)      1823.    4.3978    4.7995
  66763.     1.38248    4.881(24)      1802.    4.3983    4.8445
  66783.     1.38290    4.889(24)      1808.    4.3987    4.9371
  66803.     1.38331    4.978(24)      1789.    4.3992    5.0675
  66823.     1.38373    5.123(24)      1724.    4.3997    5.2104
  66843.     1.38414    5.264(24)      1666.    4.4001    5.3314
  66863.     1.38456    5.382(25)      1626.    4.4006    5.4005
  66883.     1.38497    5.374(25)      1624.    4.4011    5.4006
  66903.     1.38539    5.290(25)      1655.    4.4016    5.3350
  66923.     1.38580    5.160(24)      1715.    4.4020    5.2219
  66943.     1.38622    5.054(24)      1755.    4.4025    5.0872
  66963.     1.38663    4.951(24)      1789.    4.4030    4.9554
  66983.     1.38705    4.872(23)      1812.    4.4034    4.8440
  67003.     1.38747    4.762(23)      1862.    4.4039    4.7619
  67023.     1.38788    4.707(23)      1890.    4.4044    4.7097
  67044.     1.38830    4.711(23)      1881.    4.4048    4.6823
  67064.     1.38872    4.693(23)      1886.    4.4053    4.6710
  67084.     1.38913    4.675(23)      1906.    4.4058    4.6679
  67104.     1.38955    4.700(23)      1882.    4.4062    4.6692
  67124.     1.38997    4.685(23)      1884.    4.4067    4.6785
  67144.     1.39038    4.716(23)      1878.    4.4072    4.7041
  67164.     1.39080    4.721(23)      1862.    4.4076    4.7539
  67184.     1.39122    4.805(23)      1839.    4.4081    4.8304
  67205.     1.39163    4.856(24)      1800.    4.4085    4.9283
  67225.     1.39205    4.966(24)      1758.    4.4090    5.0372
  67245.     1.39247    5.094(24)      1705.    4.4095    5.1441
  67265.     1.39289    5.181(24)      1692.    4.4099    5.2366
  67285.     1.39331    5.296(25)      1625.    4.4104    5.3100
  67306.     1.39372    5.380(25)      1592.    4.4108    5.3560
  67326.     1.39414    5.354(25)      1613.    4.4113    5.3712
  67346.     1.39456    5.365(25)      1594.    4.4117    5.3572
  67366.     1.39498    5.289(25)      1628.    4.4122    5.3189
  67386.     1.39540    5.232(25)      1639.    4.4127    5.2609
  67407.     1.39582    5.132(25)      1662.    4.4131    5.1866
  67427.     1.39623    5.068(24)      1682.    4.4136    5.0986
  67447.     1.39665    5.004(24)      1714.    4.4140    5.0060
  67467.     1.39707    4.930(24)      1727.    4.4145    4.9240
  67487.     1.39749    4.849(24)      1755.    4.4149    4.8722
  67508.     1.39791    4.846(24)      1760.    4.4154    4.8676
  67528.     1.39833    4.876(24)      1751.    4.4158    4.9181
  67548.     1.39875    4.930(24)      1727.    4.4163    5.0170
  67568.     1.39917    5.012(24)      1702.    4.4167    5.1412
  67589.     1.39959    5.172(25)      1630.    4.4172    5.2558
  67609.     1.40001    5.280(25)      1602.    4.4176    5.3200
  67629.     1.40043    5.298(25)      1577.    4.4181    5.3198
  67650.     1.40085    5.281(25)      1567.    4.4185    5.2495
  67670.     1.40127    5.168(25)      1602.    4.4190    5.1313
  67690.     1.40169    5.012(24)      1671.    4.4194    5.0006
  67711.     1.40211    4.892(24)      1712.    4.4199    4.8924
  67731.     1.40253    4.802(24)      1754.    4.4203    4.8288
  67751.     1.40295    4.816(24)      1745.    4.4207    4.8140
  67771.     1.40337    4.885(24)      1699.    4.4212    4.8342
  67792.     1.40379    4.911(24)      1697.    4.4216    4.8650
  67812.     1.40421    4.952(24)      1675.    4.4221    4.8818
  67832.     1.40464    4.943(24)      1684.    4.4225    4.8675
  67853.     1.40506    4.885(24)      1698.    4.4230    4.8204
  67873.     1.40548    4.806(24)      1732.    4.4234    4.7508
  67894.     1.40590    4.690(24)      1779.    4.4238    4.6750
  67914.     1.40632    4.610(24)      1800.    4.4243    4.6081
  67934.     1.40674    4.540(23)      1841.    4.4247    4.5613
  67955.     1.40717    4.563(23)      1840.    4.4252    4.5425
  67975.     1.40759    4.567(23)      1836.    4.4256    4.5598
  67995.     1.40801    4.621(23)      1823.    4.4260    4.6220
  68016.     1.40843    4.737(24)      1751.    4.4265    4.7354
  68036.     1.40886    4.848(24)      1716.    4.4269    4.8969
  68057.     1.40928    5.076(25)      1632.    4.4273    5.0870
  68077.     1.40970    5.278(25)      1563.    4.4278    5.2699
  68098.     1.41012    5.377(26)      1525.    4.4282    5.4052
  68118.     1.41055    5.420(26)      1505.    4.4287    5.4621
  68138.     1.41097    5.445(26)      1494.    4.4291    5.4386
  68159.     1.41139    5.340(26)      1534.    4.4295    5.3603
  68179.     1.41182    5.208(25)      1585.    4.4300    5.2704
  68200.     1.41224    5.173(25)      1591.    4.4304    5.2102
  68220.     1.41266    5.148(25)      1617.    4.4308    5.2006
  68241.     1.41309    5.191(25)      1600.    4.4313    5.2350
  68261.     1.41351    5.257(25)      1582.    4.4317    5.2843
  68282.     1.41394    5.261(25)      1582.    4.4321    5.3119
  68302.     1.41436    5.301(25)      1558.    4.4326    5.2933
  68323.     1.41479    5.194(25)      1598.    4.4330    5.2268
  68343.     1.41521    5.119(25)      1618.    4.4334    5.1297
  68364.     1.41563    4.971(24)      1672.    4.4339    5.0263
  68384.     1.41606    4.845(24)      1720.    4.4343    4.9353
  68405.     1.41648    4.799(24)      1753.    4.4347    4.8623
  68425.     1.41691    4.766(24)      1755.    4.4351    4.8077
  68446.     1.41733    4.729(24)      1774.    4.4356    4.7539
  68466.     1.41776    4.684(24)      1784.    4.4360    4.7017
  68487.     1.41818    4.593(23)      1832.    4.4364    4.6522
  68507.     1.41861    4.537(23)      1863.    4.4369    4.6102
  68528.     1.41904    4.554(23)      1846.    4.4373    4.5804
  68548.     1.41946    4.549(23)      1835.    4.4377    4.5648
  68569.     1.41989    4.556(23)      1835.    4.4381    4.5628
  68590.     1.42031    4.578(23)      1819.    4.4386    4.5718
  68610.     1.42074    4.577(23)      1832.    4.4390    4.5887
  68631.     1.42117    4.595(24)      1798.    4.4394    4.6112
  68651.     1.42159    4.642(24)      1788.    4.4399    4.6376
  68672.     1.42202    4.643(24)      1792.    4.4403    4.6659
  68692.     1.42245    4.658(24)      1781.    4.4407    4.6933
  68713.     1.42287    4.677(24)      1767.    4.4411    4.7152
  68734.     1.42330    4.699(24)      1760.    4.4416    4.7255
  68754.     1.42373    4.677(24)      1766.    4.4420    4.7193
  68775.     1.42415    4.664(24)      1765.    4.4424    4.6957
  68796.     1.42458    4.636(24)      1771.    4.4428    4.6590
  68816.     1.42501    4.622(24)      1770.    4.4433    4.6169
  68837.     1.42544    4.549(24)      1801.    4.4437    4.5786
  68857.     1.42586    4.530(24)      1809.    4.4441    4.5529
  68878.     1.42629    4.466(23)      1833.    4.4445    4.5475
  68899.     1.42672    4.521(24)      1805.    4.4450    4.5689
  68919.     1.42715    4.569(24)      1789.    4.4454    4.6211
  68940.     1.42757    4.662(24)      1741.    4.4458    4.7029
  68961.     1.42800    4.746(24)      1712.    4.4462    4.8046
  68982.     1.42843    4.838(24)      1677.    4.4467    4.9076
  69002.     1.42886    4.927(25)      1631.    4.4471    4.9888
  69023.     1.42929    5.009(25)      1595.    4.4475    5.0289
  69044.     1.42972    4.974(25)      1608.    4.4479    5.0210
  69064.     1.43015    4.880(25)      1630.    4.4484    4.9718
  69085.     1.43058    4.804(25)      1663.    4.4488    4.8968
  69106.     1.43100    4.782(25)      1658.    4.4492    4.8133
  69127.     1.43143    4.687(24)      1709.    4.4496    4.7344
  69147.     1.43186    4.643(24)      1713.    4.4500    4.6677
  69168.     1.43229    4.587(24)      1735.    4.4505    4.6164
  69189.     1.43272    4.646(24)      1696.    4.4509    4.5826
  69210.     1.43315    4.591(24)      1728.    4.4513    4.5697
  69230.     1.43358    4.595(24)      1722.    4.4517    4.5844
  69251.     1.43401    4.594(24)      1732.    4.4522    4.6372
  69272.     1.43444    4.693(24)      1694.    4.4526    4.7396
  69293.     1.43487    4.870(25)      1624.    4.4530    4.8982
  69313.     1.43530    5.030(25)      1557.    4.4534    5.1055
  69334.     1.43573    5.257(26)      1486.    4.4539    5.3348
  69355.     1.43617    5.502(27)      1396.    4.4543    5.5432
  69376.     1.43660    5.698(27)      1339.    4.4547    5.6831
  69397.     1.43703    5.787(28)      1315.    4.4551    5.7236
  69417.     1.43746    5.715(27)      1333.    4.4555    5.6613
  69438.     1.43789    5.569(27)      1369.    4.4560    5.5231
  69459.     1.43832    5.403(27)      1418.    4.4564    5.3536
  69480.     1.43875    5.289(26)      1458.    4.4568    5.2004
  69501.     1.43918    5.171(26)      1499.    4.4572    5.1033
  69522.     1.43962    5.129(26)      1524.    4.4577    5.0956
  69542.     1.44005    5.259(26)      1499.    4.4581    5.2190
  69563.     1.44048    5.585(27)      1411.    4.4585    5.5576
  69584.     1.44091    6.281(28)      1242.    4.4589    6.2729
  69605.     1.44134    7.516(31)      1020.    4.4594    7.5892
  69626.     1.44178    9.49(4)        778.     4.460     9.660
  69647.     1.44221   12.08(4)        580.     4.460    12.328
  69668.     1.44264   14.76(5)        450.     4.461    14.935
  69689.     1.44307   16.29(5)        396.     4.461    16.453
  69710.     1.44351   16.11(5)        402.     4.461    16.250
  69730.     1.44394   14.72(5)        451.     4.462    14.637
  69751.     1.44437   12.64(4)        547.     4.462    12.397
  69772.     1.44481   10.50(4)        685.     4.463    10.224
  69793.     1.44524    8.896(35)      834.     4.4632    8.4880
  69814.     1.44567    7.591(32)      1004.    4.4636    7.2868
  69835.     1.44611    6.748(30)      1148.    4.4640    6.5446
  69856.     1.44654    6.261(28)      1251.    4.4645    6.1570
  69877.     1.44698    6.054(28)      1290.    4.4649    6.0145
  69898.     1.44741    5.965(28)      1316.    4.4653    6.0209
  69919.     1.44784    6.065(28)      1294.    4.4657    6.0949
  69940.     1.44828    6.172(28)      1255.    4.4662    6.1704
  69961.     1.44871    6.223(28)      1254.    4.4666    6.1979
  69982.     1.44915    6.222(28)      1252.    4.4670    6.1459
  70003.     1.44958    6.095(28)      1279.    4.4675    6.0102
  70024.     1.45002    5.932(27)      1324.    4.4679    5.8133
  70045.     1.45045    5.686(27)      1387.    4.4683    5.5986
  70066.     1.45089    5.520(27)      1424.    4.4687    5.4155
  70087.     1.45132    5.402(26)      1474.    4.4692    5.3055
  70108.     1.45176    5.361(26)      1497.    4.4696    5.2899
  70129.     1.45219    5.353(26)      1502.    4.4700    5.3645
  70150.     1.45263    5.510(26)      1436.    4.4705    5.4994
  70171.     1.45307    5.708(27)      1376.    4.4709    5.6463
  70192.     1.45350    5.866(27)      1339.    4.4713    5.7518
  70213.     1.45394    5.894(28)      1318.    4.4718    5.7723
  70234.     1.45437    5.794(27)      1342.    4.4722    5.6936
  70255.     1.45481    5.656(27)      1379.    4.4726    5.5326
  70276.     1.45525    5.436(26)      1434.    4.4731    5.3283
  70297.     1.45568    5.195(26)      1519.    4.4735    5.1259
  70319.     1.45612    4.973(25)      1593.    4.4739    4.9625
  70340.     1.45656    4.846(25)      1639.    4.4744    4.8603
  70361.     1.45699    4.816(25)      1650.    4.4748    4.8261
  70382.     1.45743    4.891(25)      1604.    4.4753    4.8541
  70403.     1.45787    4.883(25)      1623.    4.4757    4.9267
  70424.     1.45831    5.012(25)      1565.    4.4761    5.0174
  70445.     1.45874    5.162(26)      1503.    4.4766    5.0953
  70466.     1.45918    5.242(26)      1473.    4.4770    5.1346
  70487.     1.45962    5.211(26)      1481.    4.4774    5.1229
  70509.     1.46006    5.168(26)      1492.    4.4779    5.0648
  70530.     1.46049    5.019(25)      1552.    4.4783    4.9787
  70551.     1.46093    4.902(25)      1589.    4.4788    4.8889
  70572.     1.46137    4.815(25)      1620.    4.4792    4.8189
  70593.     1.46181    4.767(25)      1632.    4.4797    4.7856
  70614.     1.46225    4.742(25)      1657.    4.4801    4.7972
  70636.     1.46269    4.829(25)      1612.    4.4805    4.8510
  70657.     1.46313    4.950(25)      1556.    4.4810    4.9335
  70678.     1.46356    5.038(26)      1535.    4.4814    5.0224
  70699.     1.46400    5.085(26)      1506.    4.4819    5.0928
  70720.     1.46444    5.146(26)      1480.    4.4823    5.1280
  70742.     1.46488    5.138(26)      1476.    4.4828    5.1242
  70763.     1.46532    5.122(26)      1497.    4.4832    5.0917
  70784.     1.46576    5.027(26)      1523.    4.4837    5.0485
  70805.     1.46620    4.995(26)      1534.    4.4841    5.0128
  70827.     1.46664    4.982(26)      1527.    4.4846    4.9988
  70848.     1.46708    5.032(26)      1517.    4.4850    5.0158
  70869.     1.46752    5.056(26)      1516.    4.4855    5.0722
  70890.     1.46796    5.125(26)      1502.    4.4859    5.1778
  70912.     1.46840    5.331(26)      1438.    4.4864    5.3501
  70933.     1.46884    5.610(27)      1363.    4.4868    5.6330
  70954.     1.46928    6.125(28)      1242.    4.4873    6.1410
  70975.     1.46972    7.082(31)      1065.    4.4877    7.1120
  70997.     1.47016    8.724(35)      840.     4.4882    8.8906
  71018.     1.47061   11.51(4)        604.     4.489    11.741
  71039.     1.47105   15.36(5)        417.     4.489    15.445
  71061.     1.47149   18.99(6)        315.1    4.490    19.037
  71082.     1.47193   21.00(6)        274.5    4.490    21.014
  71103.     1.47237   20.57(6)        282.4    4.490    20.487
  71125.     1.47281   18.39(6)        327.9    4.491    17.984
  71146.     1.47326   15.21(5)        418.     4.491    14.706
  71167.     1.47370   12.20(4)        554.     4.492    11.675
  71189.     1.47414    9.78(4)        725.     4.492     9.381
  71210.     1.47458    8.191(33)      893.     4.4928    7.8889
  71231.     1.47502    7.231(31)      1033.    4.4933    7.0662
  71253.     1.47547    6.685(30)      1130.    4.4937    6.7345
  71274.     1.47591    6.593(30)      1146.    4.4942    6.7232
  71296.     1.47635    6.731(30)      1123.    4.4947    6.8686
  71317.     1.47679    6.856(30)      1089.    4.4951    7.0168
  71338.     1.47724    6.998(31)      1059.    4.4956    7.0553
  71360.     1.47768    6.913(30)      1076.    4.4961    6.9337
  71381.     1.47812    6.610(30)      1130.    4.4966    6.6714
  71403.     1.47857    6.284(29)      1205.    4.4970    6.3366
  71424.     1.47901    5.965(28)      1277.    4.4975    6.0097
  71445.     1.47946    5.704(27)      1344.    4.4980    5.7525
  71467.     1.47990    5.557(27)      1376.    4.4985    5.5931
  71488.     1.48034    5.508(27)      1397.    4.4989    5.5293
  71510.     1.48079    5.510(27)      1398.    4.4994    5.5366
  71531.     1.48123    5.524(27)      1389.    4.4999    5.5784
  71553.     1.48168    5.604(27)      1359.    4.5004    5.6145
  71574.     1.48212    5.652(27)      1338.    4.5009    5.6147
  71596.     1.48257    5.600(27)      1347.    4.5013    5.5648
  71617.     1.48301    5.452(27)      1387.    4.5018    5.4684
  71639.     1.48345    5.302(27)      1423.    4.5023    5.3409
  71660.     1.48390    5.202(26)      1448.    4.5028    5.2008
  71682.     1.48435    5.069(26)      1486.    4.5033    5.0635
  71703.     1.48479    4.920(25)      1547.    4.5038    4.9392
  71725.     1.48524    4.856(25)      1555.    4.5043    4.8351
  71746.     1.48568    4.774(25)      1578.    4.5048    4.7571
  71768.     1.48613    4.755(25)      1573.    4.5053    4.7120
  71789.     1.48657    4.764(25)      1556.    4.5058    4.7077
  71811.     1.48702    4.772(25)      1563.    4.5062    4.7522
  71832.     1.48747    4.847(26)      1527.    4.5067    4.8494
  71854.     1.48791    4.991(26)      1469.    4.5072    4.9948
  71875.     1.48836    5.108(26)      1428.    4.5077    5.1720
  71897.     1.48880    5.263(27)      1363.    4.5082    5.3529
  71918.     1.48925    5.422(28)      1312.    4.5087    5.5100
  71940.     1.48970    5.522(28)      1280.    4.5092    5.6159
  71962.     1.49014    5.639(28)      1243.    4.5097    5.6633
  71983.     1.49059    5.584(28)      1249.    4.5103    5.6554
  72005.     1.49104    5.556(28)      1260.    4.5108    5.6048
  72026.     1.49149    5.567(28)      1241.    4.5113    5.5264
  72048.     1.49193    5.438(28)      1270.    4.5118    5.4340
  72070.     1.49238    5.330(28)      1297.    4.5123    5.3391
  72091.     1.49283    5.264(28)      1298.    4.5128    5.2492
  72113.     1.49328    5.167(27)      1326.    4.5133    5.1673
  72134.     1.49373    5.112(27)      1337.    4.5138    5.0909
  72156.     1.49417    5.008(27)      1361.    4.5143    5.0154
  72178.     1.49462    4.964(27)      1362.    4.5149    4.9375
  72199.     1.49507    4.866(27)      1390.    4.5154    4.8579
  72221.     1.49552    4.829(27)      1391.    4.5159    4.7817
  72243.     1.49597    4.762(27)      1413.    4.5164    4.7151
  72264.     1.49642    4.722(26)      1430.    4.5169    4.6628
  72286.     1.49686    4.714(26)      1426.    4.5175    4.6260
  72308.     1.49731    4.733(27)      1396.    4.5180    4.6036
  72329.     1.49776    4.729(27)      1403.    4.5185    4.5865
  72351.     1.49821    4.699(27)      1400.    4.5190    4.5901
  72373.     1.49866    4.707(27)      1395.    4.5196    4.6103
  72395.     1.49911    4.674(27)      1406.    4.5201    4.6523
  72416.     1.49956    4.686(27)      1411.    4.5206    4.7192
  72438.     1.50001    4.785(27)      1364.    4.5212    4.8079
  72460.     1.50046    4.848(27)      1342.    4.5217    4.9069
  72481.     1.50091    4.972(28)      1293.    4.5222    4.9955
  72503.     1.50136    5.045(28)      1269.    4.5228    5.0531
  72525.     1.50181    5.073(28)      1250.    4.5233    5.0660
  72547.     1.50226    5.050(28)      1261.    4.5239    5.0333
  72569.     1.50271    4.971(28)      1275.    4.5244    4.9656
  72590.     1.50316    4.824(27)      1328.    4.5249    4.8799
  72612.     1.50362    4.756(27)      1346.    4.5255    4.7932
  72634.     1.50407    4.678(27)      1380.    4.5260    4.7170
  72656.     1.50452    4.597(27)      1400.    4.5266    4.6570
  72677.     1.50497    4.569(27)      1416.    4.5271    4.6136
  72699.     1.50542    4.563(27)      1411.    4.5277    4.5844
  72721.     1.50587    4.537(27)      1422.    4.5282    4.5659
  72743.     1.50632    4.541(27)      1419.    4.5288    4.5550
  72765.     1.50678    4.608(27)      1395.    4.5293    4.5489
  72787.     1.50723    4.657(27)      1374.    4.5299    4.5458
  72808.     1.50768    4.643(27)      1384.    4.5305    4.5446
  72830.     1.50813    4.632(27)      1392.    4.5310    4.5444
  72852.     1.50859    4.653(27)      1377.    4.5316    4.5448
  72874.     1.50904    4.699(27)      1353.    4.5322    4.5456
  72896.     1.50949    4.654(27)      1362.    4.5327    4.5466
  72918.     1.50994    4.627(27)      1366.    4.5333    4.5479
  72939.     1.51040    4.669(27)      1344.    4.5339    4.5496
  72961.     1.51085    4.642(27)      1364.    4.5344    4.5519
  72983.     1.51130    4.648(27)      1354.    4.5350    4.5557
  73005.     1.51176    4.600(27)      1380.    4.5356    4.5622
  73027.     1.51221    4.649(27)      1353.    4.5361    4.5737
  73049.     1.51266    4.666(27)      1351.    4.5367    4.5930
  73071.     1.51312    4.671(27)      1352.    4.5373    4.6235
  73093.     1.51357    4.714(27)      1336.    4.5379    4.6680
  73115.     1.51403    4.771(28)      1313.    4.5385    4.7283
  73137.     1.51448    4.860(28)      1277.    4.5391    4.8061
  73159.     1.51493    4.964(28)      1250.    4.5396    4.9031
  73181.     1.51539    4.973(28)      1236.    4.5402    5.0209
  73203.     1.51584    5.121(29)      1194.    4.5408    5.1577
  73224.     1.51630    5.268(29)      1161.    4.5414    5.3024
  73246.     1.51675    5.419(30)      1113.    4.5420    5.4348
  73268.     1.51721    5.510(30)      1084.    4.5426    5.5286
  73290.     1.51766    5.581(31)      1067.    4.5432    5.5644
  73312.     1.51812    5.615(31)      1055.    4.5438    5.5392
  73334.     1.51857    5.540(31)      1073.    4.5444    5.4725
  73356.     1.51903    5.425(30)      1109.    4.5450    5.4055
  73378.     1.51949    5.438(30)      1099.    4.5456    5.4025
  73400.     1.51994    5.612(31)      1068.    4.5462    5.5508
  73422.     1.52040    6.022(32)      973.     4.5468    5.9475
  73444.     1.52085    6.743(34)      840.     4.5474    6.6495
  73466.     1.52131    7.66(4)        704.     4.548     7.595
  73489.     1.52177    8.62(4)        596.     4.549     8.539
  73511.     1.52222    9.05(4)        555.     4.549     9.084
  73533.     1.52268    8.93(4)        563.     4.550     8.981
  73555.     1.52314    8.34(4)        617.     4.550     8.353
  73577.     1.52359    7.54(4)        704.     4.551     7.504
  73599.     1.52405    6.724(35)      816.     4.5517    6.6949
  73621.     1.52451    6.102(33)      927.     4.5523    6.0569
  73643.     1.52496    5.638(31)      1023.    4.5530    5.6086
  73665.     1.52542    5.294(30)      1108.    4.5536    5.3104
  73687.     1.52588    5.097(29)      1165.    4.5542    5.1157
  73709.     1.52634    4.971(29)      1195.    4.5548    4.9905
  73731.     1.52680    4.910(29)      1209.    4.5555    4.9151
  73754.     1.52725    4.854(29)      1226.    4.5561    4.8794
  73776.     1.52771    4.838(28)      1236.    4.5567    4.8766
  73798.     1.52817    4.847(28)      1242.    4.5574    4.9018
  73820.     1.52863    4.942(29)      1202.    4.5580    4.9498
  73842.     1.52909    5.003(29)      1180.    4.5586    5.0135
  73864.     1.52955    5.052(29)      1163.    4.5593    5.0817
  73886.     1.53000    5.094(29)      1152.    4.5599    5.1374
  73909.     1.53046    5.095(29)      1160.    4.5606    5.1634
  73931.     1.53092    5.097(29)      1156.    4.5612    5.1482
  73953.     1.53138    5.015(29)      1191.    4.5619    5.0916
  73975.     1.53184    4.975(29)      1193.    4.5625    5.0053
  73997.     1.53230    4.841(28)      1253.    4.5632    4.9078
  74019.     1.53276    4.791(28)      1265.    4.5638    4.8175
  74042.     1.53322    4.696(28)      1300.    4.5645    4.7468
  74064.     1.53368    4.627(27)      1331.    4.5651    4.7014
  74086.     1.53414    4.659(28)      1319.    4.5658    4.6811
  74108.     1.53460    4.594(27)      1345.    4.5665    4.6824
  74131.     1.53506    4.663(28)      1321.    4.5671    4.6988
  74153.     1.53552    4.706(28)      1315.    4.5678    4.7229
  74175.     1.53598    4.673(27)      1336.    4.5685    4.7466
  74197.     1.53644    4.756(28)      1311.    4.5691    4.7636
  74220.     1.53690    4.748(28)      1321.    4.5698    4.7708
  74242.     1.53737    4.742(27)      1324.    4.5705    4.7701
  74264.     1.53783    4.727(27)      1341.    4.5712    4.7683
  74286.     1.53829    4.769(27)      1329.    4.5718    4.7762
  74309.     1.53875    4.748(27)      1346.    4.5725    4.8058
  74331.     1.53921    4.811(27)      1324.    4.5732    4.8658
  74353.     1.53967    4.868(28)      1319.    4.5739    4.9583
  74376.     1.54014    4.932(28)      1311.    4.5746    5.0753
  74398.     1.54060    5.149(28)      1245.    4.5752    5.2035
  74420.     1.54106    5.215(28)      1236.    4.5759    5.3276
  74443.     1.54152    5.290(29)      1224.    4.5766    5.4345
  74465.     1.54198    5.477(29)      1175.    4.5773    5.5136
  74487.     1.54245    5.533(29)      1165.    4.5780    5.5547
  74510.     1.54291    5.564(29)      1162.    4.5787    5.5489
  74532.     1.54337    5.521(29)      1174.    4.5794    5.4913
  74554.     1.54384    5.439(29)      1196.    4.5801    5.3863
  74577.     1.54430    5.245(28)      1258.    4.5808    5.2491
  74599.     1.54476    5.081(28)      1308.    4.5815    5.1020
  74621.     1.54523    4.934(27)      1360.    4.5822    4.9667
  74644.     1.54569    4.845(27)      1372.    4.5829    4.8584
  74666.     1.54615    4.748(27)      1414.    4.5836    4.7830
  74689.     1.54662    4.702(26)      1443.    4.5843    4.7387
  74711.     1.54708    4.707(26)      1436.    4.5850    4.7189
  74733.     1.54754    4.670(26)      1457.    4.5858    4.7148
  74756.     1.54801    4.684(26)      1450.    4.5865    4.7185
  74778.     1.54847    4.687(26)      1446.    4.5872    4.7236
  74801.     1.54894    4.695(26)      1437.    4.5879    4.7272
  74823.     1.54940    4.680(26)      1441.    4.5886    4.7289
  74846.     1.54987    4.691(26)      1438.    4.5894    4.7297
  74868.     1.55033    4.705(27)      1423.    4.5901    4.7304
  74890.     1.55080    4.704(26)      1435.    4.5908    4.7308
  74913.     1.55126    4.674(26)      1449.    4.5915    4.7312
  74935.     1.55173    4.723(26)      1433.    4.5923    4.7324
  74958.     1.55219    4.706(26)      1437.    4.5930    4.7373
  74980.     1.55266    4.770(27)      1397.    4.5937    4.7488
  75003.     1.55313    4.742(27)      1404.    4.5945    4.7688
  75025.     1.55359    4.777(27)      1392.    4.5952    4.7953
  75048.     1.55406    4.820(27)      1367.    4.5960    4.8239
  75070.     1.55452    4.831(27)      1366.    4.5967    4.8488
  75093.     1.55499    4.889(27)      1341.    4.5974    4.8644
  75115.     1.55546    4.885(27)      1343.    4.5982    4.8754
  75138.     1.55592    4.844(27)      1348.    4.5989    4.8826
  75160.     1.55639    4.880(27)      1346.    4.5997    4.8878
  75183.     1.55686    4.917(28)      1321.    4.6004    4.8908
  75206.     1.55732    4.927(27)      1325.    4.6012    4.8889
  75228.     1.55779    4.988(28)      1290.    4.6019    4.8817
  75251.     1.55826    4.951(28)      1298.    4.6027    4.8737
  75273.     1.55873    4.929(28)      1304.    4.6035    4.8752
  75296.     1.55919    4.929(28)      1308.    4.6042    4.9004
  75318.     1.55966    5.065(28)      1265.    4.6050    4.9652
  75341.     1.56013    5.137(29)      1228.    4.6058    5.0841
  75364.     1.56060    5.314(29)      1184.    4.6065    5.2702
  75386.     1.56107    5.489(29)      1152.    4.6073    5.5299
  75409.     1.56153    5.777(30)      1085.    4.6081    5.8542
  75432.     1.56200    6.077(31)      1026.    4.6088    6.2073
  75454.     1.56247    6.429(32)      954.     4.6096    6.5275
  75477.     1.56294    6.768(34)      887.     4.6104    6.7422
  75499.     1.56341    6.841(34)      876.     4.6112    6.7938
  75522.     1.56388    6.653(33)      909.     4.6119    6.6671
  75545.     1.56435    6.452(33)      934.     4.6127    6.3982
  75567.     1.56482    6.084(32)      1008.    4.6135    6.0609
  75590.     1.56529    5.787(31)      1060.    4.6143    5.7382
  75613.     1.56576    5.509(30)      1134.    4.6151    5.4977
  75635.     1.56623    5.420(29)      1151.    4.6159    5.3739
  75658.     1.56670    5.306(29)      1192.    4.6166    5.3650
  75681.     1.56717    5.404(29)      1161.    4.6174    5.4361
  75704.     1.56764    5.565(30)      1121.    4.6182    5.5331
  75726.     1.56811    5.638(30)      1104.    4.6190    5.5999
  75749.     1.56858    5.721(30)      1076.    4.6198    5.5979
  75772.     1.56905    5.581(30)      1116.    4.6206    5.5175
  75794.     1.56952    5.417(29)      1155.    4.6214    5.3781
  75817.     1.56999    5.282(29)      1189.    4.6222    5.2149
  75840.     1.57046    5.128(29)      1230.    4.6230    5.0628
  75863.     1.57093    4.991(28)      1278.    4.6238    4.9447
  75885.     1.57140    4.928(28)      1305.    4.6246    4.8725
  75908.     1.57187    4.890(28)      1307.    4.6255    4.8465
  75931.     1.57235    4.898(28)      1310.    4.6263    4.8647
  75954.     1.57282    4.970(28)      1301.    4.6271    4.9238
  75977.     1.57329    4.980(28)      1290.    4.6279    5.0194
  75999.     1.57376    5.168(28)      1237.    4.6287    5.1407
  76022.     1.57423    5.277(29)      1207.    4.6295    5.2718
  76045.     1.57471    5.428(29)      1177.    4.6303    5.3937
  76068.     1.57518    5.547(30)      1143.    4.6312    5.4922
  76091.     1.57565    5.619(30)      1128.    4.6320    5.5609
  76113.     1.57612    5.583(30)      1141.    4.6328    5.5986
  76136.     1.57660    5.542(29)      1153.    4.6336    5.6067
  76159.     1.57707    5.573(30)      1138.    4.6345    5.5808
  76182.     1.57754    5.472(29)      1164.    4.6353    5.5166
  76205.     1.57802    5.398(29)      1177.    4.6361    5.4151
  76228.     1.57849    5.266(29)      1198.    4.6370    5.2868
  76250.     1.57896    5.102(28)      1255.    4.6378    5.1504
  76273.     1.57944    5.027(28)      1268.    4.6386    5.0259
  76296.     1.57991    4.864(27)      1327.    4.6395    4.9278
  76319.     1.58038    4.834(27)      1326.    4.6403    4.8615
  76342.     1.58086    4.819(27)      1325.    4.6412    4.8241
  76365.     1.58133    4.815(27)      1327.    4.6420    4.8073
  76388.     1.58181    4.820(27)      1326.    4.6428    4.8015
  76411.     1.58228    4.855(28)      1301.    4.6437    4.7991
  76434.     1.58276    4.836(27)      1327.    4.6445    4.7954
  76457.     1.58323    4.861(28)      1307.    4.6454    4.7919
  76480.     1.58371    4.811(28)      1318.    4.6462    4.7952
  76502.     1.58418    4.855(28)      1291.    4.6471    4.8195
  76525.     1.58466    4.877(28)      1290.    4.6479    4.8852
  76548.     1.58513    4.989(28)      1260.    4.6488    5.0141
  76571.     1.58561    5.128(29)      1231.    4.6497    5.2210
  76594.     1.58608    5.489(30)      1119.    4.6505    5.4961
  76617.     1.58656    5.772(31)      1065.    4.6514    5.8017
  76640.     1.58703    6.116(32)      980.     4.6522    6.0742
  76663.     1.58751    6.272(32)      957.     4.6531    6.2453
  76686.     1.58799    6.362(33)      934.     4.6540    6.2700
  76709.     1.58846    6.276(33)      945.     4.6548    6.1453
  76732.     1.58894    5.952(32)      1005.    4.6557    5.9103
  76755.     1.58942    5.681(31)      1056.    4.6566    5.6264
  76778.     1.58989    5.409(30)      1115.    4.6574    5.3530
  76801.     1.59037    5.202(29)      1157.    4.6583    5.1304
  76824.     1.59085    5.035(29)      1195.    4.6592    4.9769
  76847.     1.59133    4.905(28)      1244.    4.6601    4.8944
  76871.     1.59180    4.910(29)      1227.    4.6609    4.8764
  76894.     1.59228    4.949(29)      1218.    4.6618    4.9116
  76917.     1.59276    4.972(29)      1209.    4.6627    4.9829
  76940.     1.59324    5.051(29)      1194.    4.6636    5.0678
  76963.     1.59371    5.069(29)      1198.    4.6645    5.1401
  76986.     1.59419    5.134(29)      1170.    4.6653    5.1769
  77009.     1.59467    5.073(29)      1184.    4.6662    5.1667
  77032.     1.59515    5.080(29)      1174.    4.6671    5.1130
  77055.     1.59563    5.020(29)      1189.    4.6680    5.0303
  77078.     1.59611    4.871(28)      1244.    4.6689    4.9404
  77101.     1.59658    4.841(28)      1248.    4.6698    4.8587
  77125.     1.59706    4.825(28)      1238.    4.6707    4.7950
  77148.     1.59754    4.768(28)      1261.    4.6716    4.7522
  77171.     1.59802    4.710(28)      1287.    4.6725    4.7293
  77194.     1.59850    4.696(28)      1291.    4.6734    4.7237
  77217.     1.59898    4.717(28)      1279.    4.6743    4.7325
  77240.     1.59946    4.711(28)      1285.    4.6752    4.7522
  77263.     1.59994    4.773(28)      1269.    4.6761    4.7777
  77287.     1.60042    4.819(28)      1239.    4.6770    4.8031
  77310.     1.60090    4.811(28)      1256.    4.6779    4.8228
  77333.     1.60138    4.889(29)      1230.    4.6788    4.8348
  77356.     1.60186    4.832(28)      1250.    4.6797    4.8427
  77379.     1.60234    4.897(28)      1237.    4.6806    4.8573
  77403.     1.60282    4.926(28)      1238.    4.6815    4.8920
  77426.     1.60330    4.990(29)      1213.    4.6824    4.9598
  77449.     1.60378    5.114(29)      1182.    4.6833    5.0658
  77472.     1.60427    5.193(29)      1165.    4.6842    5.2032
  77496.     1.60475    5.386(30)      1115.    4.6851    5.3519
  77519.     1.60523    5.473(30)      1099.    4.6860    5.4832
  77542.     1.60571    5.544(30)      1088.    4.6870    5.5695
  77565.     1.60619    5.625(31)      1061.    4.6879    5.5943
  77589.     1.60667    5.568(31)      1070.    4.6888    5.5566
  77612.     1.60716    5.501(30)      1085.    4.6897    5.4685
  77635.     1.60764    5.377(30)      1119.    4.6906    5.3493
  77658.     1.60812    5.239(29)      1151.    4.6916    5.2188
  77682.     1.60860    5.095(29)      1192.    4.6925    5.0932
  77705.     1.60909    5.032(29)      1201.    4.6934    4.9841
  77728.     1.60957    4.930(29)      1226.    4.6943    4.8990
  77752.     1.61005    4.911(29)      1230.    4.6953    4.8415
  77775.     1.61053    4.846(28)      1249.    4.6962    4.8124
  77798.     1.61102    4.797(28)      1266.    4.6971    4.8103
  77822.     1.61150    4.827(28)      1252.    4.6980    4.8309
  77845.     1.61198    4.870(28)      1233.    4.6990    4.8676
  77868.     1.61247    4.940(29)      1209.    4.6999    4.9114
  77892.     1.61295    4.972(29)      1202.    4.7008    4.9535
  77915.     1.61344    4.983(29)      1193.    4.7018    4.9879
  77939.     1.61392    5.057(29)      1167.    4.7027    5.0147
  77962.     1.61440    5.046(29)      1177.    4.7036    5.0392
  77985.     1.61489    5.095(29)      1163.    4.7046    5.0699
  78009.     1.61537    5.156(30)      1146.    4.7055    5.1154
  78032.     1.61586    5.265(30)      1111.    4.7064    5.1817
  78055.     1.61634    5.339(30)      1097.    4.7074    5.2667
  78079.     1.61683    5.378(30)      1078.    4.7083    5.3601
  78102.     1.61731    5.535(31)      1036.    4.7093    5.4435
  78126.     1.61780    5.585(31)      1023.    4.7102    5.4948
  78149.     1.61828    5.556(31)      1031.    4.7111    5.4959
  78173.     1.61877    5.519(31)      1035.    4.7121    5.4407
  78196.     1.61925    5.428(31)      1049.    4.7130    5.3384
  78220.     1.61974    5.240(30)      1099.    4.7140    5.2100
  78243.     1.62023    5.110(30)      1122.    4.7149    5.0793
  78267.     1.62071    4.977(30)      1149.    4.7159    4.9652
  78290.     1.62120    4.932(29)      1162.    4.7168    4.8773
  78313.     1.62168    4.891(29)      1164.    4.7178    4.8194
  78337.     1.62217    4.813(29)      1188.    4.7187    4.7829
  78360.     1.62266    4.825(29)      1182.    4.7197    4.7648
  78384.     1.62314    4.774(29)      1201.    4.7206    4.7608
  78407.     1.62363    4.764(29)      1205.    4.7216    4.7669
  78431.     1.62412    4.768(29)      1193.    4.7225    4.7794
  78455.     1.62461    4.819(29)      1177.    4.7235    4.7946
  78478.     1.62509    4.842(29)      1171.    4.7244    4.8077
  78502.     1.62558    4.842(29)      1172.    4.7254    4.8149
  78525.     1.62607    4.870(29)      1160.    4.7263    4.8143
  78549.     1.62656    4.851(29)      1160.    4.7273    4.8086
  78572.     1.62704    4.854(29)      1165.    4.7282    4.8024
  78596.     1.62753    4.892(29)      1153.    4.7292    4.8046
  78619.     1.62802    4.893(29)      1154.    4.7302    4.8284
  78643.     1.62851    4.919(29)      1158.    4.7311    4.8907
  78667.     1.62900    4.993(30)      1135.    4.7321    5.0099
  78690.     1.62949    5.120(30)      1115.    4.7330    5.1987
  78714.     1.62997    5.406(31)      1054.    4.7340    5.4521
  78737.     1.63046    5.677(32)      992.     4.7350    5.7402
  78761.     1.63095    6.000(33)      923.     4.7359    6.0091
  78785.     1.63144    6.235(34)      881.     4.7369    6.1975
  78808.     1.63193    6.408(34)      863.     4.7378    6.2614
  78832.     1.63242    6.260(34)      887.     4.7388    6.1936
  78856.     1.63291    6.096(33)      916.     4.7398    6.0260
  78879.     1.63340    5.796(32)      972.     4.7407    5.8130
  78903.     1.63389    5.614(32)      1004.    4.7417    5.6062
  78927.     1.63438    5.463(31)      1036.    4.7427    5.4366
  78950.     1.63487    5.383(31)      1051.    4.7436    5.3104
  78974.     1.63536    5.261(30)      1083.    4.7446    5.2173
  78998.     1.63585    5.129(30)      1120.    4.7456    5.1430
  79021.     1.63634    5.143(30)      1109.    4.7465    5.0781
  79045.     1.63683    5.023(30)      1138.    4.7475    5.0212
  79069.     1.63733    4.963(29)      1159.    4.7485    4.9759
  79093.     1.63782    4.972(29)      1165.    4.7495    4.9459
  79116.     1.63831    4.882(29)      1191.    4.7504    4.9317
  79140.     1.63880    4.902(29)      1189.    4.7514    4.9292
  79164.     1.63929    4.937(29)      1171.    4.7524    4.9313
  79187.     1.63978    4.945(29)      1175.    4.7533    4.9305
  79211.     1.64028    4.926(29)      1173.    4.7543    4.9221
  79235.     1.64077    4.914(29)      1178.    4.7553    4.9052
  79259.     1.64126    4.881(29)      1176.    4.7563    4.8826
  79283.     1.64175    4.888(29)      1179.    4.7572    4.8591
  79306.     1.64224    4.876(29)      1183.    4.7582    4.8399
  79330.     1.64274    4.812(29)      1200.    4.7592    4.8295
  79354.     1.64323    4.839(29)      1179.    4.7601    4.8315
  79378.     1.64372    4.826(29)      1187.    4.7611    4.8477
  79402.     1.64422    4.843(29)      1190.    4.7621    4.8780
  79425.     1.64471    4.935(29)      1157.    4.7631    4.9185
  79449.     1.64520    4.985(30)      1143.    4.7640    4.9614
  79473.     1.64570    5.061(30)      1119.    4.7650    4.9972
  79497.     1.64619    5.093(30)      1096.    4.7660    5.0173
  79521.     1.64668    5.043(30)      1115.    4.7670    5.0182
  79545.     1.64718    5.051(30)      1108.    4.7679    5.0028
  79568.     1.64767    5.007(30)      1120.    4.7689    4.9792
  79592.     1.64817    4.979(30)      1123.    4.7699    4.9577
  79616.     1.64866    4.954(30)      1129.    4.7709    4.9478
  79640.     1.64916    5.025(29)      1154.    4.7719    4.9568
  79664.     1.64965    5.056(29)      1161.    4.7728    4.9903
  79688.     1.65015    5.048(29)      1174.    4.7738    5.0507
  79712.     1.65064    5.112(29)      1168.    4.7748    5.1355
  79736.     1.65114    5.225(30)      1126.    4.7758    5.2347
  79760.     1.65163    5.328(30)      1090.    4.7767    5.3315
  79784.     1.65213    5.422(31)      1058.    4.7777    5.4072
  79807.     1.65262    5.497(32)      954.     4.7787    5.4512
  79831.     1.65312    5.476(33)      913.     4.7797    5.4736
  79855.     1.65361    5.534(34)      878.     4.7807    5.5179
  79879.     1.65411    5.619(34)      843.     4.7816    5.6718
  79903.     1.65461    5.92(4)        801.     4.783     6.063
  79927.     1.65510    6.59(4)        700.     4.784     6.815
  79951.     1.65560    7.69(4)        586.     4.785     7.951
  79975.     1.65610    9.06(5)        470.     4.786     9.289
  79999.     1.65659   10.13(5)        405.     4.787    10.388
  80023.     1.65709   10.46(5)        383.     4.788    10.749
  80047.     1.65759    9.83(5)        416.     4.788    10.251
  80071.     1.65808    8.89(5)        470.     4.789     9.217
  80095.     1.65858    7.86(4)        539.     4.790     8.057
  80119.     1.65908    6.94(4)        631.     4.791     7.049
  80143.     1.65958    6.24(4)        718.     4.792     6.300
  80167.     1.66007    5.74(4)        790.     4.793     5.799
  80191.     1.66057    5.445(35)      839.     4.7944    5.4876
  80215.     1.66107    5.246(34)      870.     4.7953    5.3128
  80239.     1.66157    5.196(34)      879.     4.7963    5.2368
  80264.     1.66207    5.193(34)      881.     4.7973    5.2385
  80288.     1.66257    5.247(34)      884.     4.7983    5.3079
  80312.     1.66307    5.373(34)      849.     4.7992    5.4424
  80336.     1.66356    5.546(35)      834.     4.8002    5.6395
  80360.     1.66406    5.74(4)        789.     4.801     5.888
  80384.     1.66456    5.89(4)        778.     4.802     6.159
  80408.     1.66506    6.23(4)        725.     4.803     6.400
  80432.     1.66556    6.40(4)        705.     4.804     6.553
  80456.     1.66606    6.45(4)        693.     4.805     6.571
  80481.     1.66656    6.37(4)        706.     4.806     6.445
  80505.     1.66706    6.16(4)        733.     4.807     6.206
  80529.     1.66756    5.83(4)        780.     4.808     5.909
  80553.     1.66806    5.510(35)      834.     4.8090    5.6144
  80577.     1.66856    5.236(33)      894.     4.8100    5.3637
  80601.     1.66906    5.138(33)      900.     4.8110    5.1749
  80626.     1.66956    5.039(33)      924.     4.8120    5.0465
  80650.     1.67006    5.025(33)      936.     4.8129    4.9674
  80674.     1.67057    4.929(32)      948.     4.8139    4.9263
  80698.     1.67107    4.979(33)      936.     4.8149    4.9178
  80722.     1.67157    4.938(32)      949.     4.8159    4.9442
  80747.     1.67207    4.988(33)      939.     4.8168    5.0140
  80771.     1.67257    5.127(33)      918.     4.8178    5.1358
  80795.     1.67307    5.275(34)      889.     4.8188    5.3100
  80819.     1.67357    5.523(35)      838.     4.8198    5.5198
  80843.     1.67408    5.77(4)        808.     4.821     5.730
  80868.     1.67458    5.93(4)        779.     4.822     5.893
  80892.     1.67508    6.03(4)        755.     4.823     5.968
  80916.     1.67558    6.04(4)        757.     4.824     5.936
  80941.     1.67609    5.90(4)        771.     4.825     5.810
  80965.     1.67659    5.68(4)        798.     4.826     5.625
  80989.     1.67709    5.464(35)      840.     4.8266    5.4253
  81013.     1.67760    5.271(34)      884.     4.8275    5.2455
  81038.     1.67810    5.164(33)      918.     4.8285    5.1051
  81062.     1.67860    5.047(32)      955.     4.8295    5.0081
  81086.     1.67911    4.946(32)      994.     4.8305    4.9490
  81111.     1.67961    4.911(31)      1008.    4.8314    4.9190
  81135.     1.68011    4.991(31)      1010.    4.8324    4.9107
  81159.     1.68062    4.974(31)      1028.    4.8334    4.9196
  81184.     1.68112    4.990(31)      1021.    4.8343    4.9444
  81208.     1.68163    5.018(31)      1008.    4.8353    4.9850
  81232.     1.68213    5.098(32)      983.     4.8363    5.0474
  81257.     1.68264    5.096(32)      983.     4.8372    5.1140
  81281.     1.68314    5.195(32)      961.     4.8382    5.1822
  81306.     1.68364    5.233(32)      955.     4.8392    5.2396
  81330.     1.68415    5.294(33)      930.     4.8401    5.2745
  81354.     1.68466    5.288(33)      930.     4.8411    5.2815
  81379.     1.68516    5.298(33)      929.     4.8421    5.2637
  81403.     1.68567    5.240(33)      933.     4.8430    5.2312
  81428.     1.68617    5.175(33)      945.     4.8440    5.1974
  81452.     1.68668    5.202(33)      934.     4.8450    5.1740
  81476.     1.68718    5.208(33)      944.     4.8459    5.1694
  81501.     1.68769    5.203(33)      935.     4.8469    5.1882
  81525.     1.68820    5.232(33)      929.     4.8479    5.2320
  81550.     1.68870    5.360(33)      901.     4.8488    5.2966
  81574.     1.68921    5.340(33)      915.     4.8498    5.3712
  81599.     1.68972    5.512(34)      873.     4.8508    5.4390
  81623.     1.69022    5.560(34)      864.     4.8517    5.4834
  81648.     1.69073    5.520(34)      872.     4.8527    5.4948
  81672.     1.69124    5.498(34)      878.     4.8536    5.4717
  81697.     1.69174    5.473(34)      887.     4.8546    5.4289
  81721.     1.69225    5.450(34)      889.     4.8556    5.3746
  81746.     1.69276    5.339(33)      916.     4.8565    5.3155
  81770.     1.69327    5.307(33)      922.     4.8575    5.2536
  81795.     1.69378    5.294(33)      921.     4.8584    5.1892
  81819.     1.69428    5.192(33)      940.     4.8594    5.1240
  81844.     1.69479    5.097(32)      965.     4.8603    5.0618
  81868.     1.69530    5.063(32)      971.     4.8613    5.0077
  81893.     1.69581    5.024(32)      982.     4.8623    4.9648
  81918.     1.69632    4.969(32)      1001.    4.8632    4.9341
  81942.     1.69683    4.942(31)      1012.    4.8642    4.9147
  81967.     1.69734    4.956(32)      1003.    4.8651    4.9047
  81991.     1.69785    4.967(32)      1002.    4.8661    4.9033
  82016.     1.69835    4.982(32)      1003.    4.8670    4.9112
  82040.     1.69886    5.003(32)      1002.    4.8680    4.9317
  82065.     1.69937    5.036(32)      993.     4.8689    4.9692
  82090.     1.69988    5.077(32)      992.     4.8699    5.0270
  82114.     1.70039    5.144(32)      971.     4.8708    5.1043
  82139.     1.70090    5.162(32)      965.     4.8718    5.1932
  82164.     1.70141    5.298(33)      938.     4.8727    5.2789
  82188.     1.70192    5.367(33)      926.     4.8737    5.3451
  82213.     1.70244    5.377(33)      915.     4.8746    5.3804
  82238.     1.70295    5.381(33)      929.     4.8756    5.3846
  82262.     1.70346    5.393(33)      924.     4.8765    5.3687
  82287.     1.70397    5.322(33)      939.     4.8775    5.3501
  82312.     1.70448    5.383(33)      920.     4.8784    5.3444
  82336.     1.70499    5.370(33)      919.     4.8794    5.3587
  82361.     1.70550    5.390(33)      908.     4.8803    5.3892
  82386.     1.70601    5.425(33)      910.     4.8812    5.4233
  82410.     1.70653    5.452(33)      899.     4.8822    5.4445
  82435.     1.70704    5.467(33)      898.     4.8831    5.4401
  82460.     1.70755    5.459(33)      892.     4.8841    5.4054
  82485.     1.70806    5.384(33)      906.     4.8850    5.3456
  82509.     1.70857    5.278(33)      937.     4.8860    5.2726
  82534.     1.70909    5.174(33)      942.     4.8869    5.2002
  82559.     1.70960    5.124(32)      957.     4.8878    5.1393
  82584.     1.71011    5.103(32)      968.     4.8888    5.0953
  82608.     1.71063    5.077(32)      950.     4.8897    5.0692
  82633.     1.71114    5.025(32)      972.     4.8906    5.0591
  82658.     1.71165    4.979(32)      976.     4.8916    5.0618
  82683.     1.71217    4.990(32)      974.     4.8925    5.0750
  82708.     1.71268    5.056(33)      946.     4.8935    5.0974
  82732.     1.71319    5.063(32)      951.     4.8944    5.1292
  82757.     1.71371    5.099(33)      944.     4.8953    5.1727
  82782.     1.71422    5.125(33)      932.     4.8963    5.2336
  82807.     1.71474    5.267(33)      906.     4.8972    5.3252
  82832.     1.71525    5.398(34)      878.     4.8981    5.4814
  82857.     1.71576    5.678(35)      838.     4.8991    5.7859
  82881.     1.71628    6.25(4)        747.     4.900     6.413
  82906.     1.71679    7.44(4)        615.     4.901     7.642
  82931.     1.71731    9.53(5)        457.     4.902     9.771
  82956.     1.71782   12.56(6)        319.1    4.903    12.879
  82981.     1.71834   16.31(7)        223.2    4.904    16.527
  83006.     1.71886   19.28(8)        175.1    4.905    19.593
  83031.     1.71937   20.18(8)        162.7    4.906    20.711
  83056.     1.71989   18.84(7)        179.2    4.906    19.459
  83081.     1.72040   16.08(7)        222.7    4.907    16.674
  83105.     1.72092   13.24(6)        288.6    4.908    13.520
  83130.     1.72144   10.66(5)        383.     4.909    10.828
  83155.     1.72195    8.86(5)        481.     4.910     8.930
  83180.     1.72247    7.79(4)        568.     4.911     7.791
  83205.     1.72299    7.12(4)        626.     4.912     7.200
  83230.     1.72350    6.91(4)        658.     4.913     6.926
  83255.     1.72402    6.86(4)        655.     4.914     6.782
  83280.     1.72454    6.80(4)        659.     4.915     6.646
  83305.     1.72505    6.58(4)        686.     4.916     6.457
  83330.     1.72557    6.24(4)        735.     4.917     6.214
  83355.     1.72609    5.81(4)        800.     4.918     5.945
  83380.     1.72661    5.557(35)      838.     4.9185    5.6873
  83405.     1.72713    5.309(34)      890.     4.9194    5.4703
  83430.     1.72764    5.181(33)      910.     4.9203    5.3059
  83455.     1.72816    5.124(33)      927.     4.9212    5.1911
  83480.     1.72868    5.050(33)      938.     4.9221    5.1159
  83505.     1.72920    5.019(32)      952.     4.9231    5.0684
  83530.     1.72972    4.971(32)      960.     4.9240    5.0388
  83555.     1.73024    4.999(32)      952.     4.9249    5.0199
  83580.     1.73076    5.004(32)      957.     4.9258    5.0075
  83606.     1.73127    4.944(32)      967.     4.9267    4.9988
  83631.     1.73179    4.897(32)      985.     4.9276    4.9924
  83656.     1.73231    4.961(32)      959.     4.9285    4.9875
  83681.     1.73283    4.948(32)      969.     4.9294    4.9835
  83706.     1.73335    4.940(32)      966.     4.9304    4.9802
  83731.     1.73387    4.942(32)      965.     4.9313    4.9775
  83756.     1.73439    4.947(32)      955.     4.9322    4.9752
  83781.     1.73491    4.923(32)      962.     4.9331    4.9732
  83806.     1.73543    4.923(32)      964.     4.9340    4.9715
  83832.     1.73595    4.961(32)      956.     4.9349    4.9701
  83857.     1.73648    4.898(32)      965.     4.9358    4.9689
  83882.     1.73700    4.954(32)      947.     4.9367    4.9681
  83907.     1.73752    4.950(33)      946.     4.9376    4.9680
  83932.     1.73804    4.927(32)      953.     4.9385    4.9695
  83957.     1.73856    4.959(33)      945.     4.9394    4.9743
  83983.     1.73908    5.009(33)      930.     4.9403    4.9861
  84008.     1.73960    5.002(33)      931.     4.9412    5.0101
  84033.     1.74013    5.028(33)      923.     4.9421    5.0525
  84058.     1.74065    5.096(33)      903.     4.9430    5.1181
  84083.     1.74117    5.141(33)      894.     4.9439    5.2060
  84109.     1.74169    5.267(34)      859.     4.9448    5.3067
  84134.     1.74221    5.319(34)      854.     4.9457    5.4019
  84159.     1.74274    5.389(35)      837.     4.9467    5.4696
  84184.     1.74326    5.465(35)      821.     4.9475    5.4925
  84210.     1.74378    5.474(35)      817.     4.9484    5.4657
  84235.     1.74431    5.361(35)      832.     4.9493    5.3978
  84260.     1.74483    5.293(35)      837.     4.9502    5.3075
  84285.     1.74535    5.229(34)      843.     4.9511    5.2147
  84311.     1.74588    5.151(34)      873.     4.9520    5.1346
  84336.     1.74640    5.071(34)      882.     4.9529    5.0748
  84361.     1.74692    4.995(34)      890.     4.9538    5.0372
  84387.     1.74745    4.995(34)      888.     4.9547    5.0207
  84412.     1.74797    5.028(34)      872.     4.9556    5.0240
  84437.     1.74850    5.044(34)      868.     4.9565    5.0474
  84463.     1.74902    5.093(34)      857.     4.9574    5.0916
  84488.     1.74955    5.171(34)      840.     4.9583    5.1572
  84513.     1.75007    5.248(35)      823.     4.9592    5.2430
  84539.     1.75060    5.313(35)      814.     4.9601    5.3453
  84564.     1.75112    5.47(4)        784.     4.961     5.456
  84589.     1.75165    5.58(4)        764.     4.962     5.564
  84615.     1.75217    5.66(4)        756.     4.963     5.654
  84640.     1.75270    5.69(4)        749.     4.964     5.708
  84665.     1.75322    5.75(4)        741.     4.965     5.716
  84691.     1.75375    5.64(4)        758.     4.965     5.675
  84716.     1.75428    5.59(4)        767.     4.966     5.599
  84742.     1.75480    5.49(4)        785.     4.967     5.508
  84767.     1.75533    5.40(4)        795.     4.968     5.417
  84793.     1.75586    5.296(35)      825.     4.9690    5.3543
  84818.     1.75638    5.278(35)      822.     4.9699    5.3168
  84843.     1.75691    5.36(4)        811.     4.971     5.298
  84869.     1.75744    5.35(4)        810.     4.972     5.289
  84894.     1.75796    5.35(4)        810.     4.973     5.282
  84920.     1.75849    5.291(35)      824.     4.9735    5.2709
  84945.     1.75902    5.308(35)      818.     4.9743    5.2562
  84971.     1.75955    5.233(34)      844.     4.9752    5.2389
  84996.     1.76007    5.182(34)      851.     4.9761    5.2226
  85022.     1.76060    5.319(35)      819.     4.9770    5.2129
  85047.     1.76113    5.228(34)      844.     4.9779    5.2183
  85073.     1.76166    5.314(35)      826.     4.9788    5.2486
  85098.     1.76219    5.291(35)      837.     4.9797    5.3124
  85124.     1.76272    5.44(4)        812.     4.981     5.415
  85149.     1.76324    5.52(4)        803.     4.981     5.553
  85175.     1.76377    5.66(4)        785.     4.982     5.710
  85200.     1.76430    5.90(4)        737.     4.983     5.858
  85226.     1.76483    5.98(4)        725.     4.984     5.963
  85252.     1.76536    6.06(4)        714.     4.985     5.994
  85277.     1.76589    6.03(4)        718.     4.986     5.943
  85303.     1.76642    5.82(4)        748.     4.987     5.819
  85328.     1.76695    5.69(4)        768.     4.988     5.653
  85354.     1.76748    5.48(4)        796.     4.989     5.481
  85380.     1.76801    5.316(35)      823.     4.9894    5.3304
  85405.     1.76854    5.160(34)      851.     4.9903    5.2166
  85431.     1.76907    5.146(34)      858.     4.9912    5.1422
  85456.     1.76960    5.151(34)      848.     4.9921    5.1007
  85482.     1.77013    5.112(34)      856.     4.9929    5.0820
  85508.     1.77067    5.118(34)      841.     4.9938    5.0761
  85533.     1.77120    5.118(34)      844.     4.9947    5.0756
  85559.     1.77173    5.194(35)      821.     4.9956    5.0775
  85585.     1.77226    5.201(35)      827.     4.9965    5.0846
  85610.     1.77279    5.118(34)      840.     4.9973    5.1045
  85636.     1.77332    5.180(35)      815.     4.9982    5.1489
  85662.     1.77385    5.203(35)      818.     4.9991    5.2280
  85687.     1.77439    5.30(4)        799.     5.000     5.347
  85713.     1.77492    5.45(4)        772.     5.001     5.495
  85739.     1.77545    5.65(4)        747.     5.002     5.648
  85765.     1.77598    5.85(4)        703.     5.003     5.773
  85790.     1.77652    5.98(4)        682.     5.004     5.836
  85816.     1.77705    5.94(4)        689.     5.004     5.822
  85842.     1.77758    5.79(4)        707.     5.005     5.737
  85868.     1.77812    5.64(4)        721.     5.006     5.605
  85893.     1.77865    5.45(4)        750.     5.007     5.459
  85919.     1.77918    5.24(4)        782.     5.008     5.324
  85945.     1.77972    5.10(4)        812.     5.009     5.217
  85971.     1.78025    5.08(4)        812.     5.010     5.141
  85996.     1.78079    5.05(4)        812.     5.011     5.091
  86022.     1.78132    5.002(35)      824.     5.0115    5.0609
  86048.     1.78185    5.010(35)      823.     5.0123    5.0430
  86074.     1.78239    5.044(35)      815.     5.0132    5.0332
  86100.     1.78292    4.999(35)      816.     5.0141    5.0291
  86125.     1.78346    4.961(35)      827.     5.0150    5.0303
  86151.     1.78399    4.981(35)      822.     5.0159    5.0374
  86177.     1.78453    4.999(35)      822.     5.0167    5.0524
  86203.     1.78506    5.08(4)        802.     5.018     5.078
  86229.     1.78560    5.06(4)        811.     5.019     5.118
  86255.     1.78614    5.15(4)        793.     5.019     5.174
  86281.     1.78667    5.17(4)        786.     5.020     5.248
  86307.     1.78721    5.24(4)        777.     5.021     5.334
  86332.     1.78774    5.40(4)        761.     5.022     5.423
  86358.     1.78828    5.44(4)        756.     5.023     5.499
  86384.     1.78882    5.56(4)        729.     5.024     5.546
  86410.     1.78935    5.51(4)        741.     5.025     5.551
  86436.     1.78989    5.54(4)        737.     5.026     5.513
  86462.     1.79043    5.45(4)        748.     5.026     5.442
  86488.     1.79096    5.39(4)        760.     5.027     5.353
  86514.     1.79150    5.23(4)        788.     5.028     5.264
  86540.     1.79204    5.18(4)        798.     5.029     5.187
  86566.     1.79258    5.11(4)        810.     5.030     5.129
  86592.     1.79311    5.024(35)      834.     5.0309    5.0897
  86618.     1.79365    5.060(35)      824.     5.0318    5.0652
  86644.     1.79419    5.037(35)      832.     5.0326    5.0518
  86670.     1.79473    4.995(35)      837.     5.0335    5.0464
  86696.     1.79527    4.984(34)      847.     5.0344    5.0476
  86722.     1.79581    5.000(35)      839.     5.0353    5.0600
  86748.     1.79634    5.015(35)      840.     5.0362    5.0765
  86774.     1.79688    5.083(35)      822.     5.0371    5.1026
  86800.     1.79742    5.097(35)      820.     5.0380    5.1379
  86826.     1.79796    5.18(4)        798.     5.039     5.179
  86852.     1.79850    5.14(4)        809.     5.040     5.218
  86878.     1.79904    5.24(4)        788.     5.041     5.248
  86904.     1.79958    5.23(4)        794.     5.042     5.262
  86930.     1.80012    5.24(4)        784.     5.042     5.257
  86956.     1.80066    5.19(4)        794.     5.043     5.235
  86982.     1.80120    5.17(4)        794.     5.044     5.203
  87008.     1.80174    5.15(4)        787.     5.045     5.168
  87034.     1.80228    5.14(4)        794.     5.046     5.136
  87061.     1.80282    5.11(4)        785.     5.047     5.110
  87087.     1.80336    5.09(4)        794.     5.048     5.091
  87113.     1.80390    5.04(4)        803.     5.049     5.078
  87139.     1.80445    5.02(4)        808.     5.050     5.071
  87165.     1.80499    5.05(4)        796.     5.050     5.067
  87191.     1.80553    5.03(4)        797.     5.051     5.067
  87217.     1.80607    5.04(4)        786.     5.052     5.069
  87244.     1.80661    4.96(4)        812.     5.053     5.076
  87270.     1.80715    5.06(4)        782.     5.054     5.090
  87296.     1.80770    5.11(4)        767.     5.055     5.113
  87322.     1.80824    5.11(4)        769.     5.056     5.145
  87348.     1.80878    5.11(4)        766.     5.057     5.187
  87374.     1.80932    5.19(4)        753.     5.058     5.232
  87401.     1.80987    5.25(4)        743.     5.058     5.272
  87427.     1.81041    5.36(4)        720.     5.059     5.298
  87453.     1.81095    5.41(4)        701.     5.060     5.304
  87479.     1.81150    5.31(4)        717.     5.061     5.290
  87506.     1.81204    5.31(4)        715.     5.062     5.263
  87532.     1.81258    5.26(4)        723.     5.063     5.235
  87558.     1.81313    5.15(4)        737.     5.064     5.215
  87584.     1.81367    5.19(4)        735.     5.065     5.213
  87611.     1.81421    5.21(4)        727.     5.066     5.231
  87637.     1.81476    5.26(4)        720.     5.066     5.264
  87663.     1.81530    5.29(4)        718.     5.067     5.303
  87690.     1.81585    5.39(4)        696.     5.068     5.336
  87716.     1.81639    5.43(4)        695.     5.069     5.353
  87742.     1.81694    5.43(4)        688.     5.070     5.348
  87768.     1.81748    5.41(4)        691.     5.071     5.327
  87795.     1.81803    5.35(4)        709.     5.072     5.301
  87821.     1.81857    5.36(4)        706.     5.073     5.290
  87847.     1.81912    5.37(4)        708.     5.074     5.314
  87874.     1.81966    5.37(4)        709.     5.075     5.396
  87900.     1.82021    5.51(4)        681.     5.076     5.552
  87927.     1.82076    5.62(4)        678.     5.076     5.781
  87953.     1.82130    5.85(4)        641.     5.077     6.062
  87979.     1.82185    6.03(4)        621.     5.078     6.348
  88006.     1.82240    6.25(4)        598.     5.079     6.576
  88032.     1.82294    6.39(4)        584.     5.080     6.692
  88059.     1.82349    6.44(4)        576.     5.081     6.671
  88085.     1.82404    6.32(4)        593.     5.082     6.526
  88111.     1.82458    6.19(4)        605.     5.083     6.303
  88138.     1.82513    6.01(4)        635.     5.084     6.058
  88164.     1.82568    5.77(4)        668.     5.085     5.844
  88191.     1.82623    5.69(4)        673.     5.085     5.696
  88217.     1.82677    5.65(4)        682.     5.086     5.646
  88244.     1.82732    5.74(4)        670.     5.087     5.754
  88270.     1.82787    6.02(4)        638.     5.088     6.146
  88297.     1.82842    6.68(4)        572.     5.089     7.026
  88323.     1.82897    8.18(5)        456.     5.090     8.596
  88350.     1.82952   10.63(5)        331.2    5.091    10.851
  88376.     1.83006   13.84(7)        233.8    5.092    13.362
  88403.     1.83061   16.27(7)        187.2    5.093    15.246
  88429.     1.83116   16.83(8)        177.6    5.094    15.624
  88456.     1.83171   15.35(7)        199.1    5.095    14.464
  88482.     1.83226   12.86(6)        248.7    5.096    12.450
  88509.     1.83281   10.45(6)        324.1    5.096    10.348
  88535.     1.83336    8.59(5)        409.     5.097     8.631
  88562.     1.83391    7.44(5)        482.     5.098     7.436
  88588.     1.83446    6.66(4)        543.     5.099     6.689
  88615.     1.83501    6.25(4)        580.     5.100     6.250
  88642.     1.83556    5.95(4)        611.     5.101     5.999
  88668.     1.83611    5.79(4)        634.     5.102     5.847
  88695.     1.83666    5.75(4)        634.     5.103     5.739
  88721.     1.83722    5.65(4)        644.     5.104     5.644
  88748.     1.83777    5.57(4)        649.     5.105     5.552
  88775.     1.83832    5.54(4)        646.     5.106     5.462
  88801.     1.83887    5.43(4)        665.     5.107     5.380
  88828.     1.83942    5.40(4)        669.     5.107     5.313
  88855.     1.83997    5.38(4)        661.     5.108     5.266
  88881.     1.84052    5.30(4)        680.     5.109     5.243
  88908.     1.84108    5.37(4)        660.     5.110     5.246
  88935.     1.84163    5.35(4)        666.     5.111     5.280
  88961.     1.84218    5.40(4)        656.     5.112     5.346
  88988.     1.84273    5.56(4)        631.     5.113     5.443
  89015.     1.84329    5.69(4)        617.     5.114     5.560
  89041.     1.84384    5.70(4)        612.     5.115     5.675
  89068.     1.84439    5.90(4)        587.     5.116     5.766
  89095.     1.84495    5.90(4)        581.     5.117     5.820
  89121.     1.84550    5.98(4)        576.     5.118     5.819
  89148.     1.84605    6.01(4)        564.     5.119     5.782
  89175.     1.84661    5.88(4)        581.     5.119     5.739
  89202.     1.84716    5.92(4)        575.     5.120     5.730
  89228.     1.84772    5.92(4)        579.     5.121     5.794
  89255.     1.84827    6.02(4)        567.     5.122     5.962
  89282.     1.84882    6.32(4)        537.     5.123     6.244
  89309.     1.84938    6.60(4)        511.     5.124     6.626
  89336.     1.84993    7.07(5)        469.     5.125     7.076
  89362.     1.85049    7.56(5)        440.     5.126     7.550
  89389.     1.85104    7.98(5)        410.     5.127     8.015
  89416.     1.85160    8.30(5)        393.     5.128     8.438
  89443.     1.85215    8.72(5)        370.     5.129     8.784
  89470.     1.85271    9.15(5)        346.6    5.130     9.000
  89496.     1.85327    9.18(5)        349.1    5.131     9.030
  89523.     1.85382    9.15(5)        352.     5.132     8.836
  89550.     1.85438    8.74(5)        373.     5.132     8.431
  89577.     1.85493    8.16(5)        405.     5.133     7.885
  89604.     1.85549    7.55(5)        444.     5.134     7.304
  89631.     1.85605    6.98(5)        490.     5.135     6.790
  89658.     1.85660    6.51(4)        536.     5.136     6.409
  89685.     1.85716    6.27(4)        564.     5.137     6.180
  89712.     1.85772    6.24(4)        565.     5.138     6.081
  89738.     1.85828    6.22(4)        565.     5.139     6.074
  89765.     1.85883    6.26(4)        564.     5.140     6.119
  89792.     1.85939    6.25(4)        564.     5.141     6.183
  89819.     1.85995    6.27(4)        561.     5.142     6.243
  89846.     1.86051    6.31(4)        555.     5.143     6.277
  89873.     1.86107    6.37(4)        550.     5.144     6.267
  89900.     1.86162    6.29(4)        559.     5.145     6.200
  89927.     1.86218    6.18(4)        565.     5.146     6.080
  89954.     1.86274    6.01(4)        585.     5.147     5.923
  89981.     1.86330    5.89(4)        594.     5.147     5.754
  90008.     1.86386    5.66(4)        624.     5.148     5.598
  90035.     1.86442    5.53(4)        639.     5.149     5.469
  90062.     1.86498    5.48(4)        636.     5.150     5.369
  90089.     1.86554    5.39(4)        652.     5.151     5.304
  90116.     1.86610    5.28(4)        671.     5.152     5.262
  90143.     1.86666    5.31(4)        660.     5.153     5.238
  90170.     1.86722    5.22(4)        674.     5.154     5.224
  90197.     1.86778    5.25(4)        665.     5.155     5.219
  90224.     1.86834    5.27(4)        659.     5.156     5.218
  90251.     1.86890    5.29(4)        648.     5.157     5.220
  90278.     1.86946    5.28(4)        651.     5.158     5.224
  90305.     1.87002    5.29(4)        641.     5.159     5.230
  90333.     1.87058    5.26(4)        648.     5.160     5.237
  90360.     1.87114    5.28(4)        644.     5.161     5.246
  90387.     1.87170    5.27(4)        646.     5.162     5.256
  90414.     1.87226    5.25(4)        646.     5.163     5.268
  90441.     1.87283    5.35(4)        622.     5.163     5.282
  90468.     1.87339    5.28(4)        632.     5.164     5.299
  90495.     1.87395    5.33(4)        620.     5.165     5.318
  90522.     1.87451    5.33(4)        626.     5.166     5.342
  90550.     1.87507    5.31(4)        627.     5.167     5.372
  90577.     1.87564    5.37(4)        620.     5.168     5.409
  90604.     1.87620    5.44(4)        606.     5.169     5.458
  90631.     1.87676    5.51(4)        595.     5.170     5.528
  90658.     1.87733    5.70(4)        575.     5.171     5.645
  90686.     1.87789    5.86(4)        560.     5.172     5.876
  90713.     1.87845    6.33(4)        515.     5.173     6.379
  90740.     1.87902    7.34(5)        435.     5.174     7.428
  90767.     1.87958    9.22(6)        329.8    5.175     9.356
  90794.     1.88014   12.24(7)        228.0    5.176    12.334
  90822.     1.88071   16.14(8)        155.3    5.177    16.054
  90849.     1.88127   19.80(9)        115.9    5.178    19.482
  90876.     1.88184   21.24(10)       105.0    5.178    21.166
  90903.     1.88240   20.13(9)        114.1    5.179    20.375
  90931.     1.88297   17.42(8)        140.7    5.180    17.753
  90958.     1.88353   14.35(7)        183.4    5.181    14.508
  90985.     1.88409   11.44(6)        249.0    5.182    11.596
  91013.     1.88466    9.36(6)        323.2    5.183     9.459
  91040.     1.88523    8.04(5)        391.     5.184     8.105
  91067.     1.88579    7.30(5)        437.     5.185     7.340
  91094.     1.88636    6.83(5)        475.     5.186     6.940
  91122.     1.88692    6.68(5)        490.     5.187     6.725
  91149.     1.88749    6.63(5)        491.     5.188     6.576
  91176.     1.88806    6.49(4)        510.     5.189     6.425
  91204.     1.88862    6.34(4)        515.     5.190     6.249
  91231.     1.88919    6.05(4)        551.     5.191     6.056
  91259.     1.88976    5.90(4)        566.     5.192     5.869
  91286.     1.89032    5.71(4)        582.     5.192     5.713
  91313.     1.89089    5.60(4)        600.     5.193     5.602
  91341.     1.89146    5.47(4)        623.     5.194     5.539
  91368.     1.89202    5.45(4)        615.     5.195     5.517
  91396.     1.89259    5.49(4)        613.     5.196     5.520
  91423.     1.89316    5.49(4)        613.     5.197     5.532
  91450.     1.89373    5.54(4)        604.     5.198     5.537
  91478.     1.89430    5.60(4)        591.     5.199     5.524
  91505.     1.89486    5.59(4)        589.     5.200     5.494
  91533.     1.89543    5.53(4)        595.     5.201     5.452
  91560.     1.89600    5.50(4)        605.     5.202     5.410
  91588.     1.89657    5.49(4)        601.     5.203     5.380
  91615.     1.89714    5.42(4)        605.     5.204     5.376
  91643.     1.89771    5.42(4)        598.     5.204     5.408
  91670.     1.89828    5.53(4)        593.     5.205     5.486
  91698.     1.89885    5.53(4)        594.     5.206     5.611
  91725.     1.89942    5.76(4)        550.     5.207     5.769
  91753.     1.89999    5.93(4)        541.     5.208     5.936
  91780.     1.90056    6.18(4)        505.     5.209     6.075
  91808.     1.90113    6.31(5)        491.     5.210     6.153
  91835.     1.90170    6.33(5)        484.     5.211     6.150
  91863.     1.90227    6.20(5)        491.     5.212     6.071
  91890.     1.90284    6.05(4)        509.     5.213     5.937
  91918.     1.90341    5.86(4)        519.     5.214     5.780
  91945.     1.90398    5.63(4)        553.     5.215     5.630
  91973.     1.90455    5.54(4)        553.     5.215     5.504
  92001.     1.90512    5.52(4)        549.     5.216     5.409
  92028.     1.90569    5.40(4)        568.     5.217     5.345
  92056.     1.90627    5.32(4)        579.     5.218     5.306
  92083.     1.90684    5.27(4)        584.     5.219     5.287
  92111.     1.90741    5.36(4)        567.     5.220     5.283
  92139.     1.90798    5.40(4)        562.     5.221     5.292
  92166.     1.90855    5.39(4)        566.     5.222     5.311
  92194.     1.90913    5.33(4)        574.     5.223     5.337
  92222.     1.90970    5.37(4)        567.     5.224     5.367
  92249.     1.91027    5.40(4)        569.     5.224     5.399
  92277.     1.91085    5.53(4)        551.     5.225     5.427
  92305.     1.91142    5.56(4)        548.     5.226     5.453
  92332.     1.91199    5.59(4)        542.     5.227     5.483
  92360.     1.91257    5.63(4)        540.     5.228     5.530
  92388.     1.91314    5.72(4)        532.     5.229     5.608
  92415.     1.91371    5.88(4)        512.     5.230     5.731
  92443.     1.91429    5.99(4)        506.     5.231     5.896
  92471.     1.91486    6.22(5)        486.     5.231     6.081
  92499.     1.91544    6.52(5)        458.     5.232     6.233
  92526.     1.91601    6.54(5)        456.     5.233     6.291
  92554.     1.91659    6.48(5)        465.     5.234     6.226
  92582.     1.91716    6.16(4)        497.     5.235     6.066
  92610.     1.91774    5.92(4)        518.     5.236     5.870
  92638.     1.91831    5.80(4)        529.     5.237     5.688
  92665.     1.91889    5.59(4)        559.     5.238     5.544
  92693.     1.91946    5.48(4)        570.     5.238     5.443
  92721.     1.92004    5.41(4)        581.     5.239     5.368
  92749.     1.92061    5.36(4)        585.     5.240     5.325
  92777.     1.92119    5.34(4)        589.     5.241     5.297
  92804.     1.92177    5.23(4)        607.     5.242     5.279
  92832.     1.92234    5.22(4)        608.     5.243     5.268
  92860.     1.92292    5.31(4)        587.     5.244     5.261
  92888.     1.92350    5.26(4)        603.     5.244     5.257
  92916.     1.92407    5.22(4)        607.     5.245     5.255
  92944.     1.92465    5.22(4)        605.     5.246     5.254
  92972.     1.92523    5.22(4)        606.     5.247     5.254
  92999.     1.92581    5.23(4)        610.     5.248     5.254
  93027.     1.92638    5.24(4)        598.     5.249     5.256
  93055.     1.92696    5.26(4)        594.     5.249     5.259
  93083.     1.92754    5.29(4)        588.     5.250     5.267
  93111.     1.92812    5.22(4)        601.     5.251     5.280
  93139.     1.92870    5.32(4)        580.     5.252     5.303
  93167.     1.92928    5.29(4)        580.     5.253     5.338
  93195.     1.92985    5.37(4)        567.     5.253     5.386
  93223.     1.93043    5.43(4)        563.     5.254     5.441
  93251.     1.93101    5.39(4)        566.     5.255     5.494
  93279.     1.93159    5.53(4)        544.     5.256     5.536
  93307.     1.93217    5.56(4)        537.     5.257     5.557
  93335.     1.93275    5.62(4)        526.     5.258     5.555
  93363.     1.93333    5.56(4)        538.     5.258     5.538
  93391.     1.93391    5.43(4)        547.     5.259     5.521
  93419.     1.93449    5.49(4)        540.     5.260     5.524
  93447.     1.93507    5.51(4)        534.     5.261     5.563
  93475.     1.93565    5.55(4)        527.     5.261     5.643
  93503.     1.93623    5.63(4)        517.     5.262     5.758
  93531.     1.93681    5.87(5)        492.     5.263     5.888
  93559.     1.93739    6.02(5)        475.     5.264     6.003
  93587.     1.93798    6.19(5)        455.     5.265     6.082
  93615.     1.93856    6.12(5)        461.     5.265     6.111
  93643.     1.93914    6.09(5)        464.     5.266     6.097
  93671.     1.93972    6.00(5)        472.     5.267     6.056
  93699.     1.94030    5.96(5)        479.     5.268     6.005
  93728.     1.94088    5.92(5)        480.     5.268     5.953
  93756.     1.94147    5.92(5)        479.     5.269     5.902
  93784.     1.94205    5.84(5)        489.     5.270     5.851
  93812.     1.94263    5.74(4)        506.     5.271     5.803
  93840.     1.94321    5.71(4)        505.     5.271     5.768
  93868.     1.94380    5.73(4)        501.     5.272     5.768
  93896.     1.94438    5.78(4)        503.     5.273     5.836
  93925.     1.94496    5.95(5)        485.     5.274     6.004
  93953.     1.94555    6.29(5)        460.     5.274     6.285
  93981.     1.94613    6.72(5)        422.     5.275     6.641
  94009.     1.94672    7.06(5)        395.     5.276     6.958
  94037.     1.94730    7.18(5)        388.     5.277     7.098
  94066.     1.94788    7.05(5)        394.     5.277     7.016
  94094.     1.94847    6.76(5)        418.     5.278     6.799
  94122.     1.94905    6.45(5)        443.     5.279     6.572
  94150.     1.94964    6.22(5)        466.     5.279     6.424
  94178.     1.95022    6.21(5)        465.     5.280     6.383
  94207.     1.95081    6.20(5)        471.     5.281     6.432
  94235.     1.95139    6.42(5)        453.     5.281     6.527
  94263.     1.95198    6.69(5)        423.     5.282     6.615
  94292.     1.95256    6.86(5)        415.     5.283     6.649
  94320.     1.95315    6.81(5)        420.     5.283     6.599
  94348.     1.95373    6.58(5)        439.     5.284     6.463
  94376.     1.95432    6.28(5)        460.     5.285     6.262
  94405.     1.95491    5.96(5)        489.     5.285     6.035
  94433.     1.95549    5.75(4)        507.     5.286     5.819
  94461.     1.95608    5.49(4)        534.     5.287     5.640
  94490.     1.95667    5.39(4)        547.     5.287     5.508
  94518.     1.95725    5.32(4)        552.     5.288     5.420
  94546.     1.95784    5.32(4)        551.     5.289     5.366
  94575.     1.95843    5.26(4)        555.     5.289     5.335
  94603.     1.95902    5.26(4)        554.     5.290     5.318
  94632.     1.95960    5.24(4)        556.     5.291     5.310
  94660.     1.96019    5.27(4)        551.     5.291     5.306
  94688.     1.96078    5.22(4)        557.     5.292     5.305
  94717.     1.96137    5.24(4)        548.     5.293     5.308
  94745.     1.96196    5.29(4)        543.     5.293     5.316
  94774.     1.96255    5.29(4)        536.     5.294     5.334
  94802.     1.96313    5.34(4)        523.     5.294     5.367
  94830.     1.96372    5.36(4)        518.     5.295     5.420
  94859.     1.96431    5.38(4)        519.     5.296     5.496
  94887.     1.96490    5.45(4)        513.     5.296     5.590
  94916.     1.96549    5.61(5)        482.     5.297     5.689
  94944.     1.96608    5.72(5)        468.     5.297     5.776
  94973.     1.96667    5.76(5)        465.     5.298     5.831
  95001.     1.96726    5.75(5)        465.     5.298     5.841
  95030.     1.96785    5.78(5)        460.     5.299     5.803
  95058.     1.96844    5.77(5)        460.     5.300     5.729
  95087.     1.96903    5.59(5)        476.     5.300     5.637
  95115.     1.96962    5.52(5)        480.     5.301     5.545
  95144.     1.97021    5.48(5)        484.     5.301     5.465
  95172.     1.97080    5.51(5)        474.     5.302     5.404
  95201.     1.97140    5.34(4)        496.     5.302     5.363
  95230.     1.97199    5.35(5)        492.     5.303     5.337
  95258.     1.97258    5.29(4)        501.     5.303     5.322
  95287.     1.97317    5.32(4)        498.     5.304     5.315
  95315.     1.97376    5.36(5)        493.     5.304     5.313
  95344.     1.97435    5.25(4)        510.     5.305     5.314
  95372.     1.97495    5.28(4)        505.     5.305     5.321
  95401.     1.97554    5.31(4)        503.     5.306     5.333
  95430.     1.97613    5.39(5)        494.     5.306     5.353
  95458.     1.97672    5.34(4)        505.     5.307     5.380
  95487.     1.97732    5.37(4)        502.     5.307     5.414
  95516.     1.97791    5.39(4)        499.     5.308     5.454
  95544.     1.97850    5.47(5)        487.     5.308     5.499
  95573.     1.97910    5.48(5)        488.     5.309     5.554
  95602.     1.97969    5.51(5)        494.     5.309     5.625
  95630.     1.98029    5.61(5)        479.     5.310     5.724
  95659.     1.98088    5.77(5)        465.     5.310     5.858
  95688.     1.98147    5.96(5)        447.     5.311     6.028
  95716.     1.98207    6.24(5)        428.     5.311     6.222
  95745.     1.98266    6.36(5)        421.     5.311     6.425
  95774.     1.98326    6.61(5)        398.     5.312     6.626
  95803.     1.98385    6.75(5)        388.     5.312     6.817
  95831.     1.98445    6.90(5)        378.     5.313     6.991
  95860.     1.98504    7.11(5)        365.     5.313     7.136
  95889.     1.98564    7.33(5)        350.3    5.314     7.223
  95918.     1.98623    7.47(5)        342.4    5.314     7.220
  95946.     1.98683    7.36(5)        346.8    5.314     7.107
  95975.     1.98743    7.15(5)        360.     5.315     6.889
  96004.     1.98802    6.71(5)        386.     5.315     6.599
  96033.     1.98862    6.29(5)        414.     5.315     6.286
  96062.     1.98922    6.04(5)        427.     5.316     5.998
  96090.     1.98981    5.72(5)        459.     5.316     5.767
  96119.     1.99041    5.55(5)        473.     5.317     5.603
  96148.     1.99101    5.46(5)        478.     5.317     5.503
  96177.     1.99160    5.40(5)        486.     5.317     5.452
  96206.     1.99220    5.39(5)        481.     5.318     5.437
  96235.     1.99280    5.34(5)        487.     5.318     5.440
  96263.     1.99340    5.32(5)        480.     5.318     5.450
  96292.     1.99400    5.43(5)        465.     5.319     5.455
  96321.     1.99459    5.37(5)        468.     5.319     5.452
  96350.     1.99519    5.36(5)        467.     5.319     5.439
  96379.     1.99579    5.36(5)        468.     5.319     5.418
  96408.     1.99639    5.34(5)        462.     5.320     5.395
  96437.     1.99699    5.35(5)        459.     5.320     5.373
  96466.     1.99759    5.37(5)        452.     5.320     5.355
  96495.     1.99819    5.29(5)        465.     5.321     5.341
  96524.     1.99879    5.34(5)        455.     5.321     5.333
  96553.     1.99939    5.33(5)        454.     5.321     5.328
  96582.     1.99999    5.32(5)        452.     5.321     5.325
  96611.     2.00059    5.32(5)        449.     5.322     5.323
  96640.     2.00119    5.33(5)        447.     5.322     5.323
  96669.     2.00179    5.40(5)        437.     5.322     5.323
  96698.     2.00239    5.32(5)        447.     5.322     5.323
  96727.     2.00299    5.29(5)        448.     5.323     5.323
  96756.     2.00359    5.32(5)        445.     5.323     5.323
  96785.     2.00419    5.28(5)        455.     5.323     5.323
  96814.     2.00479    5.29(5)        453.     5.323     5.323
  96843.     2.00539    5.28(5)        448.     5.324     5.324
  96872.     2.00599    5.27(5)        452.     5.324     5.324
  96901.     2.00660    5.22(5)        463.     5.324     5.325
  96930.     2.00720    5.31(5)        450.     5.324     5.326
  96959.     2.00780    5.35(5)        445.     5.324     5.329
  96988.     2.00840    5.38(5)        443.     5.325     5.336
  97017.     2.00900    5.35(5)        450.     5.325     5.348
  97046.     2.00961    5.45(5)        436.     5.325     5.369
  97075.     2.01021    5.45(5)        436.     5.325     5.401
  97104.     2.01081    5.43(5)        443.     5.325     5.443
  97134.     2.01142    5.48(5)        442.     5.325     5.493
  97163.     2.01202    5.57(5)        433.     5.325     5.541
  97192.     2.01262    5.60(5)        428.     5.326     5.577
  97221.     2.01323    5.64(5)        426.     5.326     5.593
  97250.     2.01383    5.55(5)        434.     5.326     5.584
  97279.     2.01444    5.56(5)        433.     5.326     5.555
  97309.     2.01504    5.49(5)        448.     5.326     5.511
  97338.     2.01564    5.41(5)        458.     5.326     5.464
  97367.     2.01625    5.36(5)        456.     5.326     5.421
  97396.     2.01685    5.36(5)        453.     5.326     5.386
  97425.     2.01746    5.34(5)        453.     5.326     5.362
  97455.     2.01806    5.30(5)        459.     5.327     5.347
  97484.     2.01867    5.22(5)        469.     5.327     5.338
  97513.     2.01927    5.27(5)        460.     5.327     5.333
  97542.     2.01988    5.25(5)        463.     5.327     5.333
  97572.     2.02049    5.29(5)        454.     5.327     5.336
  97601.     2.02109    5.28(5)        460.     5.327     5.346
  97630.     2.02170    5.33(5)        444.     5.327     5.365
  97659.     2.02231    5.31(5)        448.     5.327     5.399
  97689.     2.02291    5.33(5)        441.     5.327     5.456
  97718.     2.02352    5.34(5)        439.     5.327     5.544
  97747.     2.02413    5.44(5)        429.     5.327     5.670
  97777.     2.02473    5.65(5)        407.     5.327     5.834
  97806.     2.02534    5.77(5)        396.     5.327     6.034
  97835.     2.02595    6.07(5)        367.     5.327     6.229
  97865.     2.02656    6.22(5)        356.     5.327     6.393
  97894.     2.02716    6.50(6)        330.4    5.327     6.491
  97923.     2.02777    6.53(6)        326.3    5.327     6.502
  97953.     2.02838    6.46(6)        326.9    5.327     6.423
  97982.     2.02899    6.22(5)        337.9    5.327     6.275
  98012.     2.02960    5.91(5)        360.     5.327     6.091
  98041.     2.03021    5.67(5)        376.     5.327     5.904
  98070.     2.03082    5.52(5)        387.     5.327     5.739
  98100.     2.03143    5.43(5)        391.     5.327     5.607
  98129.     2.03203    5.41(5)        394.     5.327     5.510
  98159.     2.03264    5.34(5)        399.     5.327     5.444
  98188.     2.03325    5.39(5)        394.     5.327     5.401
  98218.     2.03386    5.29(5)        407.     5.327     5.374
  98247.     2.03447    5.32(5)        399.     5.326     5.359
  98277.     2.03508    5.39(5)        389.     5.326     5.350
  98306.     2.03570    5.34(5)        400.     5.326     5.346
  98336.     2.03631    5.28(5)        404.     5.326     5.344
  98365.     2.03692    5.28(5)        405.     5.326     5.343
  98395.     2.03753    5.38(5)        400.     5.326     5.343
  98424.     2.03814    5.34(5)        407.     5.326     5.343
  98454.     2.03875    5.36(5)        411.     5.326     5.343
  98483.     2.03936    5.35(5)        411.     5.326     5.344
  98513.     2.03997    5.35(5)        413.     5.326     5.345
  98542.     2.04059    5.33(5)        420.     5.325     5.347
  98572.     2.04120    5.31(5)        426.     5.325     5.350
  98601.     2.04181    5.39(5)        417.     5.325     5.354
  98631.     2.04242    5.36(5)        424.     5.325     5.361
  98661.     2.04304    5.40(5)        419.     5.325     5.371
  98690.     2.04365    5.34(5)        429.     5.325     5.383
  98720.     2.04426    5.40(5)        428.     5.325     5.396
  98749.     2.04488    5.47(5)        422.     5.324     5.408
  98779.     2.04549    5.45(5)        427.     5.324     5.416
  98809.     2.04610    5.44(5)        425.     5.324     5.420
  98838.     2.04672    5.49(5)        423.     5.324     5.420
  98868.     2.04733    5.56(5)        417.     5.324     5.419
  98898.     2.04794    5.59(5)        413.     5.323     5.421
  98927.     2.04856    5.55(5)        422.     5.323     5.431
  98957.     2.04917    5.51(5)        429.     5.323     5.453
  98987.     2.04979    5.50(5)        436.     5.323     5.488
  99016.     2.05040    5.58(5)        426.     5.323     5.534
  99046.     2.05102    5.66(5)        413.     5.322     5.588
  99076.     2.05163    5.74(5)        413.     5.322     5.654
  99105.     2.05225    5.82(5)        403.     5.322     5.741
  99135.     2.05286    5.89(5)        399.     5.322     5.873
  99165.     2.05348    6.10(5)        381.     5.322     6.083
  99195.     2.05410    6.27(5)        370.     5.321     6.395
  99224.     2.05471    6.68(5)        342.6    5.321     6.810
  99254.     2.05533    7.24(6)        307.0    5.321     7.285
  99284.     2.05595    7.87(6)        276.0    5.321     7.736
  99314.     2.05656    8.37(6)        250.5    5.320     8.060
  99344.     2.05718    8.58(6)        242.3    5.320     8.178
  99373.     2.05780    8.38(6)        249.9    5.320     8.060
  99403.     2.05841    7.96(6)        265.4    5.320     7.744
  99433.     2.05903    7.34(6)        294.0    5.319     7.316
  99463.     2.05965    6.83(6)        322.0    5.319     6.871
  99493.     2.06027    6.38(5)        349.3    5.319     6.488
  99522.     2.06088    6.18(5)        362.     5.318     6.204
  99552.     2.06150    6.11(5)        382.     5.318     6.025
  99582.     2.06212    5.95(5)        404.     5.318     5.939
  99612.     2.06274    5.98(5)        407.     5.318     5.930
  99642.     2.06336    6.24(5)        387.     5.317     6.008
  99672.     2.06398    6.59(5)        361.     5.317     6.233
  99702.     2.06460    7.25(6)        316.5    5.317     6.761
  99732.     2.06522    8.18(6)        256.8    5.316     7.878
  99762.     2.06584   10.25(7)        184.0    5.316     9.938
  99792.     2.06646   13.64(9)        121.0    5.316    13.132
  99821.     2.06708   17.67(11)       82.4     5.316    17.176
  99851.     2.06770   21.37(13)       61.6     5.315    21.043
  99881.     2.06832   22.87(13)       55.5     5.315    23.142
  99911.     2.06894   21.53(13)       61.3     5.315    22.489
  99941.     2.06956   18.31(11)       78.6     5.314    19.640
  99971.     2.07018   14.94(10)       105.7    5.314    15.930
  100001.    2.07080   11.83(8)        147.5    5.314    12.497
  100031.    2.07142    9.74(7)        189.5    5.313     9.905
  100061.    2.07204    8.22(7)        236.7    5.313     8.209
  100091.    2.07266    7.16(6)        282.6    5.313     7.202
  100121.    2.07329    6.68(6)        307.4    5.312     6.636
  100151.    2.07391    6.50(6)        319.4    5.312     6.318
  100181.    2.07453    6.21(5)        340.0    5.312     6.130
  100211.    2.07515    6.10(5)        346.0    5.311     6.007
  100242.    2.07577    6.00(5)        349.1    5.311     5.922
  100272.    2.07640    5.98(5)        354.     5.311     5.873
  100302.    2.07702    5.94(5)        358.     5.310     5.875
  100332.    2.07764    5.94(5)        357.     5.310     5.949
  100362.    2.07827    6.08(5)        349.6    5.309     6.114
  100392.    2.07889    6.22(5)        338.1    5.309     6.375
  100422.    2.07951    6.61(6)        312.5    5.309     6.717
  100452.    2.08014    6.93(6)        289.6    5.308     7.105
  100482.    2.08076    7.25(6)        274.2    5.308     7.492
  100512.    2.08139    7.58(6)        257.5    5.308     7.828
  100543.    2.08201    7.74(6)        246.6    5.307     8.067
  100573.    2.08264    7.89(6)        242.3    5.307     8.176
  100603.    2.08326    7.78(6)        243.0    5.307     8.133
  100633.    2.08389    7.71(6)        245.3    5.306     7.938
  100663.    2.08451    7.46(6)        252.4    5.306     7.612
  100694.    2.08514    7.12(6)        263.1    5.305     7.205
  100724.    2.08576    6.65(6)        289.4    5.305     6.781
  100754.    2.08639    6.36(6)        298.6    5.305     6.404
  100784.    2.08701    6.08(6)        313.5    5.304     6.124
  100814.    2.08764    5.96(6)        319.7    5.304     5.973
  100845.    2.08827    5.97(6)        317.4    5.304     5.961
  100875.    2.08889    6.08(6)        309.6    5.303     6.079
  100905.    2.08952    6.33(6)        291.3    5.303     6.310
  100935.    2.09015    6.74(6)        262.9    5.302     6.623
  100966.    2.09077    6.98(6)        252.3    5.302     6.983
  100996.    2.09140    7.36(7)        235.4    5.302     7.349
  101026.    2.09203    7.67(7)        220.0    5.301     7.677
  101057.    2.09265    7.75(7)        217.6    5.301     7.917
  101087.    2.09328    8.01(7)        205.4    5.301     8.026
  101117.    2.09391    8.01(7)        204.0    5.300     7.971
  101148.    2.09454    7.80(7)        211.9    5.300     7.753
  101178.    2.09517    7.41(7)        227.5    5.299     7.402
  101208.    2.09580    7.07(6)        240.8    5.299     6.978
  101239.    2.09642    6.56(6)        266.3    5.299     6.547
  101269.    2.09705    6.20(6)        293.6    5.298     6.164
  101299.    2.09768    5.90(6)        319.5    5.298     5.861
  101330.    2.09831    5.60(5)        347.8    5.298     5.644
  101360.    2.09894    5.54(5)        358.     5.297     5.500
  101391.    2.09957    5.44(5)        376.     5.297     5.413
  101421.    2.10020    5.46(5)        379.     5.296     5.363
  101451.    2.10083    5.45(5)        378.     5.296     5.336
  101482.    2.10146    5.36(5)        393.     5.296     5.322
  101512.    2.10209    5.38(5)        388.     5.295     5.315
  101543.    2.10272    5.38(5)        388.     5.295     5.311
  101573.    2.10335    5.41(5)        386.     5.295     5.309
  101604.    2.10398    5.41(5)        386.     5.294     5.307
  101634.    2.10462    5.35(5)        396.     5.294     5.306
  101665.    2.10525    5.38(5)        398.     5.294     5.305
  101695.    2.10588    5.37(5)        394.     5.293     5.305
  101726.    2.10651    5.45(5)        380.     5.293     5.304
  101756.    2.10714    5.33(5)        395.     5.292     5.303
  101787.    2.10777    5.36(5)        389.     5.292     5.302
  101817.    2.10841    5.40(5)        380.     5.292     5.302
  101848.    2.10904    5.30(5)        388.     5.291     5.301
  101878.    2.10967    5.32(5)        382.     5.291     5.300
  101909.    2.11030    5.39(5)        366.     5.291     5.291
  101940.    2.11094    5.31(5)        373.     5.290     5.290
  101970.    2.11157    5.33(5)        360.     5.290     5.290
  102001.    2.11220    5.36(5)        352.     5.290     5.290
  102031.    2.11284    5.34(5)        344.1    5.289     5.289
  102062.    2.11347    5.33(5)        338.7    5.289     5.289
  102093.    2.11411    5.35(6)        326.6    5.289     5.289
  102123.    2.11474    5.35(6)        318.0    5.288     5.288
  102154.    2.11537    5.36(6)        309.2    5.288     5.288
  102184.    2.11601    5.38(6)        298.3    5.288     5.288
  102215.    2.11664    5.34(6)        294.0    5.287     5.287
  102246.    2.11728    5.36(6)        285.0    5.287     5.287
  102276.    2.11791    5.29(6)        284.2    5.287     5.287
  102307.    2.11855    5.35(6)        268.5    5.286     5.286
  102338.    2.11918    5.37(6)        262.0    5.286     5.286
  102369.    2.11982    5.38(6)        253.8    5.286     5.286
  102399.    2.12046    5.33(6)        251.9    5.286     5.286
  102430.    2.12109    5.39(6)        239.6    5.285     5.285
  102461.    2.12173    5.35(6)        236.8    5.285     5.285
  102491.    2.12237    5.39(7)        227.0    5.285     5.285
  102522.    2.12300    5.36(7)        223.8    5.284     5.285
  102553.    2.12364    5.34(7)        220.8    5.284     5.285
  102584.    2.12428    5.29(7)        220.5    5.284     5.286
  102614.    2.12491    5.35(7)        211.0    5.284     5.287
  102645.    2.12555    5.41(7)        203.8    5.283     5.288
  102676.    2.12619    5.33(7)        204.8    5.283     5.289
  102707.    2.12683    5.35(7)        200.6    5.283     5.289
  102738.    2.12746    5.34(7)        198.7    5.283     5.289
  102768.    2.12810    5.39(7)        192.2    5.282     5.289
  102799.    2.12874    5.32(7)        195.3    5.282     5.287
  102830.    2.12938    5.29(7)        196.5    5.282     5.286
  102861.    2.13002    5.38(7)        190.0    5.282     5.285
  102892.    2.13066    5.53(7)        181.1    5.281     5.284
  102923.    2.13130    5.57(7)        178.7    5.281     5.283
  102954.    2.13194    5.64(8)        175.2    5.281     5.282
  102985.    2.13258    5.61(8)        176.3    5.281     5.282
  103015.    2.13322    5.63(8)        174.4    5.281     5.282
  103046.    2.13386    5.72(8)        169.0    5.280     5.283
  103077.    2.13450    5.61(8)        174.5    5.280     5.287
  103108.    2.13514    5.48(7)        182.1    5.280     5.293
  103139.    2.13578    5.39(7)        186.9    5.280     5.305
  103170.    2.13642    5.42(7)        185.3    5.280     5.323
  103201.    2.13706    5.44(7)        184.6    5.279     5.352
  103232.    2.13770    5.38(7)        188.9    5.279     5.396
  103263.    2.13834    5.50(7)        183.1    5.279     5.461
  103294.    2.13898    5.53(7)        183.0    5.279     5.558
  103325.    2.13962    5.69(8)        175.0    5.279     5.694
  103356.    2.14027    5.81(8)        170.8    5.279     5.872
  103387.    2.14091    6.04(8)        160.9    5.279     6.081
  103418.    2.14155    6.35(8)        148.8    5.278     6.291
  103449.    2.14219    6.52(8)        143.4    5.278     6.463
  103480.    2.14284    6.60(8)        140.8    5.278     6.557
  103511.    2.14348    6.57(8)        142.2    5.278     6.547
  103542.    2.14412    6.43(8)        148.5    5.278     6.437
  103573.    2.14476    6.17(8)        159.1    5.278     6.254
  103604.    2.14541    5.88(8)        172.5    5.278     6.042
  103635.    2.14605    5.73(7)        180.5    5.278     5.845
  103666.    2.14670    5.52(7)        191.2    5.278     5.694
  103697.    2.14734    5.44(7)        197.0    5.277     5.600
  103729.    2.14798    5.41(7)        199.9    5.277     5.562
  103760.    2.14863    5.39(7)        200.7    5.277     5.563
  103791.    2.14927    5.48(7)        194.6    5.277     5.584
  103822.    2.14992    5.51(7)        194.8    5.277     5.607
  103853.    2.15056    5.58(7)        190.4    5.277     5.623
  103884.    2.15121    5.46(7)        198.4    5.277     5.633
  103915.    2.15185    5.46(7)        198.7    5.277     5.649
  103947.    2.15250    5.36(7)        204.7    5.277     5.682
  103978.    2.15314    5.39(7)        203.3    5.277     5.744
  104009.    2.15379    5.52(7)        196.1    5.277     5.830
  104040.    2.15444    5.71(7)        186.9    5.277     5.922
  104071.    2.15508    5.83(7)        180.3    5.277     5.994
  104103.    2.15573    5.94(8)        175.4    5.277     6.021
  104134.    2.15638    5.85(7)        181.0    5.277     5.990
  104165.    2.15702    5.80(7)        184.2    5.277     5.906
  104196.    2.15767    5.57(7)        198.6    5.277     5.788
  104228.    2.15832    5.45(7)        207.1    5.277     5.661
  104259.    2.15896    5.29(7)        217.5    5.277     5.548
  104290.    2.15961    5.24(7)        223.3    5.277     5.464
  104321.    2.16026    5.25(7)        225.2    5.277     5.417
  104353.    2.16091    5.18(7)        232.2    5.277     5.409
  104384.    2.16156    5.25(7)        231.4    5.277     5.442
  104415.    2.16221    5.33(7)        229.9    5.278     5.513
  104447.    2.16285    5.36(7)        231.8    5.278     5.616
  104478.    2.16350    5.51(7)        225.0    5.278     5.738
  104509.    2.16415    5.58(7)        226.1    5.278     5.857
  104541.    2.16480    5.78(7)        216.9    5.278     5.951
  104572.    2.16545    5.92(7)        213.0    5.278     5.997
  104603.    2.16610    5.81(7)        224.3    5.278     5.986
  104635.    2.16675    5.79(7)        230.8    5.278     5.921
  104666.    2.16740    5.61(6)        246.8    5.278     5.819
  104698.    2.16805    5.57(6)        253.0    5.279     5.702
  104729.    2.16870    5.41(6)        271.0    5.279     5.588
  104760.    2.16935    5.35(6)        282.9    5.279     5.492
  104792.    2.17000    5.23(6)        297.7    5.279     5.419
  104823.    2.17065    5.20(6)        308.9    5.279     5.366
  104855.    2.17130    5.27(6)        305.2    5.279     5.332
  104886.    2.17196    5.19(6)        319.7    5.280     5.310
  104918.    2.17261    5.17(6)        327.8    5.280     5.297
  104949.    2.17326    5.14(5)        341.5    5.280     5.289
  104981.    2.17391    5.26(5)        334.3    5.280     5.285
  105012.    2.17456    5.22(5)        345.7    5.281     5.283
  105044.    2.17522    5.18(5)        351.     5.281     5.282
  105075.    2.17587    5.22(5)        357.     5.281     5.281
  105107.    2.17652    5.21(5)        361.     5.281     5.281
  105138.    2.17717    5.30(5)        354.     5.282     5.282
  105170.    2.17783    5.17(5)        372.     5.282     5.282
  105201.    2.17848    5.22(5)        370.     5.282     5.282
  105233.    2.17913    5.26(5)        367.     5.282     5.283
  105264.    2.17979    5.37(5)        356.     5.283     5.283
  105296.    2.18044    5.36(5)        361.     5.283     5.284
  105328.    2.18110    5.32(5)        361.     5.283     5.285
  105359.    2.18175    5.32(5)        362.     5.283     5.287
  105391.    2.18240    5.29(5)        368.     5.284     5.291
  105422.    2.18306    5.30(5)        364.     5.284     5.300
  105454.    2.18371    5.44(5)        348.6    5.284     5.320
  105486.    2.18437    5.54(5)        334.0    5.285     5.361
  105517.    2.18502    5.50(5)        342.0    5.285     5.435
  105549.    2.18568    5.61(5)        334.1    5.285     5.557
  105581.    2.18634    5.77(6)        316.3    5.286     5.737
  105612.    2.18699    5.95(6)        300.9    5.286     5.973
  105644.    2.18765    6.20(6)        285.7    5.287     6.247
  105676.    2.18830    6.56(6)        258.2    5.287     6.522
  105707.    2.18896    6.79(6)        246.2    5.287     6.753
  105739.    2.18962    6.98(7)        235.1    5.288     6.902
  105771.    2.19027    7.07(7)        228.6    5.288     6.950
  105803.    2.19093    6.98(7)        231.6    5.288     6.904
  105834.    2.19159    6.88(7)        235.2    5.289     6.794
  105866.    2.19225    6.68(6)        244.4    5.289     6.659
  105898.    2.19290    6.58(6)        247.4    5.290     6.538
  105930.    2.19356    6.43(6)        254.9    5.290     6.451
  105961.    2.19422    6.45(6)        252.5    5.291     6.400
  105993.    2.19488    6.46(6)        252.6    5.291     6.369
  106025.    2.19554    6.51(6)        251.0    5.291     6.329
  106057.    2.19619    6.41(6)        257.8    5.292     6.258
  106089.    2.19685    6.30(6)        264.6    5.292     6.148
  106120.    2.19751    6.10(6)        277.3    5.293     6.006
  106152.    2.19817    5.93(6)        288.7    5.293     5.855
  106184.    2.19883    5.79(6)        300.0    5.294     5.718
  106216.    2.19949    5.70(6)        302.5    5.294     5.616
  106248.    2.20015    5.63(6)        318.5    5.295     5.558
  106280.    2.20081    5.69(6)        313.8    5.295     5.541
  106312.    2.20147    5.62(6)        320.0    5.296     5.556
  106343.    2.20213    5.71(6)        317.2    5.296     5.594
  106375.    2.20279    5.83(6)        308.8    5.297     5.645
  106407.    2.20345    5.93(6)        302.8    5.297     5.710
  106439.    2.20411    6.01(6)        303.3    5.298     5.802
  106471.    2.20478    5.97(6)        308.9    5.298     5.941
  106503.    2.20544    6.29(6)        288.3    5.299     6.145
  106535.    2.20610    6.37(6)        285.4    5.299     6.415
  106567.    2.20676    6.78(6)        260.9    5.300     6.719
  106599.    2.20742    7.10(6)        247.7    5.300     7.001
  106631.    2.20808    7.32(6)        240.4    5.301     7.194
  106663.    2.20875    7.47(7)        234.6    5.301     7.244
  106695.    2.20941    7.36(6)        238.7    5.302     7.134
  106727.    2.21007    7.17(6)        243.2    5.303     6.889
  106759.    2.21074    6.85(6)        256.6    5.303     6.587
  106791.    2.21140    6.28(6)        289.4    5.304     6.252
  106823.    2.21206    6.00(6)        301.8    5.304     5.954
  106855.    2.21273    5.88(6)        308.1    5.305     5.722
  106887.    2.21339    5.73(6)        317.0    5.305     5.561
  106919.    2.21405    5.53(5)        330.9    5.306     5.461
  106951.    2.21472    5.51(6)        327.3    5.307     5.409
  106983.    2.21538    5.44(5)        330.8    5.307     5.393
  107015.    2.21605    5.60(6)        317.1    5.308     5.407
  107047.    2.21671    5.60(6)        312.9    5.308     5.454
  107080.    2.21738    5.58(6)        315.6    5.309     5.537
  107112.    2.21804    5.70(6)        307.5    5.309     5.655
  107144.    2.21871    5.87(6)        294.3    5.310     5.809
  107176.    2.21937    6.00(6)        284.4    5.311     5.981
  107208.    2.22004    6.17(6)        270.8    5.311     6.154
  107240.    2.22071    6.32(6)        263.1    5.312     6.314
  107273.    2.22137    6.43(6)        256.1    5.312     6.458
  107305.    2.22204    6.54(6)        250.1    5.313     6.603
  107337.    2.22270    6.70(6)        241.5    5.314     6.772
  107369.    2.22337    6.92(7)        229.9    5.314     6.978
  107401.    2.22404    7.09(7)        225.2    5.315     7.206
  107434.    2.22470    7.50(7)        208.9    5.315     7.413
  107466.    2.22537    7.65(7)        204.3    5.316     7.537
  107498.    2.22604    7.72(7)        200.9    5.317     7.528
  107530.    2.22671    7.70(7)        199.7    5.317     7.371
  107562.    2.22738    7.36(7)        213.6    5.318     7.092
  107595.    2.22804    6.85(6)        241.1    5.318     6.745
  107627.    2.22871    6.44(6)        258.2    5.319     6.393
  107659.    2.22938    6.18(6)        272.9    5.320     6.085
  107692.    2.23005    5.92(6)        288.0    5.320     5.846
  107724.    2.23072    5.69(6)        307.4    5.321     5.679
  107756.    2.23139    5.56(6)        315.1    5.322     5.573
  107789.    2.23206    5.49(6)        324.3    5.322     5.513
  107821.    2.23273    5.49(6)        324.1    5.323     5.483
  107853.    2.23340    5.47(6)        326.8    5.323     5.472
  107886.    2.23407    5.51(6)        323.8    5.324     5.473
  107918.    2.23474    5.37(5)        335.5    5.325     5.481
  107950.    2.23541    5.42(5)        335.2    5.325     5.495
  107983.    2.23608    5.47(6)        329.1    5.326     5.512
  108015.    2.23675    5.46(5)        330.9    5.326     5.533
  108048.    2.23742    5.50(6)        324.7    5.327     5.559
  108080.    2.23809    5.58(6)        319.5    5.327     5.591
  108112.    2.23876    5.58(6)        319.2    5.328     5.632
  108145.    2.23943    5.63(6)        314.1    5.329     5.684
  108177.    2.24011    5.79(6)        305.1    5.329     5.754
  108210.    2.24078    5.86(6)        299.2    5.330     5.847
  108242.    2.24145    6.04(6)        287.4    5.330     5.971
  108275.    2.24212    6.27(6)        275.0    5.331     6.142
  108307.    2.24280    6.61(6)        257.0    5.332     6.397
  108340.    2.24347    7.17(7)        230.9    5.332     6.856
  108372.    2.24414    8.21(7)        196.9    5.333     7.847
  108405.    2.24481   10.64(8)        138.6    5.333    10.065
  108437.    2.24549   15.03(11)       83.9     5.334    14.544
  108470.    2.24616   22.89(15)       42.7     5.334    22.177
  108502.    2.24684   33.70(21)       22.09    5.335    32.662
  108535.    2.24751   44.78(27)       13.24    5.335    43.598
  108567.    2.24818   51.25(31)       10.22    5.336    50.722
  108600.    2.24886   49.87(31)       10.49    5.336    50.632
  108632.    2.24953   42.19(27)       13.80    5.337    43.953
  108665.    2.25021   32.80(22)       20.87    5.337    34.201
  108698.    2.25088   23.85(17)       34.99    5.338    24.803
  108730.    2.25156   17.40(13)       57.2     5.338    17.589
  108763.    2.25223   12.79(10)       90.9     5.339    12.816
  108796.    2.25291   10.00(9)        129.0    5.339     9.914
  108828.    2.25359    8.25(8)        168.6    5.340     8.205
  108861.    2.25426    7.28(7)        196.9    5.340     7.192
  108893.    2.25494    6.60(7)        225.2    5.341     6.582
  108926.    2.25561    6.13(6)        247.8    5.341     6.208
  108959.    2.25629    5.99(6)        255.4    5.342     5.976
  108992.    2.25697    5.82(6)        265.5    5.342     5.831
  109024.    2.25764    5.76(6)        269.1    5.342     5.738
  109057.    2.25832    5.72(6)        272.0    5.343     5.679
  109090.    2.25900    5.67(6)        276.2    5.343     5.644
  109122.    2.25968    5.65(6)        281.6    5.344     5.631
  109155.    2.26036    5.63(6)        286.0    5.344     5.641
  109188.    2.26103    5.65(6)        281.8    5.344     5.676
  109221.    2.26171    5.76(6)        279.7    5.345     5.735
  109253.    2.26239    5.73(6)        282.0    5.345     5.810
  109286.    2.26307    5.96(6)        267.9    5.345     5.889
  109319.    2.26375    5.91(6)        274.8    5.346     5.952
  109352.    2.26443    6.00(6)        273.6    5.346     5.982
  109385.    2.26511    6.00(6)        271.9    5.346     5.969
  109417.    2.26579    6.03(6)        272.3    5.347     5.915
  109450.    2.26647    5.94(6)        274.2    5.347     5.831
  109483.    2.26715    5.73(6)        294.3    5.347     5.734
  109516.    2.26783    5.65(6)        299.5    5.348     5.641
  109549.    2.26851    5.53(6)        305.4    5.348     5.563
  109582.    2.26919    5.40(6)        313.6    5.348     5.503
  109614.    2.26987    5.38(6)        318.1    5.348     5.462
  109647.    2.27055    5.41(6)        311.7    5.349     5.436
  109680.    2.27123    5.42(6)        308.8    5.349     5.420
  109713.    2.27191    5.28(6)        320.5    5.349     5.410
  109746.    2.27259    5.35(6)        314.7    5.349     5.404
  109779.    2.27327    5.30(6)        313.7    5.349     5.399
  109812.    2.27396    5.26(6)        318.7    5.349     5.396
  109845.    2.27464    5.40(6)        302.8    5.350     5.393
  109878.    2.27532    5.32(6)        309.1    5.350     5.391
  109911.    2.27600    5.35(6)        306.3    5.350     5.389
  109944.    2.27669    5.27(6)        313.1    5.350     5.387
  109977.    2.27737    5.30(6)        303.1    5.350     5.386
  110010.    2.27805    5.20(6)        308.7    5.350     5.384
  110043.    2.27874    5.22(6)        310.6    5.350     5.383
  110076.    2.27942    5.24(6)        302.2    5.350     5.381
  110109.    2.28010    5.33(6)        296.7    5.350     5.380
  110142.    2.28079    5.27(6)        298.5    5.350     5.379
  110175.    2.28147    5.24(6)        293.9    5.350     5.378
  110208.    2.28216    5.22(6)        297.5    5.350     5.376
  110241.    2.28284    5.29(6)        290.4    5.350     5.375
  110274.    2.28353    5.27(6)        289.2    5.350     5.374
  110307.    2.28421    5.14(6)        301.6    5.350     5.373
  110340.    2.28490    5.24(6)        292.8    5.350     5.372
  110373.    2.28558    5.20(6)        294.2    5.350     5.371
  110406.    2.28627    5.29(6)        291.0    5.350     5.350
  110440.    2.28695    5.31(6)        281.0    5.350     5.350
  110473.    2.28764    5.17(6)        298.6    5.349     5.349
  110506.    2.28832    5.25(6)        292.6    5.349     5.349
  110539.    2.28901    5.32(6)        285.4    5.349     5.349
  110572.    2.28970    5.23(6)        294.6    5.349     5.349
  110605.    2.29038    5.26(6)        294.6    5.349     5.349
  110638.    2.29107    5.24(6)        298.1    5.348     5.348
  110672.    2.29176    5.33(6)        290.7    5.348     5.348
  110705.    2.29245    5.24(6)        298.4    5.348     5.348
  110738.    2.29313    5.23(6)        300.6    5.348     5.348
  110771.    2.29382    5.23(6)        304.3    5.347     5.347
  110805.    2.29451    5.22(6)        306.8    5.347     5.347
  110838.    2.29520    5.27(6)        300.1    5.347     5.347
  110871.    2.29589    5.30(6)        302.2    5.346     5.346
  110904.    2.29658    5.23(6)        308.3    5.346     5.346
  110938.    2.29727    5.21(6)        309.2    5.345     5.346
  110971.    2.29795    5.26(6)        305.7    5.345     5.345
  111004.    2.29864    5.31(6)        306.2    5.345     5.345
  111037.    2.29933    5.31(6)        302.5    5.344     5.346
  111071.    2.30002    5.33(6)        301.1    5.344     5.348
  111104.    2.30071    5.29(6)        303.6    5.343     5.353
  111137.    2.30140    5.29(6)        301.1    5.343     5.363
  111171.    2.30209    5.30(6)        305.8    5.342     5.381
  111204.    2.30278    5.42(6)        293.1    5.341     5.408
  111237.    2.30348    5.44(6)        290.4    5.341     5.446
  111271.    2.30417    5.50(6)        284.9    5.340     5.495
  111304.    2.30486    5.63(6)        276.5    5.340     5.552
  111338.    2.30555    5.60(6)        278.7    5.339     5.612
  111371.    2.30624    5.67(6)        273.0    5.338     5.670
  111404.    2.30693    5.77(6)        262.4    5.338     5.721
  111438.    2.30762    5.84(6)        254.4    5.337     5.760
  111471.    2.30832    5.82(6)        253.5    5.336     5.783
  111505.    2.30901    5.78(6)        255.2    5.336     5.784
  111538.    2.30970    5.77(6)        254.0    5.335     5.763
  111572.    2.31039    5.72(6)        254.0    5.334     5.722
  111605.    2.31109    5.76(6)        248.2    5.333     5.668
  111639.    2.31178    5.57(6)        260.9    5.332     5.614
  111672.    2.31247    5.47(6)        264.3    5.332     5.576
  111706.    2.31317    5.53(6)        258.0    5.331     5.565
  111739.    2.31386    5.54(6)        253.4    5.330     5.588
  111773.    2.31456    5.68(6)        243.6    5.329     5.642
  111806.    2.31525    5.73(6)        242.2    5.328     5.717
  111840.    2.31595    5.85(7)        234.3    5.327     5.792
  111873.    2.31664    5.91(7)        232.2    5.326     5.846
  111907.    2.31734    5.92(7)        229.8    5.325     5.863
  111940.    2.31803    5.94(7)        226.8    5.324     5.836
  111974.    2.31873    5.82(6)        238.2    5.323     5.772
  112007.    2.31942    5.67(6)        245.3    5.322     5.683
  112041.    2.32012    5.51(6)        253.8    5.321     5.589
  112075.    2.32081    5.38(6)        265.8    5.320     5.504
  112108.    2.32151    5.46(6)        261.4    5.319     5.436
  112142.    2.32221    5.45(6)        262.6    5.318     5.387
  112176.    2.32290    5.41(6)        269.8    5.317     5.355
  112209.    2.32360    5.42(6)        267.7    5.316     5.335
  112243.    2.32430    5.44(6)        273.2    5.314     5.324
  112277.    2.32499    5.33(6)        276.3    5.313     5.318
  112310.    2.32569    5.47(6)        267.8    5.312     5.314
  112344.    2.32639    5.31(6)        281.3    5.311     5.313
  112378.    2.32709    5.47(6)        272.6    5.310     5.312
  112411.    2.32779    5.38(6)        282.3    5.308     5.313
  112445.    2.32848    5.46(6)        279.3    5.307     5.316
  112479.    2.32918    5.56(6)        274.3    5.306     5.322
  112513.    2.32988    5.65(6)        269.1    5.304     5.334
  112546.    2.33058    5.83(6)        253.7    5.303     5.356
  112580.    2.33128    5.71(6)        267.8    5.302     5.397
  112614.    2.33198    5.72(6)        267.5    5.300     5.474
  112648.    2.33268    5.80(6)        262.1    5.299     5.614
  112681.    2.33338    5.95(6)        253.4    5.297     5.854
  112715.    2.33408    6.17(6)        242.5    5.296     6.229
  112749.    2.33478    6.57(7)        225.0    5.295     6.760
  112783.    2.33548    7.19(7)        199.3    5.293     7.423
  112817.    2.33618    7.92(8)        176.6    5.292     8.144
  112851.    2.33688    8.73(8)        154.2    5.290     8.800
  112884.    2.33758    9.33(8)        139.6    5.289     9.251
  112918.    2.33828    9.64(9)        131.8    5.287     9.390
  112952.    2.33898    9.40(9)        135.1    5.286     9.186
  112986.    2.33969    8.85(8)        144.6    5.284     8.691
  113020.    2.34039    7.99(8)        163.7    5.282     8.021
  113054.    2.34109    7.12(7)        191.6    5.281     7.310
  113088.    2.34179    6.47(7)        215.4    5.279     6.668
  113122.    2.34249    5.98(7)        234.0    5.278     6.159
  113156.    2.34320    5.69(6)        249.8    5.276     5.797
  113190.    2.34390    5.52(6)        257.0    5.274     5.563
  113224.    2.34460    5.41(6)        263.4    5.273     5.425
  113258.    2.34531    5.25(6)        274.2    5.271     5.352
  113292.    2.34601    5.25(6)        270.4    5.269     5.320
  113325.    2.34671    5.16(6)        277.7    5.268     5.314
  113359.    2.34742    5.23(6)        266.4    5.266     5.328
  113394.    2.34812    5.27(6)        268.2    5.264     5.356
  113428.    2.34883    5.31(6)        265.4    5.263     5.397
  113462.    2.34953    5.35(6)        263.1    5.261     5.450
  113496.    2.35024    5.38(6)        261.7    5.259     5.510
  113530.    2.35094    5.54(6)        250.4    5.257     5.571
  113564.    2.35165    5.63(6)        242.4    5.255     5.626
  113598.    2.35235    5.65(6)        245.0    5.254     5.671
  113632.    2.35306    5.69(6)        245.1    5.252     5.697
  113666.    2.35376    5.75(6)        244.2    5.250     5.699
  113700.    2.35447    5.61(6)        254.4    5.248     5.678
  113734.    2.35518    5.64(6)        253.8    5.246     5.635
  113768.    2.35588    5.52(6)        260.1    5.245     5.583
  113802.    2.35659    5.44(6)        268.0    5.243     5.536
  113837.    2.35730    5.36(6)        277.2    5.241     5.514
  113871.    2.35800    5.41(6)        275.6    5.239     5.535
  113905.    2.35871    5.41(6)        274.8    5.237     5.609
  113939.    2.35942    5.63(6)        261.6    5.235     5.741
  113973.    2.36013    5.70(6)        260.7    5.234     5.919
  114007.    2.36083    6.15(7)        235.7    5.232     6.122
  114042.    2.36154    6.37(7)        228.2    5.230     6.320
  114076.    2.36225    6.52(7)        223.7    5.228     6.480
  114110.    2.36296    6.70(7)        217.3    5.226     6.578
  114144.    2.36367    6.75(7)        213.6    5.224     6.601
  114179.    2.36438    6.68(7)        214.8    5.222     6.548
  114213.    2.36509    6.42(7)        225.6    5.220     6.429
  114247.    2.36580    6.25(7)        234.0    5.218     6.265
  114281.    2.36651    6.04(6)        241.6    5.217     6.079
  114316.    2.36722    5.94(6)        245.1    5.215     5.900
  114350.    2.36793    5.65(6)        259.6    5.213     5.750
  114384.    2.36864    5.48(6)        271.9    5.211     5.649
  114418.    2.36935    5.49(6)        269.0    5.209     5.602
  114453.    2.37006    5.63(6)        255.1    5.207     5.603
  114487.    2.37077    5.61(6)        258.4    5.205     5.636
  114521.    2.37148    5.77(6)        241.5    5.203     5.679
  114556.    2.37219    5.80(6)        237.1    5.201     5.710
  114590.    2.37290    5.83(7)        235.7    5.200     5.714
  114625.    2.37362    5.83(7)        233.7    5.198     5.690
  114659.    2.37433    5.70(6)        240.0    5.196     5.645
  114693.    2.37504    5.66(6)        240.3    5.194     5.600
  114728.    2.37575    5.63(6)        241.8    5.192     5.582
  114762.    2.37646    5.70(7)        235.6    5.190     5.620
  114797.    2.37718    5.76(7)        231.2    5.188     5.739
  114831.    2.37789    5.96(7)        221.6    5.186     5.951
  114866.    2.37860    6.26(7)        206.8    5.185     6.248
  114900.    2.37932    6.47(7)        199.4    5.183     6.591
  114934.    2.38003    6.75(7)        187.6    5.181     6.919
  114969.    2.38075    7.07(8)        173.9    5.179     7.158
  115003.    2.38146    7.21(8)        169.7    5.177     7.250
  115038.    2.38217    7.23(8)        168.9    5.176     7.170
  115072.    2.38289    6.94(7)        180.0    5.174     6.940
  115107.    2.38360    6.57(7)        195.2    5.172     6.611
  115141.    2.38432    6.22(7)        211.1    5.170     6.252
  115176.    2.38503    5.88(7)        231.3    5.169     5.919
  115211.    2.38575    5.65(6)        240.1    5.167     5.650
  115245.    2.38647    5.45(6)        254.9    5.165     5.454
  115280.    2.38718    5.41(6)        256.2    5.163     5.325
  115314.    2.38790    5.30(6)        269.8    5.162     5.246
  115349.    2.38861    5.24(6)        273.6    5.160     5.202
  115384.    2.38933    5.25(6)        270.3    5.158     5.178
  115418.    2.39005    5.23(6)        278.1    5.157     5.166
  115453.    2.39076    5.24(6)        277.7    5.155     5.159
  115487.    2.39148    5.23(6)        276.8    5.154     5.155
  115522.    2.39220    5.23(6)        281.0    5.152     5.152
  115557.    2.39292    5.10(6)        293.8    5.151     5.151
  115591.    2.39363    5.07(6)        293.6    5.149     5.149
  115626.    2.39435    5.20(6)        281.5    5.147     5.147
  115661.    2.39507    5.21(6)        282.1    5.146     5.146
  115695.    2.39579    5.17(6)        285.9    5.145     5.145
  115730.    2.39651    5.23(6)        277.7    5.143     5.143
  115765.    2.39723    5.10(6)        289.8    5.142     5.142
  115800.    2.39795    5.20(6)        281.2    5.140     5.140
  115834.    2.39867    5.18(6)        279.4    5.139     5.139
  115869.    2.39938    5.15(6)        282.0    5.138     5.138
  115904.    2.40010    5.13(6)        279.3    5.136     5.136
  115939.    2.40082    5.19(6)        276.7    5.135     5.135
  115973.    2.40154    5.13(6)        282.2    5.134     5.134
  116008.    2.40227    5.14(6)        275.8    5.132     5.132
  116043.    2.40299    5.13(6)        276.6    5.131     5.131
  116078.    2.40371    5.06(6)        280.1    5.130     5.130
  116113.    2.40443    5.11(6)        270.7    5.129     5.129
  116147.    2.40515    5.11(6)        269.4    5.128     5.128
  116182.    2.40587    5.09(6)        272.4    5.127     5.127
  116217.    2.40659    5.09(6)        270.5    5.126     5.126
  116252.    2.40731    5.22(6)        257.0    5.125     5.125
  116287.    2.40804    5.10(6)        264.4    5.124     5.124
  116322.    2.40876    5.10(6)        260.7    5.123     5.123
  116357.    2.40948    5.10(6)        260.7    5.122     5.122
  116392.    2.41020    5.09(6)        264.1    5.121     5.121
  116426.    2.41093    5.18(6)        255.1    5.120     5.121
  116461.    2.41165    5.18(6)        255.8    5.119     5.121
  116496.    2.41237    5.05(6)        263.2    5.118     5.124
  116531.    2.41310    5.08(6)        260.4    5.117     5.131
  116566.    2.41382    5.10(6)        261.7    5.117     5.146
  116601.    2.41455    5.17(6)        256.5    5.116     5.176
  116636.    2.41527    5.28(6)        249.3    5.115     5.227
  116671.    2.41600    5.24(6)        255.4    5.115     5.305
  116706.    2.41672    5.31(6)        252.7    5.114     5.411
  116741.    2.41744    5.41(6)        248.2    5.114     5.539
  116776.    2.41817    5.48(6)        252.0    5.113     5.672
  116811.    2.41890    5.76(7)        234.6    5.113     5.786
  116846.    2.41962    5.92(7)        224.5    5.112     5.857
  116881.    2.42035    5.95(7)        225.2    5.112     5.868
  116916.    2.42107    5.76(6)        237.9    5.111     5.818
  116952.    2.42180    5.75(7)        236.0    5.111     5.720
  116987.    2.42253    5.52(6)        253.5    5.111     5.599
  117022.    2.42325    5.35(6)        266.4    5.111     5.482
  117057.    2.42398    5.37(6)        261.3    5.110     5.397
  117092.    2.42471    5.39(6)        260.7    5.110     5.363
  117127.    2.42543    5.42(6)        258.4    5.110     5.398
  117162.    2.42616    5.52(6)        253.1    5.110     5.512
  117197.    2.42689    5.67(6)        245.7    5.110     5.706
  117232.    2.42762    5.91(7)        233.5    5.110     5.967
  117268.    2.42835    6.26(7)        215.0    5.110     6.260
  117303.    2.42907    6.59(7)        200.7    5.110     6.535
  117338.    2.42980    6.68(7)        197.2    5.110     6.734
  117373.    2.43053    6.76(7)        192.0    5.110     6.812
  117408.    2.43126    6.77(7)        190.8    5.111     6.753
  117444.    2.43199    6.57(7)        194.4    5.111     6.575
  117479.    2.43272    6.40(7)        198.9    5.111     6.323
  117514.    2.43345    6.02(7)        218.5    5.111     6.052
  117549.    2.43418    5.72(7)        228.8    5.112     5.809
  117585.    2.43491    5.46(6)        240.6    5.112     5.619
  117620.    2.43564    5.55(7)        231.3    5.113     5.488
  117655.    2.43637    5.38(6)        239.8    5.113     5.404
  117691.    2.43710    5.48(7)        228.1    5.114     5.350
  117726.    2.43783    5.50(7)        221.0    5.114     5.310
  117761.    2.43856    5.40(7)        230.9    5.115     5.275
  117796.    2.43930    5.32(7)        229.7    5.116     5.241
  117832.    2.44003    5.16(6)        243.8    5.116     5.209
  117867.    2.44076    5.27(7)        232.9    5.117     5.180
  117903.    2.44149    5.30(7)        227.7    5.118     5.158
  117938.    2.44222    5.25(7)        231.6    5.119     5.143
  117973.    2.44296    5.14(6)        240.8    5.119     5.133
  118009.    2.44369    5.11(6)        240.1    5.120     5.128
  118044.    2.44442    5.10(6)        241.4    5.121     5.125
  118079.    2.44516    5.24(7)        232.8    5.122     5.124
  118115.    2.44589    5.27(7)        228.8    5.123     5.124
  118150.    2.44662    5.23(7)        234.2    5.124     5.124
  118186.    2.44736    5.24(7)        232.9    5.125     5.125
  118221.    2.44809    5.24(7)        234.8    5.126     5.126
  118257.    2.44883    5.19(6)        240.5    5.127     5.127
  118292.    2.44956    5.32(7)        230.5    5.129     5.129
  118328.    2.45030    5.24(6)        241.5    5.130     5.130
  118363.    2.45103    5.23(6)        238.9    5.131     5.131
  118399.    2.45177    5.23(6)        241.2    5.132     5.132
  118434.    2.45250    5.22(6)        240.0    5.134     5.134
  118470.    2.45324    5.20(6)        248.0    5.135     5.135
  118505.    2.45397    5.24(6)        246.1    5.136     5.136
  118541.    2.45471    5.22(6)        245.8    5.138     5.138
  118576.    2.45545    5.15(6)        252.0    5.139     5.139
  118612.    2.45618    5.28(6)        244.3    5.141     5.141
  118648.    2.45692    5.28(6)        244.9    5.142     5.142
  118683.    2.45766    5.25(6)        246.2    5.143     5.144
  118719.    2.45839    5.22(6)        247.5    5.145     5.145
  118754.    2.45913    5.18(6)        250.9    5.147     5.147
  118790.    2.45987    5.26(6)        245.1    5.148     5.148
  118826.    2.46061    5.31(6)        239.2    5.150     5.150
  118861.    2.46135    5.25(6)        244.3    5.151     5.152
  118897.    2.46208    5.25(6)        242.3    5.153     5.154
  118933.    2.46282    5.22(6)        243.1    5.154     5.158
  118968.    2.46356    5.26(6)        239.1    5.156     5.165
  119004.    2.46430    5.25(6)        239.0    5.158     5.176
  119040.    2.46504    5.14(6)        242.0    5.159     5.193
  119075.    2.46578    5.13(6)        246.1    5.161     5.219
  119111.    2.46652    5.24(7)        232.3    5.163     5.254
  119147.    2.46726    5.37(7)        220.0    5.164     5.297
  119183.    2.46800    5.36(7)        224.1    5.166     5.342
  119218.    2.46874    5.37(7)        220.7    5.168     5.382
  119254.    2.46948    5.49(7)        213.4    5.170     5.409
  119290.    2.47022    5.56(7)        206.9    5.171     5.418
  119326.    2.47096    5.41(7)        213.9    5.173     5.407
  119361.    2.47170    5.48(7)        208.6    5.175     5.379
  119397.    2.47244    5.37(7)        212.9    5.176     5.341
  119433.    2.47319    5.30(7)        217.1    5.178     5.300
  119469.    2.47393    5.26(7)        225.2    5.180     5.264
  119505.    2.47467    5.32(7)        224.7    5.181     5.235
  119541.    2.47541    5.17(6)        238.2    5.183     5.215
  119576.    2.47616    5.21(6)        237.2    5.185     5.202
  119612.    2.47690    5.23(7)        234.0    5.186     5.196
  119648.    2.47764    5.25(7)        216.3    5.188     5.192
  119684.    2.47838    5.23(7)        209.6    5.190     5.192
  119720.    2.47913    5.31(7)        202.2    5.191     5.192
  119756.    2.47987    5.35(7)        194.8    5.193     5.193
  119792.    2.48062    5.29(7)        200.4    5.194     5.194
  119828.    2.48136    5.27(7)        201.3    5.196     5.196
  119864.    2.48210    5.22(7)        205.5    5.197     5.197
  119900.    2.48285    5.25(7)        204.5    5.199     5.199
  119936.    2.48359    5.15(7)        211.7    5.200     5.201
  119972.    2.48434    5.19(7)        206.8    5.201     5.203
  120008.    2.48508    5.11(7)        215.3    5.203     5.207
  120044.    2.48583    5.14(7)        210.8    5.204     5.214
  120080.    2.48658    5.17(7)        212.2    5.205     5.226
  120116.    2.48732    5.12(7)        217.4    5.207     5.246
  120152.    2.48807    5.31(7)        209.0    5.208     5.278
  120188.    2.48881    5.29(7)        208.7    5.209     5.324
  120224.    2.48956    5.30(7)        210.2    5.210     5.382
  120260.    2.49031    5.37(7)        204.4    5.211     5.448
  120296.    2.49105    5.48(7)        199.1    5.212     5.511
  120332.    2.49180    5.62(7)        190.5    5.213     5.561
  120368.    2.49255    5.70(7)        186.7    5.213     5.585
  120404.    2.49330    5.48(7)        196.3    5.214     5.580
  120440.    2.49405    5.39(7)        196.6    5.215     5.546
  120477.    2.49479    5.36(7)        198.0    5.215     5.491
  120513.    2.49554    5.33(7)        197.8    5.216     5.428
  120549.    2.49629    5.19(7)        200.4    5.216     5.368
  120585.    2.49704    5.08(7)        212.3    5.217     5.317
  120621.    2.49779    5.04(7)        207.4    5.217     5.278
  120657.    2.49854    5.07(7)        205.8    5.217     5.252
  120694.    2.49929    5.05(7)        202.8    5.217     5.236
  120730.    2.50004    5.03(7)        201.8    5.217     5.227
  120766.    2.50079    5.07(7)        197.0    5.217     5.222
  120802.    2.50154    5.09(7)        194.4    5.217     5.219
  120838.    2.50229    5.05(7)        197.3    5.217     5.218
  120875.    2.50304    5.14(7)        193.4    5.217     5.217
  120911.    2.50379    5.01(7)        197.1    5.216     5.216
  120947.    2.50454    4.95(7)        196.4    5.216     5.216
  120984.    2.50529    4.98(7)        193.9    5.215     5.216
  121020.    2.50604    5.19(7)        183.0    5.214     5.215
  121056.    2.50679    5.07(7)        187.3    5.213     5.215
  121092.    2.50755    5.07(7)        188.5    5.212     5.215
  121129.    2.50830    5.04(7)        190.7    5.211     5.214
  121165.    2.50905    5.01(7)        193.8    5.210     5.214
  121201.    2.50980    5.15(7)        183.1    5.209     5.214
  121238.    2.51056    5.12(7)        187.2    5.207     5.214
  121274.    2.51131    5.03(7)        193.8    5.206     5.218
  121311.    2.51206    5.03(7)        195.1    5.204     5.228
  121347.    2.51282    5.12(7)        189.7    5.202     5.250
  121383.    2.51357    5.23(7)        183.0    5.200     5.294
  121420.    2.51433    5.25(7)        183.2    5.198     5.369
  121456.    2.51508    5.22(7)        185.4    5.196     5.483
  121493.    2.51583    5.39(7)        178.7    5.193     5.639
  121529.    2.51659    5.66(8)        174.0    5.191     5.827
  121566.    2.51734    5.96(8)        164.4    5.188     6.022
  121602.    2.51810    6.22(8)        159.3    5.185     6.190
  121638.    2.51885    6.38(8)        157.1    5.182     6.297
  121675.    2.51961    6.49(8)        154.0    5.179     6.318
  121711.    2.52037    6.46(8)        155.2    5.176     6.249
  121748.    2.52112    6.25(8)        162.0    5.172     6.111
  121785.    2.52188    5.98(8)        170.2    5.169     5.935
  121821.    2.52263    5.78(8)        177.6    5.165     5.761
  121858.    2.52339    5.58(7)        184.6    5.161     5.618
  121894.    2.52415    5.35(7)        194.7    5.157     5.523
  121931.    2.52491    5.45(7)        187.1    5.153     5.476
  121967.    2.52566    5.50(7)        183.2    5.149     5.467
  122004.    2.52642    5.52(7)        180.2    5.144     5.478
  122041.    2.52718    5.66(8)        173.6    5.140     5.491
  122077.    2.52794    5.63(8)        172.4    5.135     5.493
  122114.    2.52870    5.57(8)        171.3    5.130     5.477
  122150.    2.52945    5.52(8)        175.5    5.125     5.443
  122187.    2.53021    5.42(8)        176.7    5.120     5.396
  122224.    2.53097    5.30(7)        178.8    5.114     5.343
  122260.    2.53173    5.22(7)        179.9    5.109     5.295
  122297.    2.53249    5.25(7)        177.9    5.103     5.260
  122334.    2.53325    5.15(7)        179.7    5.098     5.249
  122370.    2.53401    5.29(8)        170.4    5.092     5.272
  122407.    2.53477    5.34(8)        166.3    5.086     5.335
  122444.    2.53553    5.52(8)        157.6    5.079     5.444
  122481.    2.53629    5.59(8)        156.6    5.073     5.591
  122517.    2.53705    5.77(8)        148.0    5.067     5.759
  122554.    2.53781    6.02(9)        138.0    5.060     5.917
  122591.    2.53857    6.18(9)        135.0    5.053     6.034
  122628.    2.53934    6.27(9)        132.7    5.046     6.080
  122664.    2.54010    6.14(9)        134.2    5.039     6.043
  122701.    2.54086    6.06(9)        134.2    5.032     5.932
  122738.    2.54162    5.79(8)        144.8    5.025     5.769
  122775.    2.54238    5.57(8)        153.4    5.018     5.586
  122812.    2.54315    5.46(8)        156.5    5.010     5.413
  122849.    2.54391    5.26(8)        167.2    5.003     5.268
  122885.    2.54467    5.25(8)        165.3    4.995     5.161
  122922.    2.54544    5.13(8)        169.2    4.988     5.091
  122959.    2.54620    5.11(8)        170.7    4.980     5.054
  122996.    2.54696    5.23(8)        166.1    4.972     5.044
  123033.    2.54773    5.15(8)        171.9    4.965     5.058
  123070.    2.54849    5.13(8)        174.7    4.957     5.093
  123107.    2.54926    5.17(8)        174.3    4.949     5.142
  123144.    2.55002    5.23(8)        169.8    4.941     5.198
  123181.    2.55079    5.39(8)        163.2    4.933     5.249
  123218.    2.55155    5.39(8)        165.3    4.925     5.284
  123255.    2.55232    5.53(8)        156.3    4.917     5.293
  123292.    2.55308    5.41(8)        163.7    4.909     5.272
  123328.    2.55385    5.31(8)        167.4    4.901     5.225
  123365.    2.55462    5.21(8)        171.3    4.893     5.161
  123402.    2.55538    5.02(7)        178.0    4.886     5.093
  123440.    2.55615    4.97(7)        178.6    4.878     5.031
  123477.    2.55692    5.05(8)        172.1    4.870     4.981
  123514.    2.55768    5.02(8)        172.8    4.863     4.946
  123551.    2.55845    4.98(8)        173.6    4.855     4.923
  123588.    2.55922    5.01(8)        167.7    4.848     4.908
  123625.    2.55999    5.07(8)        168.0    4.841     4.897
  123662.    2.56075    4.94(8)        169.5    4.834     4.887
  123699.    2.56152    4.89(8)        170.8    4.827     4.876
  123736.    2.56229    4.92(8)        167.2    4.821     4.862
  123773.    2.56306    4.96(8)        163.1    4.815     4.848
  123810.    2.56383    5.02(8)        162.8    4.809     4.833
  123847.    2.56460    4.86(8)        166.7    4.803     4.820
  123885.    2.56537    4.74(8)        170.1    4.797     4.808
  123922.    2.56614    4.75(8)        168.6    4.792     4.799
  123959.    2.56691    4.74(8)        167.5    4.787     4.791
  123996.    2.56768    4.81(8)        162.5    4.783     4.785
  124033.    2.56845    4.80(8)        163.4    4.779     4.780
  124071.    2.56922    4.74(8)        163.1    4.775     4.776
  124108.    2.56999    4.88(8)        155.6    4.772     4.773
  124145.    2.57076    4.78(8)        159.6    4.770     4.771
  124182.    2.57153    4.74(8)        159.6    4.768     4.770
  124220.    2.57230    4.82(8)        156.6    4.766     4.771
  124257.    2.57307    4.78(8)        158.4    4.765     4.778
  124294.    2.57384    4.93(8)        153.3    4.765     4.793
  124331.    2.57462    4.95(8)        148.7    4.765     4.823
  124369.    2.57539    4.93(8)        152.0    4.767     4.876
  124406.    2.57616    4.87(8)        153.9    4.768     4.960
  124443.    2.57693    4.98(8)        151.7    4.771     5.080
  124481.    2.57771    5.13(8)        144.1    4.775     5.237
  124518.    2.57848    5.32(9)        136.8    4.779     5.421
  124555.    2.57925    5.51(9)        132.9    4.784     5.621
  124593.    2.58003    5.78(9)        125.1    4.790     5.825
  124630.    2.58080    6.05(9)        117.2    4.798     6.030
  124667.    2.58158    6.10(9)        117.7    4.806     6.250
  124705.    2.58235    6.17(9)        116.9    4.815     6.502
  124742.    2.58312    6.37(9)        114.4    4.826     6.803
  124780.    2.58390    6.84(10)       102.4    4.838     7.141
  124817.    2.58467    7.34(10)       94.3     4.851     7.475
  124855.    2.58545    7.87(11)       86.0     4.865     7.740
  124892.    2.58623    8.40(11)       77.1     4.881     7.877
  124929.    2.58700    8.09(11)       82.3     4.898     7.866
  124967.    2.58778    7.52(11)       90.3     4.917     7.749
  125005.   .          -0.002300(32)   .       .         .
_pd_meas_number_of_points              4610
_pd_proc_number_of_points              4610

loop_
      _refln_index_h
      _refln_index_k
      _refln_index_l
      _pd_refln_phase_id
      _refln_observed_status
      _refln_F_squared_meas
      _refln_F_squared_calc
      _refln_phase_calc
      _refln_d_spacing
      _gsas_i100_meas
   2   0  -4  1 o  250.252  253.935  180.00   2.58631   9.34 
   2   1   3  1 o   1.163    1.204   180.00   2.58522   0.09 
   1   4  -2  1 o  39.622   42.533    0.00    2.58076   2.93 
   2   3   0  1 o   5.644    2.305   180.00   2.56039   0.41 
   1   3  -4  1 o  10.897    8.104    0.00    2.55216   0.77 
   2   3  -1  1 o  12.823    9.531   180.00   2.55213   0.91 
   0   4   3  1 o  54.405   49.144   180.00   2.53924   3.79 
   1   1   5  1 o   4.235    4.201    0.00    2.53037   0.29 
   2   1  -4  1 o  16.012   14.344    0.00    2.52742   1.10 
   1   4   2  1 o  50.362   55.179   180.00   2.51920   3.41 
   1   2  -5  1 o   0.000    0.192    0.00    2.50977   0.00 
   2   3   1  1 o   5.247   18.536   180.00   2.49255   0.34 
   2   3  -2  1 o  22.138   12.548    0.00    2.46989   1.39 
   1   3   4  1 o  15.004    8.724    0.00    2.43697   0.90 
   0   0   6  1 o  177.337  179.258   0.00    2.43034   5.26 
   2   2   3  1 o  36.490   40.516   180.00   2.41989   2.13 
   1   4  -3  1 o   0.000    0.010    0.00    2.41262   0.00 
   0   1   6  1 o  115.386  114.793   0.00    2.38128   6.34 
   1   2   5  1 o   5.239    4.674   180.00   2.37473   0.28 
   2   2  -4  1 o  27.759   25.258   180.00   2.37228   1.50 
   2   3   2  1 o  38.156   38.696   180.00   2.36505   2.04 
   2   0   4  1 o  102.698  106.555  180.00   2.36220   2.74 
   1   0  -6  1 o  32.607   38.777    0.00    2.35415   0.86 
   0   5   1  1 o   7.183   10.875    0.00    2.35114   0.38 
   0   3   5  1 o   0.195    0.357    0.00    2.35048   0.01 
   1   4   3  1 o  236.997  237.850   0.00    2.33800  12.16 
   2   3  -3  1 o  12.409    3.527   180.00   2.33301   0.63 
   2   1   4  1 o  35.979   31.736   180.00   2.31708   1.79 
   1   1  -6  1 o  20.394   20.155   180.00   2.30948   1.00 
   0   4   4  1 o   9.010   13.352    0.00    2.30624   0.44 
   1   3  -5  1 o   0.003    0.013    0.00    2.27041   0.00 
   0   5   2  1 o  32.706   32.244   180.00   2.26449   1.49 
   2   1  -5  1 o   0.583    0.572   180.00   2.26363   0.03 
   0   2   6  1 o  149.265  150.850   0.00    2.25020   6.64 
   1   5   0  1 o  19.713   18.035   180.00   2.24463   0.87 
   3   0   0  1 o   0.008    0.009   180.00   2.23330   0.00 
   1   5  -1  1 o   3.430    3.230    0.00    2.22871   0.15 
   2   4   0  1 o  141.560  133.978   0.00    2.22565   6.04 
   1   0   6  1 o  111.461  106.951   0.00    2.22100   2.36 
   1   1   0  2 o  10.088   10.154    0.00    2.24829  100.00
   1   4  -4  1 o   0.107    0.098    0.00    2.22023   0.00 
   2   4  -1  1 o   3.224    2.955   180.00   2.22022   0.14 
   1   5   1  1 o  145.303  128.657   0.00    2.20843   6.03 
   2   3   3  1 o  25.566   19.624   180.00   2.20322   1.05 
   3   1  -1  1 o   1.178    0.915    0.00    2.19966   0.05 
   2   2   4  1 o  57.191   50.401    0.00    2.19580   2.32 
   3   1   0  1 o   8.462    7.610   180.00   2.19505   0.34 
   3   0  -2  1 o  75.913   72.351    0.00    2.19177   1.53 
   1   2  -6  1 o  95.839   89.676    0.00    2.18933   3.85 
   1   1   6  1 o   0.658    0.161   180.00   2.18337   0.03 
   2   4   1  1 o   0.000    0.009   180.00   2.18065   0.00 
   1   3   5  1 o   0.000    1.676   180.00   2.16897   0.00 
   2   3  -4  1 o   0.555    2.633    0.00    2.16711   0.02 
   2   4  -2  1 o  23.500   44.374    0.00    2.16543   0.91 
   1   5  -2  1 o   2.232    5.153    0.00    2.16384   0.09 
   3   1  -2  1 o  29.523   51.648   180.00   2.15558   1.12 
   2   2  -5  1 o  12.173   21.903   180.00   2.15015   0.46 
   1   4   4  1 o  44.866   47.975    0.00    2.14315   1.66 
   3   1   1  1 o  42.187   43.812    0.00    2.14266   1.56 
   0   5   3  1 o  21.185    7.209    0.00    2.13919   0.78 
   1   5   2  1 o  21.390    0.478    0.00    2.12717   0.77 
   3   2  -1  1 o  11.090   10.447   180.00   2.09510   0.38 
   2   4   2  1 o  157.689  154.895   0.00    2.09374   5.35 
   3   2   0  1 o  82.846   82.305    0.00    2.09112   2.80 
   0   4   5  1 o  131.587  143.270  180.00   2.08361   4.39 
   3   0   2  1 o   2.861    3.132    0.00    2.08311   0.05 
   1   2   6  1 o  107.505  118.270   0.00    2.08101   3.57 
   2   1   5  1 o  20.416   18.955    0.00    2.07480   0.67 
   0   3   6  1 o   0.484    0.465    0.00    2.07285   0.02 
   2   4  -3  1 o   7.957    7.996   180.00   2.07141   0.26 
   3   1  -3  1 o   4.158    4.221    0.00    2.07098   0.14 
   1   5  -3  1 o   7.288    6.571   180.00   2.06183   0.23 
   2   0  -6  1 o   0.264    0.252   180.00   2.05790   0.00 
   3   2  -2  1 o  228.392  217.959   0.00    2.05691   7.26 
   0   1   7  1 o  21.315   18.346    0.00    2.05200   0.67 
   3   1   2  1 o   0.025    0.021   180.00   2.05197   0.00 
   3   2   1  1 o   8.094    5.180   180.00   2.04567   0.25 
   1   0   3  2 o   2.784    2.784   180.00   2.06827  40.37 
   2   3   4  1 o   3.913    6.457    0.00    2.03009   0.12 
   2   1  -6  1 o  14.134   17.735   180.00   2.02786   0.43 
   1   4  -5  1 o  57.780   72.699    0.00    2.02722   1.74 
   1   3  -6  1 o   4.900   10.631    0.00    2.02498   0.15 
   1   5   3  1 o   0.018    0.074   180.00   2.01467   0.00 
   1   1  -7  1 o  17.436   22.616   180.00   2.01306   0.51 
   0   5   4  1 o   2.016    4.068   180.00   1.99424   0.06 
   2   3  -5  1 o   3.696    7.537    0.00    1.99386   0.10 
   3   0  -4  1 o  107.660  103.057   0.00    1.98631   1.50 
   2   2   5  1 o  83.737   80.169   180.00   1.98637   2.33 
   0   6   0  1 o  26.348   25.521   180.00   1.98526   0.37 
   3   2  -3  1 o  75.076   78.361    0.00    1.98301   2.08 
   2   4   3  1 o  10.088   14.260    0.00    1.97896   0.28 
   0   6   1  1 o  27.032   30.633    0.00    1.96711   0.73 
   0   2   7  1 o  13.920   17.482    0.00    1.96634   0.37 
   3   2   2  1 o   1.300    1.641   180.00   1.96631   0.03 
   3   1  -4  1 o   0.000    0.340    0.00    1.95925   0.00 
   1   4   5  1 o   0.947    1.133   180.00   1.95403   0.02 
   2   4  -4  1 o  103.631  108.288   0.00    1.95267   2.71 
   3   3  -1  1 o  31.040   33.070    0.00    1.94972   0.81 
   3   3   0  1 o   0.528    0.538    0.00    1.94651   0.01 
   2   2  -6  1 o  16.611   17.103    0.00    1.94506   0.43 
   2   5   0  1 o  36.030   37.834   180.00   1.94144   0.92 
   1   3   6  1 o   8.393    8.676   180.00   1.93835   0.21 
   1   5  -4  1 o  34.761   36.245    0.00    1.93784   0.88 
   2   5  -1  1 o  23.913   24.939    0.00    1.93783   0.61 
   3   1   3  1 o   0.507    0.545   180.00   1.93680   0.01 
   1   2  -7  1 o  24.622   27.418   180.00   1.93199   0.62 
   3   3  -2  1 o   4.407    3.901   180.00   1.91883   0.11 
   2   0   0  2 o   0.532    0.548    0.00    1.94708   3.07 
   0   6   2  1 o  54.744   45.008    0.00    1.91552   1.33 
   1   1   7  1 o   4.578    3.709   180.00   1.91472   0.11 
   2   5   1  1 o  17.747   13.396   180.00   1.91136   0.43 
   3   3   1  1 o   5.366    3.851    0.00    1.90970   0.13 
   1   6   0  1 o   5.541    4.575    0.00    1.90345   0.13 
   2   5  -2  1 o  99.240   88.751   180.00   1.90108   2.34 
   1   6  -1  1 o  28.125   25.218    0.00    1.89371   0.65 
   2   0   6  1 o  163.664  163.094   0.00    1.88748   1.88 
   1   1   2  2 o   0.117    0.099    0.00    1.91593   1.28 
   1   5   4  1 o  11.566   11.669    0.00    1.88595   0.26 
   3   2  -4  1 o   8.820    8.974   180.00   1.88428   0.20 
   0   4   6  1 o  36.962   37.503   180.00   1.88287   0.84 
   1   6   1  1 o   0.726    0.733    0.00    1.88123   0.02 
   3   2   3  1 o   0.376    0.288    0.00    1.86427   0.01 
   2   1   6  1 o   3.948    3.040   180.00   1.86422   0.09 
   2   3   5  1 o  99.360   88.880   180.00   1.86118   2.16 
   3   3  -3  1 o  65.313   59.289   180.00   1.85843   1.41 
   1   6  -2  1 o  342.244  323.258   0.00    1.85344   7.34 
   2   0   1  2 o   3.123    3.132    0.00    1.88170  31.70 
   2   5   2  1 o  14.750   14.347    0.00    1.85202   0.32 
   2   4   4  1 o  189.005  184.986   0.00    1.85065   4.03 
   1   4  -6  1 o  12.992   11.035    0.00    1.84677   0.27 
   0   5   5  1 o   2.851    2.341   180.00   1.84500   0.06 
   0   3   7  1 o  38.787   31.696   180.00   1.84468   0.82 
   3   3   2  1 o  33.754   27.570    0.00    1.84465   0.71 
   1   2   7  1 o   4.407    3.594    0.00    1.84456   0.09 
   0   6   3  1 o   0.226    0.187   180.00   1.83787   0.00 
   2   5  -3  1 o  37.274   34.580   180.00   1.83651   0.77 
   3   1  -5  1 o  15.178   15.064   180.00   1.83413   0.31 
   3   0   4  1 o  122.235  118.221   0.00    1.83178   1.25 
   1   6   2  1 o   7.064    6.954    0.00    1.83023   0.14 
   2   3  -6  1 o   1.115    1.183    0.00    1.82708   0.02 
   2   1  -7  1 o  10.064   11.440    0.00    1.82392   0.20 
   2   4  -5  1 o   0.760    0.887   180.00   1.82307   0.02 
   0   0   8  1 o  270.769  317.981   0.00    1.82275   2.73 
   1   3  -7  1 o  32.491   28.349    0.00    1.81623   0.65 
   3   1   4  1 o  24.801   25.845   180.00   1.81050   0.49 
   1   5  -5  1 o   0.000    0.142   180.00   1.80550   0.00 
   0   0   4  2 o  13.216   12.710    0.00    1.83077  20.16 
   0   1   8  1 o   0.409    0.751   180.00   1.80178   0.01 
   1   0  -8  1 o   2.945    4.041    0.00    1.80069   0.03 
   2   2   6  1 o  16.490   22.808    0.00    1.79928   0.32 
   3   4  -1  1 o  43.608   48.794   180.00   1.78915   0.82 
   1   6  -3  1 o   9.627   11.326   180.00   1.78811   0.18 
   3   4   0  1 o   3.991    6.453   180.00   1.78667   0.07 
   1   1  -8  1 o   0.359    1.445    0.00    1.78046   0.01 
   1   4   6  1 o   0.010    0.035    0.00    1.78036   0.00 
   3   3  -4  1 o  98.821   98.493    0.00    1.77642   1.80 
   3   2  -5  1 o   0.515    0.355    0.00    1.77219   0.01 
   2   5   3  1 o  11.619    7.709    0.00    1.77116   0.21 
   3   4  -2  1 o  115.449  112.302   0.00    1.76519   2.06 
   2   2  -7  1 o  19.348   18.693    0.00    1.76297   0.34 
   3   3   3  1 o  19.447   17.740   180.00   1.75963   0.34 
   3   4   1  1 o   1.295    1.185   180.00   1.75808   0.02 
   1   6   3  1 o  27.008   25.259    0.00    1.75709   0.47 
   1   5   5  1 o  62.840   63.475    0.00    1.75322   1.09 
   2   5  -4  1 o  16.997   17.067    0.00    1.75223   0.29 
   3   2   4  1 o  24.257   24.325   180.00   1.75084   0.42 
   0   6   4  1 o   1.502    1.628    0.00    1.74349   0.03 
   1   3   7  1 o   1.392    1.526   180.00   1.74303   0.02 
   0   2   8  1 o  56.997   62.604   180.00   1.74295   0.97 
   3   0  -6  1 o  309.925  318.759   0.00    1.72420   2.53 
   1   2  -8  1 o   0.378    0.384    0.00    1.72363   0.01 
   2   4   5  1 o   1.362    1.405    0.00    1.72000   0.02 
   1   0   8  1 o   8.741    9.032    0.00    1.71975   0.07 
   3   4  -3  1 o  20.774   21.941   180.00   1.71783   0.33 
   2   6   0  1 o   4.434    4.432   180.00   1.70788   0.07 
   0   4   7  1 o  22.198   21.772    0.00    1.70695   0.35 
   3   4   2  1 o  11.412   11.190    0.00    1.70693   0.18 
   3   1  -6  1 o  18.670   18.242   180.00   1.70642   0.29 
   1   6  -4  1 o   2.127    2.079   180.00   1.70543   0.03 
   2   6  -1  1 o   4.750    4.643    0.00    1.70542   0.07 
   2   3   6  1 o   9.844    9.643    0.00    1.70467   0.15 
   1   1   8  1 o  62.062   58.132   180.00   1.70211   0.96 
   0   5   6  1 o   0.153    0.132    0.00    1.70127   0.00 
   2   4  -6  1 o  40.237   33.090   180.00   1.69298   0.61 
   0   7   1  1 o  78.768   72.770   180.00   1.69018   1.19 
   2   0   2  2 o   3.951    4.130    0.00    1.71913  28.48 
   2   6   1  1 o  20.568   19.549    0.00    1.68729   0.31 
   1   4  -7  1 o  38.545   36.860    0.00    1.68433   0.58 
   2   1   7  1 o   8.620    8.197    0.00    1.68407   0.13 
   3   1   5  1 o  12.744   11.682   180.00   1.68318   0.19 
   3   3  -5  1 o   4.229    3.442   180.00   1.68157   0.06 
   2   6  -2  1 o   2.646    2.039    0.00    1.68021   0.04 
   2   5   4  1 o   0.838    0.731    0.00    1.67739   0.01 
   4   0   0  1 o  292.028  275.753   0.00    1.67497   2.13 
   1   5  -6  1 o  19.570   18.694   180.00   1.67450   0.29 
   2   3  -7  1 o   2.018    1.957    0.00    1.67369   0.03 
   1   6   4  1 o   2.841    2.707   180.00   1.66973   0.04 
   2   0  -8  1 o  238.721  262.068   0.00    1.66578   1.71 
   4   0  -2  1 o  165.770  182.064   0.00    1.66576   1.19 
   4   1  -1  1 o   9.262   10.317    0.00    1.66491   0.13 
   3   3   4  1 o  31.951   36.047   180.00   1.66330   0.45 
   4   1   0  1 o  24.578   26.294   180.00   1.65866   0.35 
   0   7   2  1 o   0.380    0.406   180.00   1.65711   0.01 
   2   5  -5  1 o   7.569    8.086    0.00    1.65678   0.11 
   0   3   8  1 o   7.214    7.709   180.00   1.65654   0.10 
   3   2  -6  1 o   1.653    1.767   180.00   1.65620   0.02 
   3   4  -4  1 o  12.708   12.763   180.00   1.65244   0.18 
   1   2   8  1 o  60.251   60.235   180.00   1.65225   0.84 
   2   1  -8  1 o   1.232    1.129   180.00   1.64973   0.02 
   4   1  -2  1 o   4.189    3.836    0.00    1.64970   0.06 
   1   7   0  1 o   1.792    1.615    0.00    1.64929   0.02 
   2   6   2  1 o  36.748   32.352    0.00    1.64605   0.50 
   1   7  -1  1 o   0.012    0.012    0.00    1.64294   0.00 
   0   6   5  1 o   0.791    0.748    0.00    1.64111   0.01 
   1   3  -8  1 o  15.876   15.389   180.00   1.63992   0.21 
   3   4   3  1 o   7.289    7.289   180.00   1.63890   0.10 
   2   2   7  1 o  18.161   17.541   180.00   1.63574   0.24 
   2   6  -3  1 o  10.126    9.705    0.00    1.63513   0.13 
   3   2   5  1 o   0.012    0.012    0.00    1.63492   0.00 
   1   7   1  1 o  18.571   17.764    0.00    1.63476   0.25 
   4   1   1  1 o  196.448  192.064  180.00   1.63165   2.60 
   3   5  -1  1 o  32.725   32.083    0.00    1.63119   0.43 
   3   5   0  1 o   0.239    0.213   180.00   1.62931   0.00 
   1   0   4  2 o   1.585    1.683   180.00   1.65680   9.93 
   1   4   7  1 o  18.517   12.883   180.00   1.62546   0.24 
   1   5   6  1 o   0.001    0.001   180.00   1.62452   0.00 
   4   2  -1  1 o  110.016  97.615    0.00    1.61816   1.41 
   1   7  -2  1 o  36.449   33.031    0.00    1.61643   0.46 
   4   1  -3  1 o  15.260   14.046   180.00   1.61474   0.19 
   1   6  -5  1 o  20.625   19.295   180.00   1.61313   0.26 
   3   5  -2  1 o  13.482   12.618    0.00    1.61298   0.17 
   4   2   0  1 o   0.175    0.164    0.00    1.61242   0.00 
   3   5   1  1 o  37.979   35.440   180.00   1.60754   0.47 
   0   7   3  1 o  37.204   35.912   180.00   1.60607   0.46 
   0   1   9  1 o  87.914   85.016   180.00   1.60544   1.09 
   2   2  -8  1 o   4.838    4.590    0.00    1.60422   0.06 
   4   2  -2  1 o   2.931    2.780   180.00   1.60419   0.04 
   4   0   2  1 o   9.984    9.707   180.00   1.60107   0.06 
   1   7   2  1 o  17.822   17.460   180.00   1.60097   0.22 
   2   4   6  1 o  10.741   11.611   180.00   1.59422   0.13 
   1   1  -9  1 o  64.513   69.405    0.00    1.59405   0.78 
   2   6   3  1 o   2.447    2.307    0.00    1.58849   0.03 
   4   2   1  1 o  257.252  248.265   0.00    1.58758   3.06 
   4   1   2  1 o  12.357   12.158   180.00   1.58680   0.15 
   3   1  -7  1 o  13.822   12.054    0.00    1.58314   0.16 
   3   3  -6  1 o  15.187   13.675   180.00   1.58152   0.18 
   2   5   5  1 o   7.447    7.778   180.00   1.57828   0.09 
   1   3   8  1 o   1.231    1.285    0.00    1.57809   0.01 
   4   0  -4  1 o  189.879  195.967  180.00   1.57726   1.10 
   3   5  -3  1 o   3.918    3.990    0.00    1.57660   0.05 
   1   6   5  1 o   0.265    0.264   180.00   1.57551   0.00 
   3   4  -5  1 o  22.233   21.997    0.00    1.57528   0.26 
   3   0   6  1 o  47.426   46.452   180.00   1.57480   0.27 
   2   6  -4  1 o  64.348   63.024    0.00    1.57480   0.74 
   1   7  -3  1 o   9.950    9.142   180.00   1.57255   0.11 
   4   2  -3  1 o   4.081    3.686   180.00   1.57199   0.05 
   2   4  -7  1 o   0.050    0.046    0.00    1.56879   0.00 
   0   5   7  1 o  100.725  94.788    0.00    1.56818   1.14 
   3   5   2  1 o  67.458   63.512    0.00    1.56816   0.77 
   2   3   7  1 o  11.537   11.485   180.00   1.56368   0.13 
   4   1  -4  1 o  52.225   52.032   180.00   1.56361   0.59 
   0   2   9  1 o  61.399   61.306    0.00    1.56341   0.69 
   3   3   5  1 o  222.923  223.525   0.00    1.56297   2.50 
   3   1   6  1 o  45.914   45.044   180.00   1.56122   0.51 
   3   4   4  1 o  15.369   14.342    0.00    1.56023   0.17 
   2   5  -6  1 o  41.794   36.725   180.00   1.55732   0.46 
   0   4   8  1 o  34.737   34.841    0.00    1.55464   0.38 
   1   2  -9  1 o   4.069    4.406    0.00    1.55288   0.04 
   1   7   3  1 o   7.055    8.427    0.00    1.55132   0.08 
   1   5  -7  1 o   6.634    8.301   180.00   1.55059   0.07 
   4   3  -1  1 o  13.024   17.223    0.00    1.54831   0.14 
   4   2   2  1 o   2.308    2.753   180.00   1.54617   0.02 
   2   0   8  1 o  76.948   79.745    0.00    1.54339   0.41 
   4   3   0  1 o  21.646   22.422    0.00    1.54327   0.23 
   3   2  -7  1 o  56.883   59.174   180.00   1.54279   0.61 
   0   7   4  1 o  10.709   11.464    0.00    1.54194   0.11 
   1   4  -8  1 o  75.023   84.937    0.00    1.54088   0.80 
   0   6   6  1 o  11.049   13.367    0.00    1.53750   0.12 
   2   3  -8  1 o  17.585   22.556    0.00    1.53608   0.18 
   4   3  -2  1 o   0.023    0.030   180.00   1.53606   0.00 
   2   1   8  1 o  54.977   62.704    0.00    1.53060   0.57 
   1   1   9  1 o  24.523   27.713    0.00    1.53038   0.25 
   4   1   3  1 o  24.152   26.159    0.00    1.52837   0.25 
   3   5  -4  1 o   7.016    7.227   180.00   1.52559   0.07 
   4   2  -4  1 o  26.605   26.899    0.00    1.52470   0.27 
   3   2   6  1 o   0.001    0.001    0.00    1.52248   0.00 
   4   3   1  1 o   3.018    2.960    0.00    1.52145   0.03 
   2   6   4  1 o  19.977   19.271   180.00   1.51980   0.20 
   1   6  -6  1 o  77.552   75.760    0.00    1.51765   0.78 
   2   7   0  1 o  81.337   79.883   180.00   1.51714   0.81 
   1   7  -4  1 o  11.878   10.902   180.00   1.51542   0.12 
   2   7  -1  1 o   3.527    3.235    0.00    1.51541   0.04 
   3   5   3  1 o  26.929   23.016   180.00   1.51492   0.27 
   4   3  -3  1 o   1.113    0.162    0.00    1.50771   0.01 
   2   6  -5  1 o   0.413    0.300    0.00    1.50442   0.00 
   1   5   7  1 o   0.175    0.136    0.00    1.50428   0.00 
   2   7   1  1 o  13.604   14.467    0.00    1.50265   0.13 
   2   1  -9  1 o  86.937   89.089   180.00   1.50132   0.84 
   4   1  -5  1 o   1.569    1.553    0.00    1.50089   0.02 
   0   3   9  1 o   1.395    1.235    0.00    1.50013   0.01 
   2   7  -2  1 o   8.908    4.842   180.00   1.49764   0.08 
   2   0   3  2 o   1.771    1.708    0.00    1.52215   8.03 
   2   2   8  1 o  59.871   52.045   180.00   1.49404   0.57 
   1   2   9  1 o   2.094    1.860    0.00    1.49384   0.02 
   3   4  -6  1 o  26.605   26.181   180.00   1.49214   0.25 
   4   2   3  1 o  33.724   33.358   180.00   1.49197   0.32 
   1   3  -9  1 o  57.988   59.193   180.00   1.49083   0.54 
   1   7   4  1 o  30.364   31.444    0.00    1.49021   0.28 
   1   4   8  1 o  95.813   100.195   0.00    1.48925   0.89 
   0   8   0  1 o  75.428   78.664    0.00    1.48894   0.35 
   3   6  -1  1 o   0.351    0.331   180.00   1.48519   0.00 
   4   3   2  1 o   4.740    4.505    0.00    1.48489   0.04 
   3   6   0  1 o  44.457   43.553   180.00   1.48377   0.41 
   3   3  -7  1 o  157.065  157.938   0.00    1.48189   1.44 
   0   8   1  1 o   0.057    0.057   180.00   1.48124   0.00 
   1   6   6  1 o  41.410   42.330    0.00    1.48014   0.38 
   3   0  -8  1 o  11.470   11.774    0.00    1.47939   0.05 
   2   5   6  1 o  11.968   12.285    0.00    1.47942   0.11 
   2   4   7  1 o  352.827  363.259   0.00    1.47713   3.19 
   3   4   5  1 o  80.404   82.385   180.00   1.47652   0.73 
   2   7   2  1 o  85.921   83.073    0.00    1.47330   0.77 
   4   0   4  1 o  23.331   22.857   180.00   1.47219   0.10 
   3   6  -2  1 o  153.878  152.935  180.00   1.47140   1.37 
   0   7   5  1 o  121.751  123.660  180.00   1.46976   1.08 
   3   1  -8  1 o  11.988   12.266   180.00   1.46811   0.11 
   3   6   1  1 o  13.773   14.066   180.00   1.46727   0.12 
   2   2  -9  1 o   9.817    9.994   180.00   1.46677   0.09 
   4   2  -5  1 o   0.394    0.400    0.00    1.46637   0.00 
   4   3  -4  1 o   4.074    4.112    0.00    1.46584   0.04 
   2   7  -3  1 o   7.183    7.222    0.00    1.46546   0.06 
   3   5  -5  1 o   0.681    0.682   180.00   1.46425   0.01 
   4   4  -1  1 o  79.715   79.854    0.00    1.46414   0.70 
   3   3   6  1 o  22.352   22.437   180.00   1.46386   0.20 
   4   1   4  1 o   0.919    0.906    0.00    1.46107   0.01 
   4   4   0  1 o  18.848   17.807   180.00   1.45989   0.16 
   2   5  -7  1 o  67.125   62.917    0.00    1.45903   0.58 
   0   8   2  1 o  46.174   43.352   180.00   1.45883   0.40 
   0   0  10  1 o   8.311    7.887   180.00   1.45820   0.04 
   2   4  -8  1 o  174.893  163.085   0.00    1.45379   1.49 
   4   4  -2  1 o  58.656   54.699    0.00    1.45377   0.50 
   1   8   0  1 o   3.333    3.113   180.00   1.45348   0.03 
   1   0 -10  1 o  92.658   86.956   180.00   1.45249   0.39 
   3   5   4  1 o   5.548    5.207   180.00   1.45214   0.05 
   2   1   0  2 o   6.083    6.003   180.00   1.47185  24.25 
   1   7  -5  1 o  10.938   10.353   180.00   1.44956   0.09 
   1   8  -1  1 o  214.585  204.672  180.00   1.44913   1.80 
   3   1   7  1 o  53.930   52.346   180.00   1.44794   0.45 
   0   5   8  1 o  19.967   19.397    0.00    1.44763   0.17 
   0   1  10  1 o  92.727   90.019    0.00    1.44740   0.78 
   2   6   5  1 o  19.830   18.932    0.00    1.44491   0.16 
   3   6  -3  1 o   1.057    1.035   180.00   1.44362   0.01 
   1   8   1  1 o  328.677  322.552  180.00   1.44351   2.72 
   1   1 -10  1 o   7.171    7.185   180.00   1.44181   0.06 
   4   0  -6  1 o  203.553  203.722  180.00   1.44161   0.84 
   4   4   1  1 o  10.086   10.070   180.00   1.44137   0.08 
   2   3   8  1 o   2.327    2.213    0.00    1.43853   0.02 
   1   3   9  1 o   0.306    0.291   180.00   1.43836   0.00 
   0   6   7  1 o  42.897   41.788   180.00   1.43715   0.35 
   3   6   2  1 o  26.089   25.426   180.00   1.43714   0.21 
   4   3   3  1 o  32.103   31.809    0.00    1.43669   0.26 
   1   5  -8  1 o  145.206  144.980   0.00    1.43650   1.18 
   3   2  -8  1 o  15.992   16.448    0.00    1.43576   0.13 
   2   7   3  1 o   1.770    1.846    0.00    1.43160   0.01 
   4   1  -6  1 o   6.703    7.159    0.00    1.43117   0.05 
   1   8  -2  1 o   6.850    7.439    0.00    1.43084   0.05 
   4   4  -3  1 o   2.886    3.267    0.00    1.42967   0.02 
   4   2   4  1 o  63.841   73.377    0.00    1.42917   0.51 
   2   6  -6  1 o  35.616   41.609   180.00   1.42878   0.28 
   0   8   3  1 o   4.630    5.414    0.00    1.42365   0.04 
   1   6  -7  1 o  27.683   32.265    0.00    1.42357   0.22 
   0   4   9  1 o   9.199   10.569   180.00   1.42321   0.07 
   2   1   1  2 o   2.188    2.176   180.00   1.44299  16.17 
   1   7   5  1 o   3.639    4.042    0.00    1.42208   0.03 
   2   7  -4  1 o  16.899   18.550    0.00    1.42155   0.13 
   1   8   2  1 o   8.986    9.957    0.00    1.42009   0.07 
   3   2   7  1 o  40.780   47.456    0.00    1.41687   0.31 
   0   2  10  1 o   1.715    1.961   180.00   1.41637   0.01 
   1   4  -9  1 o   3.085    3.383    0.00    1.41525   0.02 
   2   3  -9  1 o  50.035   53.207   180.00   1.41414   0.38 
   4   3  -5  1 o  115.508  122.165  180.00   1.41379   0.88 
   1   2 -10  1 o  31.022   32.201    0.00    1.41113   0.24 
   4   4   2  1 o  196.776  202.556   0.00    1.41017   1.49 
   3   4  -7  1 o   2.301    2.284   180.00   1.40760   0.02 
   3   6  -4  1 o  106.854  97.454   180.00   1.40416   0.80 
   4   2  -6  1 o   0.520    0.516    0.00    1.40115   0.00 
   1   8  -3  1 o  165.439  170.657  180.00   1.40014   1.22 
   2   1   9  1 o  17.288   18.218    0.00    1.39957   0.13 
   1   0  10  1 o  51.236   55.026    0.00    1.39872   0.19 
   1   1   4  2 o   0.000    0.000    0.00    1.41964   0.00 
   3   5  -6  1 o   2.815    2.955   180.00   1.39676   0.02 
   3   6   3  1 o  95.880   99.431   180.00   1.39582   0.70 
   1   5   8  1 o   3.159    3.247   180.00   1.39439   0.02 
   0   7   6  1 o  61.548   63.361   180.00   1.39393   0.45 
   4   4  -4  1 o  75.414   77.706    0.00    1.39382   0.55 
   3   4   6  1 o  94.973   100.340   0.00    1.39212   0.68 
   1   1  10  1 o  24.193   23.668    0.00    1.38918   0.17 
   4   1   5  1 o  17.308   16.926    0.00    1.38916   0.12 
   1   6   7  1 o   7.766    7.585    0.00    1.38749   0.06 
   3   3  -8  1 o  23.143   23.294   180.00   1.38629   0.16 
   1   8   3  1 o  61.975   64.233   180.00   1.38509   0.44 
   2   5   7  1 o  100.893  105.556   0.00    1.38443   0.71 
   3   5   5  1 o   8.144    8.523    0.00    1.38393   0.06 
   2   0 -10  1 o  111.040  115.996  180.00   1.38375   0.39 
   2   7   4  1 o  52.205   49.175   180.00   1.38071   0.36 
   4   3   4  1 o  14.939   14.100    0.00    1.38036   0.10 
   1   7  -6  1 o  46.119   45.298   180.00   1.37909   0.32 
   0   8   4  1 o   6.516    6.603    0.00    1.37840   0.05 
   2   1 -10  1 o  14.324   15.394   180.00   1.37451   0.10 
   4   5  -1  1 o  83.670   88.417    0.00    1.37372   0.57 
   2   2   9  1 o  49.298   50.073   180.00   1.37146   0.34 
   2   4   8  1 o  59.961   61.713    0.00    1.37028   0.41 
   4   5   0  1 o  11.198   11.542    0.00    1.37020   0.08 
   1   4   9  1 o  10.131   10.456    0.00    1.37013   0.07 
   3   3   7  1 o   0.937    0.979    0.00    1.36927   0.01 
   2   7  -5  1 o  35.036   36.605   180.00   1.36914   0.24 
   0   3  10  1 o   0.105    0.110   180.00   1.36881   0.00 
   4   4   3  1 o  13.807   14.411   180.00   1.36869   0.09 
   2   6   6  1 o  15.494   16.010   180.00   1.36791   0.10 
   2   5  -8  1 o  35.084   36.010   180.00   1.36516   0.23 
   4   5  -2  1 o  24.868   25.526   180.00   1.36514   0.17 
   1   3 -10  1 o  24.630   25.121    0.00    1.36408   0.16 
   3   1  -9  1 o  45.920   45.533   180.00   1.36293   0.30 
   1   2  10  1 o  19.557   19.049    0.00    1.36168   0.13 
   4   2   5  1 o  35.008   34.101   180.00   1.36166   0.23 
   2   8   0  1 o  164.947  162.721   0.00    1.36060   1.09 
   1   8  -4  1 o  154.635  157.104   0.00    1.35936   1.02 
   2   8  -1  1 o  89.414   90.849    0.00    1.35936   0.59 
   4   1  -7  1 o  63.893   66.375    0.00    1.35840   0.42 
   3   6  -5  1 o  156.563  160.314  180.00   1.35589   1.02 
   4   3  -6  1 o   1.208    1.219   180.00   1.35506   0.01 
   4   5   1  1 o  10.354   10.422    0.00    1.35486   0.07 
   3   7  -1  1 o  38.837   38.953   180.00   1.35460   0.25 
   3   7   0  1 o  28.130   27.838   180.00   1.35352   0.18 
   3   0   8  1 o  81.966   80.886   180.00   1.35327   0.26 
   2   6  -7  1 o  21.755   21.126    0.00    1.35175   0.14 
   1   7   6  1 o   4.123    3.953    0.00    1.35077   0.03 
   2   8   1  1 o  25.892   24.605   180.00   1.35012   0.17 
   2   4  -9  1 o  33.605   31.838   180.00   1.34915   0.21 
   4   4  -5  1 o  145.340  138.209   0.00    1.34884   0.93 
   2   2 -10  1 o  41.125   40.058   180.00   1.34785   0.26 
   1   0   5  2 o   5.496    5.589   180.00   1.37086  16.68 
   2   8  -2  1 o  61.334   61.281    0.00    1.34649   0.39 
   3   6   4  1 o  36.539   36.549    0.00    1.34626   0.23 
   2   1   2  2 o   1.115    1.141   180.00   1.36565   6.67 
   4   5  -3  1 o  25.349   25.402   180.00   1.34513   0.16 
   3   1   8  1 o  104.628  105.281  180.00   1.34462   0.66 
   3   7  -2  1 o   0.074    0.075   180.00   1.34411   0.00 
   0   6   8  1 o   1.971    2.079   180.00   1.34266   0.01 
   1   8   4  1 o   2.441    2.644   180.00   1.34108   0.02 
   3   7   1  1 o  12.522   13.579   180.00   1.34096   0.08 
   5   0   0  1 o  13.418   14.611   180.00   1.33998   0.04 
   0   5   9  1 o  44.886   48.833    0.00    1.33974   0.28 
   5   0  -2  1 o  23.012   25.027   180.00   1.33969   0.07 
   5   1  -1  1 o   0.000    0.000   180.00   1.33702   0.00 
   3   2  -9  1 o  150.591  150.628  180.00   1.33692   0.93 
   1   6  -8  1 o   2.669    2.702    0.00    1.33377   0.02 
   1   5  -9  1 o  15.457   15.775   180.00   1.33310   0.09 
   4   2  -7  1 o  22.749   23.353   180.00   1.33265   0.14 
   5   1   0  1 o  18.340   19.130   180.00   1.33158   0.11 
   5   1  -2  1 o  21.973   23.018   180.00   1.33130   0.13 
   4   5   2  1 o  34.919   37.426    0.00    1.32885   0.21 
   2   8   2  1 o  18.891   20.255    0.00    1.32871   0.11 
   2   3   9  1 o  142.524  152.798  180.00   1.32815   0.86 
   3   5  -7  1 o   0.004    0.004    0.00    1.32670   0.00 
   0   8   5  1 o  74.803   75.925    0.00    1.32611   0.45 
   3   4  -8  1 o   7.715    7.439    0.00    1.32490   0.05 
   4   0   6  1 o  219.562  211.273   0.00    1.32417   0.65 
   2   7   5  1 o   2.451    2.380    0.00    1.32383   0.01 
   2   8  -3  1 o  16.265   16.459    0.00    1.32295   0.10 
   3   7  -3  1 o  14.586   14.844    0.00    1.32284   0.09 
   4   4   4  1 o   3.232    3.346   180.00   1.31972   0.02 
   3   2   8  1 o  76.900   79.650    0.00    1.31963   0.45 
   1   3  10  1 o  35.199   36.592   180.00   1.31926   0.21 
   4   3   5  1 o   3.459    3.596   180.00   1.31924   0.02 
   0   9   1  1 o   1.735    1.809    0.00    1.31809   0.01 
   0   7   7  1 o   5.408    5.614    0.00    1.31785   0.03 
   3   7   2  1 o   1.339    1.390   180.00   1.31784   0.01 
   0   1  11  1 o  15.219   15.634    0.00    1.31751   0.09 
   4   1   6  1 o   1.596    1.547    0.00    1.31607   0.01 
   1   1 -11  1 o  52.576   50.136    0.00    1.31539   0.30 
   5   1   1  1 o   0.600    0.572   180.00   1.31537   0.00 
   4   5  -4  1 o  36.284   34.493    0.00    1.31514   0.21 
   5   1  -3  1 o  11.060   10.499    0.00    1.31482   0.06 
   3   5   6  1 o   0.628    0.604    0.00    1.31372   0.00 
   5   2  -1  1 o  184.104  182.738  180.00   1.31245   1.06 
   2   7  -6  1 o   1.414    1.440   180.00   1.31139   0.01 
   1   8  -5  1 o  39.568   40.454    0.00    1.31122   0.23 
   3   4   7  1 o  35.151   36.473    0.00    1.31002   0.20 
   0   4  10  1 o   5.880    6.075   180.00   1.30962   0.03 
   2   0   4  2 o   3.432    3.481    0.00    1.33377   9.38 
   1   7  -7  1 o   0.441    0.428   180.00   1.30736   0.00 
   5   2   0  1 o  35.379   34.291    0.00    1.30730   0.20 
   5   2  -2  1 o  33.274   32.263    0.00    1.30703   0.19 
   2   3 -10  1 o  187.199  182.097   0.00    1.30667   1.06 
   1   4 -10  1 o   0.621    0.609   180.00   1.30548   0.00 
   0   9   2  1 o  110.335  110.305  180.00   1.30222   0.61 
   3   6  -6  1 o   1.599    1.610    0.00    1.30178   0.01 
   1   6   8  1 o  72.698   71.568    0.00    1.29986   0.40 
   1   9   0  1 o   8.678    8.510   180.00   1.29841   0.05 
   2   8   3  1 o   0.259    0.255   180.00   1.29788   0.00 
   4   4  -6  1 o  59.536   58.915    0.00    1.29756   0.33 
   5   0   2  1 o  99.938   99.334    0.00    1.29715   0.27 
   3   3  -9  1 o   0.210    0.210   180.00   1.29671   0.00 
   5   0  -4  1 o  10.943   10.917   180.00   1.29636   0.03 
   2   5   8  1 o  11.875   11.704    0.00    1.29531   0.06 
   1   9  -1  1 o  51.737   50.989    0.00    1.29531   0.28 
   1   5   9  1 o   0.114    0.112   180.00   1.29519   0.00 
   2   0  10  1 o  26.478   25.742   180.00   1.29474   0.07 
   0   2  11  1 o   6.388    6.109   180.00   1.29397   0.03 
   4   5   3  1 o  23.832   22.788   180.00   1.29397   0.13 
   4   0  -8  1 o  209.900  200.501   0.00    1.29315   0.57 
   4   3  -7  1 o   6.779    6.520    0.00    1.29281   0.04 
   4   2   6  1 o  31.493   30.468    0.00    1.29261   0.17 
   3   7  -4  1 o  52.118   51.038    0.00    1.29228   0.28 
   1   2 -11  1 o   5.621    5.576    0.00    1.29197   0.03 
   5   2   1  1 o  38.142   37.871    0.00    1.29195   0.21 
   2   6   7  1 o   1.997    1.998    0.00    1.29177   0.01 
   5   2  -3  1 o   0.485    0.493   180.00   1.29143   0.00 
   3   6   5  1 o   0.198    0.201   180.00   1.29137   0.00 
   1   9   1  1 o  15.399   15.714   180.00   1.29129   0.08 
   1   8   5  1 o  129.199  133.895  180.00   1.29077   0.70 
   2   8  -4  1 o  12.474   12.998   180.00   1.29038   0.07 
   5   1   2  1 o  79.444   82.048    0.00    1.28953   0.43 
   5   1  -4  1 o  64.052   64.376   180.00   1.28875   0.34 
   2   1  10  1 o   0.413    0.393   180.00   1.28715   0.00 
   3   7   3  1 o  147.853  140.287  180.00   1.28577   0.78 
   4   1  -8  1 o  17.180   16.331   180.00   1.28560   0.09 
   4   6  -1  1 o  247.535  242.265  180.00   1.28306   1.30 
   1   9  -2  1 o   1.719    1.692    0.00    1.28220   0.01 
   3   3   8  1 o   4.196    3.906    0.00    1.28092   0.02 
   4   6   0  1 o   0.199    0.177   180.00   1.28020   0.00 
   1   7   7  1 o   1.095    0.947   180.00   1.27925   0.01 
   3   0   0  2 o   3.153    3.099    0.00    1.29805   3.88 
   2   5  -9  1 o   2.098    1.934    0.00    1.27742   0.01 
   4   5  -5  1 o   1.190    1.110    0.00    1.27716   0.01 
   0   9   3  1 o   5.334    5.001   180.00   1.27701   0.03 
   2   6  -8  1 o  47.196   45.579    0.00    1.27608   0.24 
   4   6  -2  1 o  11.145   10.767    0.00    1.27607   0.06 
   3   0 -10  1 o  303.041  300.186   0.00    1.27508   0.78 
   1   9   2  1 o  47.806   47.813    0.00    1.27444   0.25 
   5   3  -1  1 o  13.978   13.983   180.00   1.27434   0.07 
   2   4   9  1 o  12.848   12.770    0.00    1.27387   0.07 
   1   1  11  1 o   7.670    6.422   180.00   1.27123   0.04 
   5   3   0  1 o   0.045    0.039   180.00   1.26963   0.00 
   0   8   6  1 o   0.176    0.153    0.00    1.26962   0.00 
   5   3  -2  1 o  69.991   61.479   180.00   1.26938   0.35 
   3   1 -10  1 o  19.804   18.234   180.00   1.26783   0.10 
   4   6   1  1 o  39.347   36.419    0.00    1.26766   0.20 
   5   2   2  1 o  58.263   54.296   180.00   1.26744   0.29 
   5   2  -4  1 o   9.580    9.162   180.00   1.26670   0.05 
   1   4  10  1 o  61.368   60.097   180.00   1.26602   0.31 
   4   4   5  1 o  53.719   52.629   180.00   1.26601   0.27 
   2   1 -11  1 o   3.619    3.589   180.00   1.26557   0.02 
   2   2  10  1 o  22.511   22.486    0.00    1.26519   0.11 
   2   7   6  1 o  189.680  189.185  180.00   1.26385   0.94 
   4   2  -8  1 o  79.180   78.768    0.00    1.26371   0.39 
   1   9  -3  1 o  47.304   44.817    0.00    1.25996   0.23 
   4   6  -3  1 o  26.294   24.928    0.00    1.25968   0.13 
   2   8   4  1 o   0.674    0.640    0.00    1.25960   0.00 
   1   8  -6  1 o  20.291   19.404    0.00    1.25838   0.10 
   0   3  11  1 o  86.547   84.536    0.00    1.25741   0.42 
   3   0   1  2 o   0.093    0.083   180.00   1.27813   0.22 
   3   5  -8  1 o  19.339   19.260   180.00   1.25678   0.09 
   4   3   6  1 o   8.546    8.673    0.00    1.25616   0.04 
   5   1   3  1 o  16.417   16.829   180.00   1.25574   0.08 
   1   3 -11  1 o  33.450   34.396   180.00   1.25557   0.16 
   5   3   1  1 o   4.356    4.481    0.00    1.25555   0.02 
   0   6   9  1 o  88.532   91.417    0.00    1.25525   0.43 
   5   3  -3  1 o  35.533   36.728    0.00    1.25507   0.17 
   2   4 -10  1 o  15.509   16.031    0.00    1.25489   0.07 
   5   1  -5  1 o  24.591   25.405   180.00   1.25478   0.12 
   3   7  -5  1 o  87.734   90.073   180.00   1.25435   0.42 
   4   5   4  1 o   8.341    7.853   180.00   1.25236   0.04 
   3   1   9  1 o   0.884    0.827   180.00   1.25135   0.00 
   2   7  -7  1 o   0.432    0.408   180.00   1.25107   0.00 
   2   8  -5  1 o  89.172   84.933   180.00   1.25080   0.43 
   1   2  11  1 o  156.590  154.008  180.00   1.25005   0.75 
   1   6  -9  1 o  28.516   28.316   180.00   1.24978   0.14 
   1   9   3  1 o   0.274    0.275   180.00   1.24897   0.00 
   3   2 -10  1 o  53.169   52.415    0.00    1.24682   0.25 
   3   7   4  1 o  25.916   25.540   180.00   1.24672   0.12 
   4   6   2  1 o   1.641    1.614    0.00    1.24627   0.01 
   3   4  -9  1 o  62.053   60.967    0.00    1.24606   0.29 
   2   2 -11  1 o   5.739    5.564   180.00   1.24467   0.03 
   3   6  -7  1 o  28.587   27.660    0.00    1.24450   0.13 
   4   1   7  1 o  11.615   11.196    0.00    1.24426   0.05 
   3   5   7  1 o  14.282   13.711    0.00    1.24405   0.07 
   0   9   4  1 o  80.710   77.484    0.00    1.24405   0.38 
   0   7   8  1 o  13.871   13.248    0.00    1.24386   0.06 
   0   5  10  1 o   2.220    2.110   180.00   1.24371   0.01 
   4   4  -7  1 o  60.052   53.050    0.00    1.24260   0.28 
   1   5 -10  1 o  35.352   25.126   180.00   1.24016   0.16 
   3   8  -1  1 o  113.679  78.343    0.00    1.23968   0.52 
   2   1   3  2 o   0.524    0.497   180.00   1.26045   2.30 
   3   8   0  1 o  31.463   20.665   180.00   1.23886   0.14 
   5   4  -1  1 o   2.381    2.472    0.00    1.22617   0.01 
   4   2   7  1 o  37.109   35.535    0.00    1.22438   0.16 
   2   9   1  1 o  13.975   13.431    0.00    1.22314   0.06 
   5   0   4  1 o  90.891   88.059    0.00    1.22232   0.20 
   5   4   0  1 o   5.413    5.253    0.00    1.22197   0.02 
   5   4  -2  1 o  64.294   62.445    0.00    1.22175   0.28 
   5   0  -6  1 o   0.429    0.418   180.00   1.22121   0.00 
   2   9  -2  1 o  61.751   60.659    0.00    1.22044   0.27 
   2   6   8  1 o   0.705    0.733   180.00   1.21849   0.00 
   1   6   9  1 o   0.556    0.579    0.00    1.21838   0.00 
   4   6   3  1 o  10.314   10.930   180.00   1.21736   0.04 
   1   3  11  1 o  97.432   103.505  180.00   1.21700   0.42 
   1   9   4  1 o   1.257    1.333   180.00   1.21641   0.01 
   2   8   5  1 o  12.780   13.470   180.00   1.21597   0.05 
   5   1   4  1 o   6.002    6.321    0.00    1.21593   0.03 
   1   0 -12  1 o  78.532   81.128    0.00    1.21518   0.17 
   3   8  -3  1 o  18.598   19.228   180.00   1.21520   0.08 
   0   0  12  1 o  190.287  196.544   0.00    1.21517   0.41 
   4   1  -9  1 o  21.406   21.890    0.00    1.21485   0.09 
   5   1  -6  1 o   0.083    0.085   180.00   1.21485   0.00 
   3   3 -10  1 o  30.570   30.392   180.00   1.21401   0.13 
   2   5   9  1 o  29.643   28.607   180.00   1.21297   0.13 
   2   3 -11  1 o   2.923    2.772    0.00    1.21202   0.01 
   0   8   7  1 o  93.196   87.312   180.00   1.21133   0.39 
   3   8   2  1 o  145.003  135.829   0.00    1.21133   0.61 
   3   7  -6  1 o   0.444    0.415   180.00   1.21114   0.00 
   0   4  11  1 o  20.415   19.018   180.00   1.21106   0.09 
   4   4   6  1 o  62.606   56.648    0.00    1.20994   0.26 
   1   7   8  1 o   6.041    5.407    0.00    1.20960   0.03 
   1   4 -11  1 o  11.678   10.392    0.00    1.20942   0.05 
   5   4   1  1 o  254.469  226.281   0.00    1.20940   1.07 
   5   4  -3  1 o  16.868   14.759   180.00   1.20897   0.07 
   1   1 -12  1 o  20.106   17.538    0.00    1.20890   0.08 
   0   1  12  1 o   0.672    0.586    0.00    1.20890   0.00 
   2   9   2  1 o   1.158    0.955    0.00    1.20716   0.00 
   2   8  -6  1 o  62.120   53.114    0.00    1.20631   0.26 
   1   5  10  1 o  23.610   20.384    0.00    1.20619   0.10 
   4   5   5  1 o   3.263    2.820   180.00   1.20618   0.01 
   0   9   5  1 o  36.130   34.756   180.00   1.20521   0.15 
   2   6  -9  1 o  35.176   38.778   180.00   1.20356   0.14 
   5   3   3  1 o  29.695   32.829   180.00   1.20338   0.12 
   4   6  -5  1 o  26.694   29.518   180.00   1.20334   0.11 
   1   8  -7  1 o   1.804    1.993    0.00    1.20317   0.01 
   2   7   7  1 o  67.247   74.139    0.00    1.20308   0.28 
   2   9  -3  1 o   6.244    6.813    0.00    1.20283   0.03 
   3   7   5  1 o   4.318    4.687   180.00   1.20275   0.02 
   0   0   6  2 o   1.768    1.728    0.00    1.22051   0.57 
   5   3  -5  1 o  38.012   40.520   180.00   1.20254   0.16 
   3   0   2  2 o   0.591    0.567   180.00   1.22344   1.16 
   3   3   9  1 o   6.854    4.375   180.00   1.19952   0.03 
   5   2   4  1 o   4.434    3.549    0.00    1.19736   0.02 
   2   5 -10  1 o  55.670   47.720    0.00    1.19655   0.22 
   4   2  -9  1 o  25.101   21.849    0.00    1.19633   0.10 
   5   2  -6  1 o  13.590   11.835    0.00    1.19632   0.05 
   4   7  -1  1 o   7.660    6.801    0.00    1.19603   0.03 
   1   9  -5  1 o   0.027    0.026   180.00   1.19399   0.00 
   4   7   0  1 o  82.227   80.573    0.00    1.19370   0.33 
   4   3   7  1 o   0.065    0.065    0.00    1.19326   0.00 
   3   8  -4  1 o   0.415    0.415    0.00    1.19138   0.00 
   0  10   0  1 o   0.139    0.139    0.00    1.19115   0.00 
   1   2 -12  1 o  36.560   36.289   180.00   1.19064   0.14 
   0   2  12  1 o   2.081    2.065   180.00   1.19064   0.01 
   2   7  -8  1 o   2.723    2.697   180.00   1.19036   0.01 
   4   7  -2  1 o  124.173  122.980  180.00   1.19035   0.49 
   2   1  11  1 o  27.875   27.568    0.00    1.19009   0.11 
   5   4   2  1 o  31.389   31.080   180.00   1.18923   0.12 
   3   5  -9  1 o  34.855   34.637    0.00    1.18888   0.14 
   5   4  -4  1 o  64.902   64.766    0.00    1.18862   0.25 
   2   4  10  1 o  112.589  115.288   0.00    1.18736   0.44 
   0  10   1  1 o   9.698    9.962    0.00    1.18720   0.04 
   3   6  -8  1 o  114.603  120.056   0.00    1.18625   0.45 
   3   8   3  1 o  83.858   87.784    0.00    1.18628   0.33 
   4   4  -8  1 o  25.088   26.355    0.00    1.18614   0.10 
   4   5  -7  1 o  12.309   13.029   180.00   1.18588   0.05 
   2   9   3  1 o   0.185    0.203    0.00    1.18390   0.00 
   4   7   1  1 o  24.567   26.942   180.00   1.18352   0.09 
   4   6   4  1 o   9.497   10.426   180.00   1.18252   0.04 
   3   1 -11  1 o  34.509   37.997   180.00   1.18237   0.13 
   1   8   7  1 o  18.489   21.480    0.00    1.18115   0.07 
   4   0   8  1 o   2.100    2.446    0.00    1.18110   0.00 
   1   9   5  1 o  43.558   50.485   180.00   1.17849   0.17 
   2   9  -4  1 o   1.444    1.646    0.00    1.17820   0.01 
   2   0 -12  1 o  51.041   55.061    0.00    1.17708   0.10 
   1   0  12  1 o  81.865   88.256    0.00    1.17706   0.15 
   4   7  -3  1 o  41.757   44.936    0.00    1.17702   0.16 
   3   5   8  1 o  44.822   47.621    0.00    1.17668   0.17 
   0  10   2  1 o  57.850   59.402   180.00   1.17557   0.22 
   3   6   7  1 o  81.359   83.434   180.00   1.17553   0.31 
   4   1   8  1 o  38.472   39.221   180.00   1.17534   0.14 
   0   6  10  1 o  108.633  110.389   0.00    1.17524   0.41 
   1   4  11  1 o   0.992    0.993   180.00   1.17483   0.00 
   0   7   9  1 o   3.115    2.947    0.00    1.17340   0.01 
   3   0  10  1 o  32.166   30.296   180.00   1.17323   0.06 
   1  10   0  1 o  30.899   28.911   180.00   1.17276   0.12 
   2   2  11  1 o   0.059    0.056    0.00    1.17266   0.00 
   1   6 -10  1 o  14.072   13.206   180.00   1.17224   0.05 
   3   4 -10  1 o  23.829   22.397   180.00   1.17215   0.09 
   5   1   5  1 o  36.113   34.016   180.00   1.17204   0.13 
   5   5  -1  1 o   0.598    0.570   180.00   1.17157   0.00 
   2   1 -12  1 o   0.083    0.080   180.00   1.17137   0.00 
   1   1  12  1 o   0.465    0.446    0.00    1.17136   0.00 
   5   1  -7  1 o   0.006    0.006   180.00   1.17087   0.00 
   1  10  -1  1 o   5.055    4.980    0.00    1.17048   0.02 
   2   4 -11  1 o  39.997   39.536   180.00   1.17035   0.15 
   2   8   6  1 o  25.551   26.163    0.00    1.16900   0.09 
   1   7  -9  1 o   0.606    0.621    0.00    1.16893   0.00 
   5   3   4  1 o  26.258   27.503    0.00    1.16821   0.10 
   5   5   0  1 o  37.672   39.845   180.00   1.16791   0.14 
   5   5  -2  1 o   6.243    6.646   180.00   1.16772   0.02 
   3   1  10  1 o  40.525   43.341   180.00   1.16758   0.15 
   1  10   1  1 o  13.059   14.003   180.00   1.16751   0.05 
   4   3  -9  1 o   0.385    0.417    0.00    1.16726   0.00 
   5   3  -6  1 o  55.147   59.685    0.00    1.16725   0.20 
   4   6  -6  1 o  45.527   50.547   180.00   1.16650   0.17 
   4   7   2  1 o   3.734    4.192    0.00    1.16606   0.01 
   3   2 -11  1 o   0.544    0.618   180.00   1.16527   0.00 
   3   7  -7  1 o   2.147    2.459    0.00    1.16461   0.01 
   5   4   3  1 o   8.138    9.821    0.00    1.16257   0.03 
   0   9   6  1 o   3.941    4.775   180.00   1.16233   0.01 
   1   3 -12  1 o  28.783   34.939    0.00    1.16197   0.10 
   0   3  12  1 o  102.484  124.399   0.00    1.16197   0.37 
   5   4  -5  1 o   0.069    0.084   180.00   1.16181   0.00 
   3   8  -5  1 o   6.271    7.531    0.00    1.16147   0.02 
   1  10  -2  1 o   0.348    0.401   180.00   1.16077   0.00 
   3   4   9  1 o   0.058    0.059    0.00    1.15909   0.00 
   2   8  -7  1 o  70.788   72.107    0.00    1.15886   0.25 
   4   2   8  1 o   6.558    6.624   180.00   1.15854   0.02 
   0   5  11  1 o  47.090   47.380   180.00   1.15838   0.17 
   4   5   6  1 o   6.328    6.215    0.00    1.15740   0.02 
   1   5 -11  1 o  19.119   18.568   180.00   1.15694   0.07 
   5   5   1  1 o   4.977    4.832   180.00   1.15692   0.02 
   0  10   3  1 o  38.936   37.797    0.00    1.15692   0.14 
   4   7  -4  1 o  60.921   58.964    0.00    1.15677   0.22 
   5   5  -3  1 o  13.910   13.421    0.00    1.15655   0.05 
   3   7   6  1 o  55.577   53.669    0.00    1.15580   0.20 
   5   2   5  1 o  71.977   70.060    0.00    1.15538   0.25 
   3   8   4  1 o  32.162   31.291    0.00    1.15540   0.11 
   1  10   2  1 o  67.134   65.979    0.00    1.15501   0.24 
   2   2 -12  1 o   0.009    0.009   180.00   1.15474   0.00 
   1   2  12  1 o  14.643   14.508   180.00   1.15473   0.05 
   2   9   4  1 o  79.931   79.421    0.00    1.15463   0.28 
   1   9  -6  1 o  23.713   24.152   180.00   1.15368   0.08 
   5   2  -7  1 o   1.228    1.233   180.00   1.15426   0.00 
   4   4   7  1 o   9.757    9.992    0.00    1.15344   0.03 
   0   8   8  1 o  223.757  230.662   0.00    1.15312   0.78 
   4   0 -10  1 o  131.910  136.771  180.00   1.15282   0.23 
   3   2  10  1 o  39.965   42.403   180.00   1.15111   0.14 
   2   6   9  1 o  127.953  132.275   0.00    1.14920   0.44 
   2   0   5  2 o   3.281    3.253    0.00    1.17045   5.42 
   2   9  -5  1 o   1.876    1.904    0.00    1.14784   0.01 
   4   1 -10  1 o   0.037    0.037    0.00    1.14746   0.00 
   1   8  -8  1 o   1.415    1.433    0.00    1.14747   0.00 
   2   3  11  1 o   1.145    1.168   180.00   1.14524   0.00 
   1   0   6  2 o   0.074    0.084   180.00   1.16465   0.12 
   1  10  -3  1 o  43.637   46.226   180.00   1.14420   0.15 
   1   6  10  1 o   4.316    4.758    0.00    1.14343   0.01 
   4   6   5  1 o  24.387   26.904   180.00   1.14342   0.08 
   2   7   8  1 o  24.790   27.682    0.00    1.14321   0.08 
   1   7   9  1 o   1.860    2.087    0.00    1.14312   0.01 
   4   7   3  1 o  29.623   34.711   180.00   1.14228   0.10 
   5   5   2  1 o  31.325   33.807   180.00   1.13923   0.10 
   3   9  -1  1 o   3.677    3.968   180.00   1.13923   0.01 
   5   5  -4  1 o   3.195    3.422   180.00   1.13869   0.01 
   3   9   0  1 o  97.813   104.660  180.00   1.13858   0.32 
   3   3 -11  1 o   7.441    7.946    0.00    1.13835   0.02 
   2   5  10  1 o  52.236   55.280   180.00   1.13759   0.17 
   1   9   6  1 o   6.625    6.937   180.00   1.13694   0.02 
   4   5  -8  1 o  208.630  217.122  180.00   1.13651   0.69 
   1  10   3  1 o   5.454    5.649   180.00   1.13594   0.02 
   2   6 -10  1 o  78.624   80.797    0.00    1.13520   0.26 
   3   9  -2  1 o  40.969   39.457   180.00   1.13297   0.13 
   0  10   4  1 o   0.181    0.175   180.00   1.13225   0.00 
   4   3   8  1 o  270.717  261.012  180.00   1.13208   0.88 
   4   2 -10  1 o  21.647   20.930    0.00    1.13181   0.07 
   3   9   1  1 o   1.483    1.445    0.00    1.13108   0.00 
   5   0   6  1 o  229.795  224.336   0.00    1.13087   0.37 
   2   7  -9  1 o  71.052   69.373    0.00    1.13085   0.23 
   5   4   4  1 o  16.045   15.677    0.00    1.13077   0.05 
   4   7  -5  1 o   4.702    4.598   180.00   1.13067   0.02 
   4   4  -9  1 o  123.029  121.432   0.00    1.12990   0.40 
   5   4  -6  1 o   0.177    0.175    0.00    1.12989   0.00 
   5   0  -8  1 o  244.464  242.537  180.00   1.12965   0.39 
   5   3   5  1 o  17.832   17.940    0.00    1.12912   0.06 
   3   6  -9  1 o  42.010   42.841    0.00    1.12865   0.13 
   2   3 -12  1 o  21.663   22.160   180.00   1.12853   0.07 
   1   3  12  1 o  12.186   12.469   180.00   1.12852   0.04 
   5   3  -7  1 o  39.670   40.877    0.00    1.12808   0.13 
   2   1   4  2 o   0.558    0.567   180.00   1.14711   1.70 
   3   8  -6  1 o  25.243   25.496    0.00    1.12691   0.08 
   1   5  11  1 o  48.909   48.726    0.00    1.12655   0.16 
   4   6  -7  1 o  19.460   19.074    0.00    1.12608   0.06 
   3   0   3  2 o   0.641    0.648   180.00   1.14608   0.98 
   5   1   6  1 o   0.401    0.391    0.00    1.12580   0.00 
   1   8   8  1 o  69.370   67.346   180.00   1.12567   0.22 
   3   3  10  1 o   2.606    2.521   180.00   1.12514   0.01 
   1   4 -12  1 o  10.403   10.065    0.00    1.12511   0.03 
   0   4  12  1 o   1.629    1.576   180.00   1.12510   0.01 
   5   1  -8  1 o   5.394    5.246   180.00   1.12460   0.02 
   3   5 -10  1 o   1.856    1.820    0.00    1.12418   0.01 
   2   5 -11  1 o  27.010   27.468    0.00    1.12260   0.08 
   2  10   0  1 o  104.852  107.316   0.00    1.12232   0.33 
   1  10  -4  1 o  12.494   13.012   180.00   1.12162   0.04 
   2  10  -1  1 o   0.003    0.003   180.00   1.12162   0.00 
   2   9   5  1 o   2.717    2.896    0.00    1.12074   0.01 
   2   8   7  1 o  101.943  109.439  180.00   1.12040   0.32 
   3   9  -3  1 o   0.334    0.359    0.00    1.12014   0.00 
   3   8   5  1 o  33.378   35.970   180.00   1.12014   0.10 
   6   0  -2  1 o  212.503  228.957   0.00    1.11908   0.33 
   3   6   8  1 o  10.403   11.043    0.00    1.11819   0.03 
   1   1 -13  1 o   1.380    1.460    0.00    1.11805   0.00 
   0   9   7  1 o   8.960    9.245    0.00    1.11711   0.03 
   3   9   2  1 o   2.175    2.243    0.00    1.11710   0.01 
   0   1  13  1 o   3.283    3.360   180.00   1.11675   0.01 
   6   0   0  1 o  10.568   10.795    0.00    1.11665   0.02 
   3   7  -8  1 o   8.063    8.216   180.00   1.11646   0.02 
   2  10   1  1 o   2.985    3.041    0.00    1.11641   0.01 
   6   1  -1  1 o   4.609    4.692   180.00   1.11623   0.01 
   5   5   3  1 o  79.013   80.883    0.00    1.11573   0.24 
   5   5  -5  1 o  45.456   47.399   180.00   1.11505   0.14 
   4   8  -1  1 o   4.615    4.857    0.00    1.11471   0.01 
   2  10  -2  1 o  16.386   17.363   180.00   1.11436   0.05 
   6   1  -2  1 o   0.290    0.308    0.00    1.11417   0.00 
   5   6  -1  1 o  39.086   41.580    0.00    1.11381   0.12 
   4   7   4  1 o   7.580    8.068    0.00    1.11335   0.02 
   2   9  -6  1 o  24.535   26.127   180.00   1.11316   0.07 
   4   8   0  1 o   9.780   10.436    0.00    1.11282   0.03 
   3   5   9  1 o  24.138   25.804    0.00    1.11265   0.07 
   6   1   0  1 o   0.792    0.859   180.00   1.11178   0.00 
   1  10   4  1 o  25.026   27.385   180.00   1.11128   0.08 
   5   2   6  1 o  14.271   15.702    0.00    1.11102   0.04 
   1   9  -7  1 o   5.367    5.948    0.00    1.11070   0.02 
   5   6   0  1 o  92.499   102.623   0.00    1.11066   0.28 
   3   0 -12  1 o  31.529   35.105    0.00    1.11052   0.05 
   5   6  -2  1 o   0.690    0.769   180.00   1.11049   0.00 
   2   0  12  1 o  53.739   59.871    0.00    1.11050   0.08 
   4   1   9  1 o   2.177    2.445   180.00   1.11024   0.01 
   2   8  -8  1 o  33.398   37.662    0.00    1.11012   0.10 
   4   8  -2  1 o   5.134    5.791   180.00   1.11011   0.02 
   5   2  -8  1 o   6.916    7.878    0.00    1.10986   0.02 
   2   4  11  1 o  10.476   11.915    0.00    1.10989   0.03 
   2   2   0  2 o  15.056   14.803    0.00    1.12414  10.64 
   4   5   7  1 o   0.001    0.001    0.00    1.10765   0.00 
   3   7   7  1 o   3.285    4.079   180.00   1.10750   0.01 
   0   7  10  1 o  14.535   17.890   180.00   1.10726   0.04 
   4   3 -10  1 o   2.364    2.885    0.00    1.10710   0.01 
   3   1 -12  1 o  100.429  112.728  180.00   1.10573   0.30 
   6   1  -3  1 o   1.983    2.225   180.00   1.10571   0.01 
   2   1  12  1 o   0.460    0.515    0.00    1.10571   0.00 
   1   7 -10  1 o  93.065   102.896   0.00    1.10476   0.27 
   4   8   1  1 o   0.001    0.001    0.00    1.10456   0.00 
   2  10   2  1 o  12.149   13.457    0.00    1.10422   0.04 
   3   4 -11  1 o   3.790    4.190   180.00   1.10362   0.01 
   1   2 -13  1 o   0.995    1.099    0.00    1.10357   0.00 
   0  10   5  1 o   4.788    5.242   180.00   1.10272   0.01 
   0   6  11  1 o  12.982   14.194   180.00   1.10245   0.04 
   0   2  13  1 o   0.055    0.060   180.00   1.10232   0.00 
   6   2  -1  1 o  54.365   59.736    0.00    1.10181   0.16 
   4   6   6  1 o  20.328   22.430   180.00   1.10161   0.06 
   3   9  -4  1 o   3.665    4.067   180.00   1.10140   0.01 
   1   6 -11  1 o  33.557   37.477   180.00   1.10121   0.10 
   5   6   1  1 o   1.963    2.194    0.00    1.10120   0.01 
   6   1   1  1 o  14.302   16.079    0.00    1.10105   0.04 
   5   6  -3  1 o   0.219    0.248    0.00    1.10088   0.00 
   2  10  -3  1 o  56.331   63.733    0.00    1.10090   0.16 
   4   7  -6  1 o  10.364   12.366    0.00    1.09995   0.03 
   6   2  -2  1 o  24.890   29.916    0.00    1.09983   0.07 
   4   8  -3  1 o  13.823   17.223    0.00    1.09927   0.04 
   4   4   8  1 o  29.637   41.076    0.00    1.09790   0.09 
   6   2   0  1 o  17.935   25.339   180.00   1.09753   0.05 
   3   9   3  1 o   1.011    1.433    0.00    1.09736   0.00 
   0   8   9  1 o   0.318    0.427    0.00    1.09632   0.00 
   4   2   9  1 o   1.970    2.577    0.00    1.09605   0.01 
   6   0  -4  1 o   2.091    2.694   180.00   1.09589   0.00 
   5   4   5  1 o  33.460   41.007   180.00   1.09521   0.10 
   2   4 -12  1 o  11.338   13.584   180.00   1.09466   0.03 
   1   4  12  1 o  65.592   78.551    0.00    1.09465   0.19 
   5   4  -7  1 o  29.002   34.364   180.00   1.09425   0.08 
   1  10  -5  1 o  17.171   20.275    0.00    1.09411   0.05 
   1   9   7  1 o  28.181   32.510    0.00    1.09330   0.08 
   1   8  -9  1 o  100.050  113.048  180.00   1.09267   0.28 
   3   1  11  1 o   0.003    0.003   180.00   1.09247   0.00 
   3   2 -12  1 o   0.884    0.971   180.00   1.09171   0.00 
   6   2  -3  1 o   0.197    0.217    0.00    1.09169   0.00 
   2   2  12  1 o  14.225   15.614   180.00   1.09169   0.04 
   3   4  10  1 o   2.863    3.131    0.00    1.09157   0.01 
   6   1  -4  1 o  14.679   15.898    0.00    1.09128   0.04 
   4   8   2  1 o  20.216   21.016   180.00   1.09033   0.06 
   2   1 -13  1 o   4.149    4.114   180.00   1.08936   0.01 
   3   8  -7  1 o   5.766    5.660    0.00    1.08914   0.02 
   6   0   2  1 o  392.712  384.759  180.00   1.08909   0.55 
   5   3   6  1 o  75.777   70.690    0.00    1.08761   0.21 
   5   5   4  1 o  25.911   24.141   180.00   1.08752   0.07 
   6   2   1  1 o  29.728   27.644    0.00    1.08720   0.08 
   4   5  -9  1 o   6.856    6.404    0.00    1.08675   0.02 
   5   5  -6  1 o  34.204   31.954    0.00    1.08675   0.09 
   5   3  -8  1 o  18.806   17.661   180.00   1.08653   0.05 
   2  10   3  1 o   1.926    1.819   180.00   1.08633   0.01 
   5   6   2  1 o   6.338    6.091   180.00   1.08590   0.02 
   1   1  13  1 o  15.712   15.192    0.00    1.08577   0.04 
   5   6  -4  1 o   0.849    0.834    0.00    1.08544   0.00 
   2   7   9  1 o   5.450    5.361    0.00    1.08541   0.02 
   6   1   2  1 o  176.251  179.759  180.00   1.08457   0.48 
   2   6  10  1 o   0.028    0.029   180.00   1.08448   0.00 
   4   1 -11  1 o   3.227    3.334   180.00   1.08413   0.01 
   2   9   6  1 o  34.687   36.141   180.00   1.08364   0.10 
   4   6  -8  1 o  38.927   40.602   180.00   1.08355   0.11 
   4   8  -4  1 o  38.935   40.780   180.00   1.08272   0.11 
   1   5 -12  1 o   2.640    2.765   180.00   1.08248   0.01 
   0   5  12  1 o  64.345   67.393   180.00   1.08248   0.18 
   1  10   5  1 o  18.650   19.523    0.00    1.08215   0.05 
   3   8   6  1 o  37.594   39.326    0.00    1.08192   0.10 
   2  10  -4  1 o  27.249   28.504    0.00    1.08192   0.07 
   1   3 -13  1 o   0.309    0.321   180.00   1.08062   0.00 
   1   7  10  1 o  12.366   12.841    0.00    1.08054   0.03 
   4   7   5  1 o  38.123   39.586   180.00   1.08053   0.10 
   0  11   1  1 o  12.040   12.417    0.00    1.07989   0.03 
   0   3  13  1 o   0.157    0.161   180.00   1.07945   0.00 
   6   3  -1  1 o  67.559   68.735    0.00    1.07897   0.18 
   3   2  11  1 o  47.030   47.832   180.00   1.07894   0.13 
   5   1   7  1 o   0.267    0.271   180.00   1.07869   0.00 
   6   2  -4  1 o  12.007   12.040    0.00    1.07779   0.03 
   3   9  -5  1 o  14.188   14.200   180.00   1.07764   0.04 
   5   1  -9  1 o  10.025   10.012    0.00    1.07748   0.03 
   6   3  -2  1 o  33.239   33.000    0.00    1.07711   0.09 
   2   2 -13  1 o  66.997   65.180   180.00   1.07595   0.18 
   2   9  -7  1 o   0.091    0.088    0.00    1.07556   0.00 
   4   4 -10  1 o  130.941  126.557   0.00    1.07507   0.35 
   6   3   0  1 o   9.468    9.151    0.00    1.07495   0.03 
   1   6  11  1 o  17.559   16.971    0.00    1.07491   0.05 
   2   7 -10  1 o  101.647  99.066   180.00   1.07359   0.27 
   4   3   9  1 o  127.028  123.835   0.00    1.07356   0.34 
   3   6 -10  1 o   0.668    0.656    0.00    1.07285   0.00 
   3   9   4  1 o  13.283   13.037   180.00   1.07278   0.04 
   1   2  13  1 o  33.264   32.719    0.00    1.07248   0.09 
   6   1  -5  1 o  14.348   14.160   180.00   1.07156   0.04 
   2   8   8  1 o   9.322    9.200    0.00    1.07157   0.02 
   2   6 -11  1 o   1.850    1.826   180.00   1.07148   0.00 
   1   8   9  1 o   0.256    0.253    0.00    1.07150   0.00 
   6   2   2  1 o   5.825    5.748    0.00    1.07133   0.02 
   0  11   2  1 o  20.933   20.646   180.00   1.07112   0.05 
   0   9   8  1 o  75.203   74.133   180.00   1.07096   0.20 
   4   2 -11  1 o   0.302    0.298   180.00   1.07090   0.00 
   4   8   3  1 o  115.693  113.982   0.00    1.07081   0.30 
   0  10   6  1 o  13.715   13.513    0.00    1.06959   0.04 
   3   3 -12  1 o   3.321    3.275    0.00    1.06948   0.01 
   6   3  -3  1 o  16.329   16.105    0.00    1.06946   0.04 
   2   3  12  1 o  103.291  101.879   0.00    1.06946   0.27 
   1  11   0  1 o  126.015  124.877  180.00   1.06899   0.33 
   2   5  11  1 o  27.448   27.223   180.00   1.06892   0.07 
   3   7  -9  1 o  15.423   15.351   180.00   1.06804   0.04 
   1  11  -1  1 o   0.799    0.782    0.00    1.06726   0.00 
   1   9  -8  1 o   1.494    1.416    0.00    1.06643   0.00 
   4   7  -7  1 o   1.893    1.783   180.00   1.06586   0.00 
   5   2   7  1 o  21.036   19.894    0.00    1.06566   0.05 
   5   6   3  1 o  38.116   36.253   180.00   1.06549   0.10 
   6   3   1  1 o   1.358    1.308   180.00   1.06524   0.00 
   1  11   1  1 o   8.097    7.917    0.00    1.06501   0.02 
   5   6  -5  1 o  34.250   33.737   180.00   1.06491   0.09 
   5   2  -9  1 o  12.750   12.967   180.00   1.06450   0.03 
   3   1   0  2 o   0.203    0.210   180.00   1.08004   0.25 
   2  10   4  1 o  93.475   100.061   0.00    1.06358   0.24 
   3   5 -11  1 o  17.667   18.991   180.00   1.06331   0.05 
   6   1   3  1 o   0.910    0.978   180.00   1.06312   0.00 
   1  10  -6  1 o   1.376    1.471   180.00   1.06285   0.00 
   3   6   9  1 o  25.172   26.893    0.00    1.06281   0.06 
   2   8  -9  1 o  79.661   80.108    0.00    1.06138   0.20 
   4   8  -5  1 o  140.700  140.706  180.00   1.06123   0.36 
   1  11  -2  1 o  13.642   13.258    0.00    1.05989   0.03 
   3   7   8  1 o  83.295   80.849   180.00   1.05917   0.21 
   2   2   2  2 o   1.903    1.843    0.00    1.07464   2.26 
   6   2  -5  1 o   0.991    0.965    0.00    1.05879   0.00 
   4   6   7  1 o   7.210    7.039   180.00   1.05845   0.02 
   2  10  -5  1 o  54.356   53.169   180.00   1.05827   0.14 
   4   5   8  1 o   1.305    1.278    0.00    1.05819   0.00 
   3   3  11  1 o  33.435   32.881   180.00   1.05747   0.08 
   5   4   6  1 o   5.162    5.078    0.00    1.05720   0.01 
   0  11   3  1 o   4.165    4.096    0.00    1.05696   0.01 
   6   3  -4  1 o   6.676    6.560    0.00    1.05639   0.02 
   5   4  -8  1 o  95.275   93.600    0.00    1.05620   0.24 
   5   5   5  1 o   1.990    1.954    0.00    1.05578   0.00 
   1  11   2  1 o   7.539    7.383   180.00   1.05550   0.02 
   5   7  -1  1 o  37.911   37.094   180.00   1.05544   0.09 
   2   5 -12  1 o  57.300   55.911    0.00    1.05529   0.14 
   1   5  12  1 o   3.893    3.797    0.00    1.05528   0.01 
   5   5  -7  1 o   2.597    2.506    0.00    1.05493   0.01 
   2   3 -13  1 o   4.406    4.201   180.00   1.05465   0.01 
   1   1   6  2 o   1.902    1.870   180.00   1.07265   2.24 
   4   0  10  1 o   1.623    1.487   180.00   1.05350   0.00 
   3   1   1  2 o   2.505    2.496    0.00    1.06848   5.81 
   5   7   0  1 o  16.180   15.121    0.00    1.05276   0.04 
   5   7  -2  1 o   1.808    1.702    0.00    1.05262   0.00 
   3   5  10  1 o  21.622   20.446    0.00    1.05252   0.05 
   6   0  -6  1 o   0.015    0.015    0.00    1.05150   0.00 
   3  10  -1  1 o   0.280    0.275   180.00   1.05151   0.00 
   1   3  13  1 o   0.067    0.066   180.00   1.05139   0.00 
   3  10   0  1 o  274.348  269.924   0.00    1.05101   0.67 
   1   4 -13  1 o   0.000    0.000    0.00    1.05078   0.00 
   6   2   3  1 o   0.000    0.000    0.00    1.05064   0.00 
   6   3   2  1 o  60.114   57.758   180.00   1.05030   0.15 
   4   3 -11  1 o   5.924    5.573   180.00   1.04990   0.01 
   3   9  -6  1 o  66.723   62.668    0.00    1.04987   0.16 
   0   4  13  1 o  11.413   10.623   180.00   1.04970   0.03 
   1  10   6  1 o  20.163   18.786   180.00   1.04972   0.05 
   3   8  -8  1 o  27.352   25.148   180.00   1.04945   0.07 
   4   1  10  1 o  18.259   16.757   180.00   1.04941   0.04 
   6   4  -1  1 o  22.583   20.595    0.00    1.04926   0.05 
   1   9   8  1 o  14.656   13.211    0.00    1.04886   0.04 
   6   4  -2  1 o   0.409    0.378   180.00   1.04755   0.00 
   6   1  -6  1 o  37.528   34.931   180.00   1.04743   0.09 
   1  11  -3  1 o  14.005   13.189   180.00   1.04723   0.03 
   4   8   4  1 o  134.459  129.365  180.00   1.04687   0.32 
   3  10  -2  1 o  63.120   61.707    0.00    1.04658   0.15 
   0   7  11  1 o  64.497   65.015   180.00   1.04576   0.15 
   6   4   0  1 o   0.663    0.671    0.00    1.04556   0.00 
   3  10   1  1 o  17.456   17.652    0.00    1.04509   0.04 
   4   7   6  1 o   1.582    1.599   180.00   1.04504   0.00 
   5   3   7  1 o  37.438   37.798    0.00    1.04496   0.09 
   1   7 -11  1 o  80.692   81.062   180.00   1.04470   0.19 
   5   7   1  1 o  11.756   11.806    0.00    1.04469   0.03 
   2   9   7  1 o  44.134   44.215    0.00    1.04460   0.10 
   5   7  -3  1 o  16.896   16.831    0.00    1.04442   0.04 
   3   9   5  1 o  32.465   32.306    0.00    1.04439   0.08 
   4   4   9  1 o  153.871  152.543  180.00   1.04428   0.37 
   5   3  -9  1 o   0.498    0.485   180.00   1.04386   0.00 
   1   0 -14  1 o  24.532   23.673   180.00   1.04368   0.03 
   3   8   7  1 o   1.029    0.949    0.00    1.04200   0.00 
   0   8  10  1 o   5.406    4.998   180.00   1.04180   0.01 
   0   0  14  1 o   4.303    3.996   180.00   1.04157   0.01 
   6   0   4  1 o  11.996   11.144    0.00    1.04155   0.01 
   1  11   3  1 o  264.893  250.317  180.00   1.04089   0.62 
   5   6   4  1 o   0.649    0.614    0.00    1.04085   0.00 
   3   4 -12  1 o  18.992   18.124   180.00   1.04052   0.04 
   6   4  -3  1 o  91.686   87.530   180.00   1.04051   0.21 
   2   4  12  1 o  18.247   17.422   180.00   1.04050   0.04 
   3   0   4  2 o   1.008    0.981   180.00   1.05890   1.13 
   4   6  -9  1 o   7.940    7.645   180.00   1.04017   0.02 
   5   6  -6  1 o  72.368   69.687   180.00   1.04017   0.17 
   4   9  -1  1 o  110.062  106.475   0.00    1.03998   0.26 
   1   1 -14  1 o  70.922   69.033   180.00   1.03970   0.17 
   1   8 -10  1 o   8.883    8.643    0.00    1.03971   0.02 
   6   3  -5  1 o  32.464   31.999    0.00    1.03847   0.08 
   4   9   0  1 o  41.171   40.577   180.00   1.03845   0.10 
   0  11   4  1 o  32.173   31.590    0.00    1.03804   0.07 
   4   5 -10  1 o   4.467    4.362    0.00    1.03771   0.01 
   0   1  14  1 o  11.276   10.993    0.00    1.03761   0.03 
   6   1   4  1 o   2.806    2.735   180.00   1.03760   0.01 
   4   2  10  1 o   2.153    2.090   180.00   1.03740   0.00 
   3   1 -13  1 o  17.320   16.683    0.00    1.03700   0.04 
   2  10   5  1 o  30.439   29.279   180.00   1.03692   0.07 
   6   4   1  1 o   5.069    4.853   180.00   1.03662   0.01 
   1   6 -12  1 o   0.335    0.320    0.00    1.03643   0.00 
   3  10  -3  1 o   0.686    0.655    0.00    1.03645   0.00 
   0   6  12  1 o   0.080    0.077   180.00   1.03643   0.00 
   2   9  -8  1 o   0.554    0.529    0.00    1.03625   0.00 
   4   9  -2  1 o  10.995   10.490    0.00    1.03624   0.03 
   5   0   8  1 o   5.667    5.410   180.00   1.03573   0.01 
   4   8  -6  1 o   1.490    1.422   180.00   1.03570   0.00 
   6   2  -6  1 o   0.247    0.236   180.00   1.03549   0.00 
   5   0 -10  1 o  124.529  121.468  180.00   1.03452   0.14 
   0  10   7  1 o   1.457    1.441   180.00   1.03404   0.00 
   3  10   2  1 o   0.002    0.002    0.00    1.03404   0.00 
   2   1  13  1 o   1.030    1.034   180.00   1.03185   0.00 
   5   1   8  1 o  40.161   40.290    0.00    1.03184   0.09 
   4   9   1  1 o  17.639   17.649   180.00   1.03172   0.04 
   5   7   2  1 o   3.103    3.096    0.00    1.03160   0.01 
   5   7  -4  1 o   5.292    5.246    0.00    1.03121   0.01 
   2  10  -6  1 o  35.758   35.393    0.00    1.03091   0.08 
   6   3   3  1 o   4.610    4.565   180.00   1.03078   0.01 
   5   1 -10  1 o  20.449   20.278    0.00    1.03064   0.05 
   2   7  10  1 o   4.111    4.094   180.00   1.03039   0.01 
   2  11   0  1 o  25.373   25.280    0.00    1.03037   0.06 
   1  11  -4  1 o  15.406   15.586   180.00   1.02983   0.03 
   2  11  -1  1 o   4.551    4.604    0.00    1.02983   0.01 
   4   7  -8  1 o   0.013    0.014    0.00    1.02959   0.00 
   3   4  11  1 o   1.264    1.294    0.00    1.02946   0.00 
   4   0 -12  1 o  10.845   11.240    0.00    1.02895   0.01 
   1  10  -7  1 o  12.510   12.965   180.00   1.02895   0.03 
   3   0  12  1 o   2.641    2.738    0.00    1.02893   0.00 
   6   4  -4  1 o   4.871    5.084   180.00   1.02845   0.01 
   1   2 -14  1 o   8.439    8.827    0.00    1.02802   0.02 
   4   9  -3  1 o   0.000    0.000   180.00   1.02740   0.00 
   2   4 -13  1 o  41.304   42.854    0.00    1.02685   0.09 
   0   2  14  1 o  27.500   28.341    0.00    1.02600   0.06 
   6   2   4  1 o   3.829    3.946    0.00    1.02598   0.01 
   2  11   1  1 o  35.670   36.707   180.00   1.02580   0.08 
   3   2 -13  1 o  65.725   67.370   180.00   1.02541   0.15 
   4   1 -12  1 o   0.620    0.633    0.00    1.02513   0.00 
   3   1  12  1 o  13.169   13.437   180.00   1.02511   0.03 
   0   9   9  1 o  84.332   85.866   180.00   1.02500   0.19 
   2   6  11  1 o   9.947   10.018   180.00   1.02450   0.02 
   2  11  -2  1 o   5.989    5.989    0.00    1.02420   0.01 
   1   4  13  1 o   8.722    8.658   180.00   1.02384   0.02 
   2   8   9  1 o  58.763   58.055   180.00   1.02354   0.13 
   6   4   2  1 o  127.135  125.127   0.00    1.02284   0.28 
   4   4 -11  1 o  66.608   65.673    0.00    1.02246   0.15 
   1   7  11  1 o  27.203   26.886   180.00   1.02216   0.06 
   1   9  -9  1 o  173.087  171.271   0.00    1.02201   0.38 
   1  11   4  1 o  32.219   31.917   180.00   1.02182   0.07 
   5   5   6  1 o  16.830   16.676    0.00    1.02161   0.04 
   3  10  -4  1 o  87.519   86.701    0.00    1.02155   0.19 
   2   0 -14  1 o  128.690  127.037   0.00    1.02122   0.14 
   2   1   5  2 o   0.822    0.809   180.00   1.03819   1.71 
   5   5  -8  1 o  12.489   12.152   180.00   1.02071   0.03 
   2   2  13  1 o   2.458    2.364   180.00   1.02042   0.01 
   5   2   8  1 o  30.456   29.284    0.00    1.02041   0.07 
   3   7 -10  1 o  49.025   47.100    0.00    1.02039   0.11 
   3   1   2  2 o   0.501    0.478    0.00    1.03592   1.03 
   4   9   2  1 o  43.781   41.518   180.00   1.02009   0.09 
   6   1  -7  1 o  29.151   27.354   180.00   1.01983   0.06 
   3   6 -11  1 o  160.350  149.045  180.00   1.01956   0.35 
   1   8  10  1 o   0.548    0.508    0.00    1.01945   0.00 
   4   8   5  1 o   0.128    0.118   180.00   1.01944   0.00 
   5   2 -10  1 o  21.744   20.044    0.00    1.01926   0.05 
   2   7 -11  1 o  31.901   29.376    0.00    1.01921   0.07 
   3   9  -7  1 o   4.480    4.117   180.00   1.01912   0.01 
   3  10   3  1 o   4.799    4.381    0.00    1.01833   0.01 
   4   3  10  1 o   1.339    1.222   180.00   1.01827   0.00 
   5   4   7  1 o  97.079   88.945    0.00    1.01790   0.21 
   2   1 -14  1 o  11.506   10.636   180.00   1.01749   0.02 
   5   4  -9  1 o  54.404   51.166    0.00    1.01688   0.12 
   6   3  -6  1 o  27.102   25.740   180.00   1.01646   0.06 
   2  11   2  1 o  33.701   32.089    0.00    1.01631   0.07 
   1   5 -13  1 o   4.296    4.116    0.00    1.01581   0.01 
   2   0   6  2 o   4.514    4.446    0.00    1.03413   4.62 
   1   0  14  1 o   0.362    0.349    0.00    1.01533   0.00 
   0  11   5  1 o   0.135    0.130    0.00    1.01515   0.00 
   1  10   7  1 o   2.138    2.077    0.00    1.01508   0.00 
   4   6   8  1 o  23.239   22.597    0.00    1.01505   0.05 
   0   5  13  1 o   0.054    0.053   180.00   1.01483   0.00 
   6   5  -1  1 o   3.256    3.239    0.00    1.01443   0.01 
   5   7   3  1 o   0.703    0.709    0.00    1.01406   0.00 
   4   2 -12  1 o   6.351    6.431    0.00    1.01393   0.01 
   3   2  12  1 o   0.787    0.797    0.00    1.01391   0.00 
   4   9  -4  1 o   2.376    2.411   180.00   1.01385   0.01 
   2  11  -3  1 o  21.967   22.358   180.00   1.01373   0.05 
   2   8 -10  1 o   0.225    0.230    0.00    1.01361   0.00 
   5   7  -5  1 o  41.927   42.806   180.00   1.01355   0.09 
   3   9   6  1 o   2.773    2.839   180.00   1.01320   0.01 
   5   6   5  1 o  53.597   54.808    0.00    1.01292   0.11
[truncated: 546,098 more chars]
