# Supplementary material for: Structure, thermal expansion and incompressibility of MgSO4·9H2O, its relationship to meridianiite (MgSO4·11H2O) and possible natural occurrences
Source: Acta Crystallogr B Struct Sci Cryst Eng Mater. 2017 Jan 31;73(Pt 1):47–64. doi: 10.1107/S2052520616018266 (PMC5289306; doi:10.1107/S2052520616018266)
Supplement: Supplementary file 2 [file b-73-00047-9_K_p_01sup2.hkl]

#==============================================================================
# Powder diffraction data for histogram  1
data_9_K_p_01

loop_
      _refln_index_h
      _refln_index_k
      _refln_index_l
      _pd_refln_phase_id
      _refln_observed_status
      _refln_F_squared_meas
      _refln_F_squared_calc
      _refln_phase_calc
      _refln_d_spacing
      _gsas_i100_meas
   2   0  -4  1 o  250.252  253.935  180.00   2.58631   9.34 
   2   1   3  1 o   1.163    1.204   180.00   2.58522   0.09 
   1   4  -2  1 o  39.622   42.533    0.00    2.58076   2.93 
   2   3   0  1 o   5.644    2.305   180.00   2.56039   0.41 
   1   3  -4  1 o  10.897    8.104    0.00    2.55216   0.77 
   2   3  -1  1 o  12.823    9.531   180.00   2.55213   0.91 
   0   4   3  1 o  54.405   49.144   180.00   2.53924   3.79 
   1   1   5  1 o   4.235    4.201    0.00    2.53037   0.29 
   2   1  -4  1 o  16.012   14.344    0.00    2.52742   1.10 
   1   4   2  1 o  50.362   55.179   180.00   2.51920   3.41 
   1   2  -5  1 o   0.000    0.192    0.00    2.50977   0.00 
   2   3   1  1 o   5.247   18.536   180.00   2.49255   0.34 
   2   3  -2  1 o  22.138   12.548    0.00    2.46989   1.39 
   1   3   4  1 o  15.004    8.724    0.00    2.43697   0.90 
   0   0   6  1 o  177.337  179.258   0.00    2.43034   5.26 
   2   2   3  1 o  36.490   40.516   180.00   2.41989   2.13 
   1   4  -3  1 o   0.000    0.010    0.00    2.41262   0.00 
   0   1   6  1 o  115.386  114.793   0.00    2.38128   6.34 
   1   2   5  1 o   5.239    4.674   180.00   2.37473   0.28 
   2   2  -4  1 o  27.759   25.258   180.00   2.37228   1.50 
   2   3   2  1 o  38.156   38.696   180.00   2.36505   2.04 
   2   0   4  1 o  102.698  106.555  180.00   2.36220   2.74 
   1   0  -6  1 o  32.607   38.777    0.00    2.35415   0.86 
   0   5   1  1 o   7.183   10.875    0.00    2.35114   0.38 
   0   3   5  1 o   0.195    0.357    0.00    2.35048   0.01 
   1   4   3  1 o  236.997  237.850   0.00    2.33800  12.16 
   2   3  -3  1 o  12.409    3.527   180.00   2.33301   0.63 
   2   1   4  1 o  35.979   31.736   180.00   2.31708   1.79 
   1   1  -6  1 o  20.394   20.155   180.00   2.30948   1.00 
   0   4   4  1 o   9.010   13.352    0.00    2.30624   0.44 
   1   3  -5  1 o   0.003    0.013    0.00    2.27041   0.00 
   0   5   2  1 o  32.706   32.244   180.00   2.26449   1.49 
   2   1  -5  1 o   0.583    0.572   180.00   2.26363   0.03 
   0   2   6  1 o  149.265  150.850   0.00    2.25020   6.64 
   1   5   0  1 o  19.713   18.035   180.00   2.24463   0.87 
   3   0   0  1 o   0.008    0.009   180.00   2.23330   0.00 
   1   5  -1  1 o   3.430    3.230    0.00    2.22871   0.15 
   2   4   0  1 o  141.560  133.978   0.00    2.22565   6.04 
   1   0   6  1 o  111.461  106.951   0.00    2.22100   2.36 
   1   1   0  2 o  10.088   10.154    0.00    2.24829  100.00
   1   4  -4  1 o   0.107    0.098    0.00    2.22023   0.00 
   2   4  -1  1 o   3.224    2.955   180.00   2.22022   0.14 
   1   5   1  1 o  145.303  128.657   0.00    2.20843   6.03 
   2   3   3  1 o  25.566   19.624   180.00   2.20322   1.05 
   3   1  -1  1 o   1.178    0.915    0.00    2.19966   0.05 
   2   2   4  1 o  57.191   50.401    0.00    2.19580   2.32 
   3   1   0  1 o   8.462    7.610   180.00   2.19505   0.34 
   3   0  -2  1 o  75.913   72.351    0.00    2.19177   1.53 
   1   2  -6  1 o  95.839   89.676    0.00    2.18933   3.85 
   1   1   6  1 o   0.658    0.161   180.00   2.18337   0.03 
   2   4   1  1 o   0.000    0.009   180.00   2.18065   0.00 
   1   3   5  1 o   0.000    1.676   180.00   2.16897   0.00 
   2   3  -4  1 o   0.555    2.633    0.00    2.16711   0.02 
   2   4  -2  1 o  23.500   44.374    0.00    2.16543   0.91 
   1   5  -2  1 o   2.232    5.153    0.00    2.16384   0.09 
   3   1  -2  1 o  29.523   51.648   180.00   2.15558   1.12 
   2   2  -5  1 o  12.173   21.903   180.00   2.15015   0.46 
   1   4   4  1 o  44.866   47.975    0.00    2.14315   1.66 
   3   1   1  1 o  42.187   43.812    0.00    2.14266   1.56 
   0   5   3  1 o  21.185    7.209    0.00    2.13919   0.78 
   1   5   2  1 o  21.390    0.478    0.00    2.12717   0.77 
   3   2  -1  1 o  11.090   10.447   180.00   2.09510   0.38 
   2   4   2  1 o  157.689  154.895   0.00    2.09374   5.35 
   3   2   0  1 o  82.846   82.305    0.00    2.09112   2.80 
   0   4   5  1 o  131.587  143.270  180.00   2.08361   4.39 
   3   0   2  1 o   2.861    3.132    0.00    2.08311   0.05 
   1   2   6  1 o  107.505  118.270   0.00    2.08101   3.57 
   2   1   5  1 o  20.416   18.955    0.00    2.07480   0.67 
   0   3   6  1 o   0.484    0.465    0.00    2.07285   0.02 
   2   4  -3  1 o   7.957    7.996   180.00   2.07141   0.26 
   3   1  -3  1 o   4.158    4.221    0.00    2.07098   0.14 
   1   5  -3  1 o   7.288    6.571   180.00   2.06183   0.23 
   2   0  -6  1 o   0.264    0.252   180.00   2.05790   0.00 
   3   2  -2  1 o  228.392  217.959   0.00    2.05691   7.26 
   0   1   7  1 o  21.315   18.346    0.00    2.05200   0.67 
   3   1   2  1 o   0.025    0.021   180.00   2.05197   0.00 
   3   2   1  1 o   8.094    5.180   180.00   2.04567   0.25 
   1   0   3  2 o   2.784    2.784   180.00   2.06827  40.37 
   2   3   4  1 o   3.913    6.457    0.00    2.03009   0.12 
   2   1  -6  1 o  14.134   17.735   180.00   2.02786   0.43 
   1   4  -5  1 o  57.780   72.699    0.00    2.02722   1.74 
   1   3  -6  1 o   4.900   10.631    0.00    2.02498   0.15 
   1   5   3  1 o   0.018    0.074   180.00   2.01467   0.00 
   1   1  -7  1 o  17.436   22.616   180.00   2.01306   0.51 
   0   5   4  1 o   2.016    4.068   180.00   1.99424   0.06 
   2   3  -5  1 o   3.696    7.537    0.00    1.99386   0.10 
   3   0  -4  1 o  107.660  103.057   0.00    1.98631   1.50 
   2   2   5  1 o  83.737   80.169   180.00   1.98637   2.33 
   0   6   0  1 o  26.348   25.521   180.00   1.98526   0.37 
   3   2  -3  1 o  75.076   78.361    0.00    1.98301   2.08 
   2   4   3  1 o  10.088   14.260    0.00    1.97896   0.28 
   0   6   1  1 o  27.032   30.633    0.00    1.96711   0.73 
   0   2   7  1 o  13.920   17.482    0.00    1.96634   0.37 
   3   2   2  1 o   1.300    1.641   180.00   1.96631   0.03 
   3   1  -4  1 o   0.000    0.340    0.00    1.95925   0.00 
   1   4   5  1 o   0.947    1.133   180.00   1.95403   0.02 
   2   4  -4  1 o  103.631  108.288   0.00    1.95267   2.71 
   3   3  -1  1 o  31.040   33.070    0.00    1.94972   0.81 
   3   3   0  1 o   0.528    0.538    0.00    1.94651   0.01 
   2   2  -6  1 o  16.611   17.103    0.00    1.94506   0.43 
   2   5   0  1 o  36.030   37.834   180.00   1.94144   0.92 
   1   3   6  1 o   8.393    8.676   180.00   1.93835   0.21 
   1   5  -4  1 o  34.761   36.245    0.00    1.93784   0.88 
   2   5  -1  1 o  23.913   24.939    0.00    1.93783   0.61 
   3   1   3  1 o   0.507    0.545   180.00   1.93680   0.01 
   1   2  -7  1 o  24.622   27.418   180.00   1.93199   0.62 
   3   3  -2  1 o   4.407    3.901   180.00   1.91883   0.11 
   2   0   0  2 o   0.532    0.548    0.00    1.94708   3.07 
   0   6   2  1 o  54.744   45.008    0.00    1.91552   1.33 
   1   1   7  1 o   4.578    3.709   180.00   1.91472   0.11 
   2   5   1  1 o  17.747   13.396   180.00   1.91136   0.43 
   3   3   1  1 o   5.366    3.851    0.00    1.90970   0.13 
   1   6   0  1 o   5.541    4.575    0.00    1.90345   0.13 
   2   5  -2  1 o  99.240   88.751   180.00   1.90108   2.34 
   1   6  -1  1 o  28.125   25.218    0.00    1.89371   0.65 
   2   0   6  1 o  163.664  163.094   0.00    1.88748   1.88 
   1   1   2  2 o   0.117    0.099    0.00    1.91593   1.28 
   1   5   4  1 o  11.566   11.669    0.00    1.88595   0.26 
   3   2  -4  1 o   8.820    8.974   180.00   1.88428   0.20 
   0   4   6  1 o  36.962   37.503   180.00   1.88287   0.84 
   1   6   1  1 o   0.726    0.733    0.00    1.88123   0.02 
   3   2   3  1 o   0.376    0.288    0.00    1.86427   0.01 
   2   1   6  1 o   3.948    3.040   180.00   1.86422   0.09 
   2   3   5  1 o  99.360   88.880   180.00   1.86118   2.16 
   3   3  -3  1 o  65.313   59.289   180.00   1.85843   1.41 
   1   6  -2  1 o  342.244  323.258   0.00    1.85344   7.34 
   2   0   1  2 o   3.123    3.132    0.00    1.88170  31.70 
   2   5   2  1 o  14.750   14.347    0.00    1.85202   0.32 
   2   4   4  1 o  189.005  184.986   0.00    1.85065   4.03 
   1   4  -6  1 o  12.992   11.035    0.00    1.84677   0.27 
   0   5   5  1 o   2.851    2.341   180.00   1.84500   0.06 
   0   3   7  1 o  38.787   31.696   180.00   1.84468   0.82 
   3   3   2  1 o  33.754   27.570    0.00    1.84465   0.71 
   1   2   7  1 o   4.407    3.594    0.00    1.84456   0.09 
   0   6   3  1 o   0.226    0.187   180.00   1.83787   0.00 
   2   5  -3  1 o  37.274   34.580   180.00   1.83651   0.77 
   3   1  -5  1 o  15.178   15.064   180.00   1.83413   0.31 
   3   0   4  1 o  122.235  118.221   0.00    1.83178   1.25 
   1   6   2  1 o   7.064    6.954    0.00    1.83023   0.14 
   2   3  -6  1 o   1.115    1.183    0.00    1.82708   0.02 
   2   1  -7  1 o  10.064   11.440    0.00    1.82392   0.20 
   2   4  -5  1 o   0.760    0.887   180.00   1.82307   0.02 
   0   0   8  1 o  270.769  317.981   0.00    1.82275   2.73 
   1   3  -7  1 o  32.491   28.349    0.00    1.81623   0.65 
   3   1   4  1 o  24.801   25.845   180.00   1.81050   0.49 
   1   5  -5  1 o   0.000    0.142   180.00   1.80550   0.00 
   0   0   4  2 o  13.216   12.710    0.00    1.83077  20.16 
   0   1   8  1 o   0.409    0.751   180.00   1.80178   0.01 
   1   0  -8  1 o   2.945    4.041    0.00    1.80069   0.03 
   2   2   6  1 o  16.490   22.808    0.00    1.79928   0.32 
   3   4  -1  1 o  43.608   48.794   180.00   1.78915   0.82 
   1   6  -3  1 o   9.627   11.326   180.00   1.78811   0.18 
   3   4   0  1 o   3.991    6.453   180.00   1.78667   0.07 
   1   1  -8  1 o   0.359    1.445    0.00    1.78046   0.01 
   1   4   6  1 o   0.010    0.035    0.00    1.78036   0.00 
   3   3  -4  1 o  98.821   98.493    0.00    1.77642   1.80 
   3   2  -5  1 o   0.515    0.355    0.00    1.77219   0.01 
   2   5   3  1 o  11.619    7.709    0.00    1.77116   0.21 
   3   4  -2  1 o  115.449  112.302   0.00    1.76519   2.06 
   2   2  -7  1 o  19.348   18.693    0.00    1.76297   0.34 
   3   3   3  1 o  19.447   17.740   180.00   1.75963   0.34 
   3   4   1  1 o   1.295    1.185   180.00   1.75808   0.02 
   1   6   3  1 o  27.008   25.259    0.00    1.75709   0.47 
   1   5   5  1 o  62.840   63.475    0.00    1.75322   1.09 
   2   5  -4  1 o  16.997   17.067    0.00    1.75223   0.29 
   3   2   4  1 o  24.257   24.325   180.00   1.75084   0.42 
   0   6   4  1 o   1.502    1.628    0.00    1.74349   0.03 
   1   3   7  1 o   1.392    1.526   180.00   1.74303   0.02 
   0   2   8  1 o  56.997   62.604   180.00   1.74295   0.97 
   3   0  -6  1 o  309.925  318.759   0.00    1.72420   2.53 
   1   2  -8  1 o   0.378    0.384    0.00    1.72363   0.01 
   2   4   5  1 o   1.362    1.405    0.00    1.72000   0.02 
   1   0   8  1 o   8.741    9.032    0.00    1.71975   0.07 
   3   4  -3  1 o  20.774   21.941   180.00   1.71783   0.33 
   2   6   0  1 o   4.434    4.432   180.00   1.70788   0.07 
   0   4   7  1 o  22.198   21.772    0.00    1.70695   0.35 
   3   4   2  1 o  11.412   11.190    0.00    1.70693   0.18 
   3   1  -6  1 o  18.670   18.242   180.00   1.70642   0.29 
   1   6  -4  1 o   2.127    2.079   180.00   1.70543   0.03 
   2   6  -1  1 o   4.750    4.643    0.00    1.70542   0.07 
   2   3   6  1 o   9.844    9.643    0.00    1.70467   0.15 
   1   1   8  1 o  62.062   58.132   180.00   1.70211   0.96 
   0   5   6  1 o   0.153    0.132    0.00    1.70127   0.00 
   2   4  -6  1 o  40.237   33.090   180.00   1.69298   0.61 
   0   7   1  1 o  78.768   72.770   180.00   1.69018   1.19 
   2   0   2  2 o   3.951    4.130    0.00    1.71913  28.48 
   2   6   1  1 o  20.568   19.549    0.00    1.68729   0.31 
   1   4  -7  1 o  38.545   36.860    0.00    1.68433   0.58 
   2   1   7  1 o   8.620    8.197    0.00    1.68407   0.13 
   3   1   5  1 o  12.744   11.682   180.00   1.68318   0.19 
   3   3  -5  1 o   4.229    3.442   180.00   1.68157   0.06 
   2   6  -2  1 o   2.646    2.039    0.00    1.68021   0.04 
   2   5   4  1 o   0.838    0.731    0.00    1.67739   0.01 
   4   0   0  1 o  292.028  275.753   0.00    1.67497   2.13 
   1   5  -6  1 o  19.570   18.694   180.00   1.67450   0.29 
   2   3  -7  1 o   2.018    1.957    0.00    1.67369   0.03 
   1   6   4  1 o   2.841    2.707   180.00   1.66973   0.04 
   2   0  -8  1 o  238.721  262.068   0.00    1.66578   1.71 
   4   0  -2  1 o  165.770  182.064   0.00    1.66576   1.19 
   4   1  -1  1 o   9.262   10.317    0.00    1.66491   0.13 
   3   3   4  1 o  31.951   36.047   180.00   1.66330   0.45 
   4   1   0  1 o  24.578   26.294   180.00   1.65866   0.35 
   0   7   2  1 o   0.380    0.406   180.00   1.65711   0.01 
   2   5  -5  1 o   7.569    8.086    0.00    1.65678   0.11 
   0   3   8  1 o   7.214    7.709   180.00   1.65654   0.10 
   3   2  -6  1 o   1.653    1.767   180.00   1.65620   0.02 
   3   4  -4  1 o  12.708   12.763   180.00   1.65244   0.18 
   1   2   8  1 o  60.251   60.235   180.00   1.65225   0.84 
   2   1  -8  1 o   1.232    1.129   180.00   1.64973   0.02 
   4   1  -2  1 o   4.189    3.836    0.00    1.64970   0.06 
   1   7   0  1 o   1.792    1.615    0.00    1.64929   0.02 
   2   6   2  1 o  36.748   32.352    0.00    1.64605   0.50 
   1   7  -1  1 o   0.012    0.012    0.00    1.64294   0.00 
   0   6   5  1 o   0.791    0.748    0.00    1.64111   0.01 
   1   3  -8  1 o  15.876   15.389   180.00   1.63992   0.21 
   3   4   3  1 o   7.289    7.289   180.00   1.63890   0.10 
   2   2   7  1 o  18.161   17.541   180.00   1.63574   0.24 
   2   6  -3  1 o  10.126    9.705    0.00    1.63513   0.13 
   3   2   5  1 o   0.012    0.012    0.00    1.63492   0.00 
   1   7   1  1 o  18.571   17.764    0.00    1.63476   0.25 
   4   1   1  1 o  196.448  192.064  180.00   1.63165   2.60 
   3   5  -1  1 o  32.725   32.083    0.00    1.63119   0.43 
   3   5   0  1 o   0.239    0.213   180.00   1.62931   0.00 
   1   0   4  2 o   1.585    1.683   180.00   1.65680   9.93 
   1   4   7  1 o  18.517   12.883   180.00   1.62546   0.24 
   1   5   6  1 o   0.001    0.001   180.00   1.62452   0.00 
   4   2  -1  1 o  110.016  97.615    0.00    1.61816   1.41 
   1   7  -2  1 o  36.449   33.031    0.00    1.61643   0.46 
   4   1  -3  1 o  15.260   14.046   180.00   1.61474   0.19 
   1   6  -5  1 o  20.625   19.295   180.00   1.61313   0.26 
   3   5  -2  1 o  13.482   12.618    0.00    1.61298   0.17 
   4   2   0  1 o   0.175    0.164    0.00    1.61242   0.00 
   3   5   1  1 o  37.979   35.440   180.00   1.60754   0.47 
   0   7   3  1 o  37.204   35.912   180.00   1.60607   0.46 
   0   1   9  1 o  87.914   85.016   180.00   1.60544   1.09 
   2   2  -8  1 o   4.838    4.590    0.00    1.60422   0.06 
   4   2  -2  1 o   2.931    2.780   180.00   1.60419   0.04 
   4   0   2  1 o   9.984    9.707   180.00   1.60107   0.06 
   1   7   2  1 o  17.822   17.460   180.00   1.60097   0.22 
   2   4   6  1 o  10.741   11.611   180.00   1.59422   0.13 
   1   1  -9  1 o  64.513   69.405    0.00    1.59405   0.78 
   2   6   3  1 o   2.447    2.307    0.00    1.58849   0.03 
   4   2   1  1 o  257.252  248.265   0.00    1.58758   3.06 
   4   1   2  1 o  12.357   12.158   180.00   1.58680   0.15 
   3   1  -7  1 o  13.822   12.054    0.00    1.58314   0.16 
   3   3  -6  1 o  15.187   13.675   180.00   1.58152   0.18 
   2   5   5  1 o   7.447    7.778   180.00   1.57828   0.09 
   1   3   8  1 o   1.231    1.285    0.00    1.57809   0.01 
   4   0  -4  1 o  189.879  195.967  180.00   1.57726   1.10 
   3   5  -3  1 o   3.918    3.990    0.00    1.57660   0.05 
   1   6   5  1 o   0.265    0.264   180.00   1.57551   0.00 
   3   4  -5  1 o  22.233   21.997    0.00    1.57528   0.26 
   3   0   6  1 o  47.426   46.452   180.00   1.57480   0.27 
   2   6  -4  1 o  64.348   63.024    0.00    1.57480   0.74 
   1   7  -3  1 o   9.950    9.142   180.00   1.57255   0.11 
   4   2  -3  1 o   4.081    3.686   180.00   1.57199   0.05 
   2   4  -7  1 o   0.050    0.046    0.00    1.56879   0.00 
   0   5   7  1 o  100.725  94.788    0.00    1.56818   1.14 
   3   5   2  1 o  67.458   63.512    0.00    1.56816   0.77 
   2   3   7  1 o  11.537   11.485   180.00   1.56368   0.13 
   4   1  -4  1 o  52.225   52.032   180.00   1.56361   0.59 
   0   2   9  1 o  61.399   61.306    0.00    1.56341   0.69 
   3   3   5  1 o  222.923  223.525   0.00    1.56297   2.50 
   3   1   6  1 o  45.914   45.044   180.00   1.56122   0.51 
   3   4   4  1 o  15.369   14.342    0.00    1.56023   0.17 
   2   5  -6  1 o  41.794   36.725   180.00   1.55732   0.46 
   0   4   8  1 o  34.737   34.841    0.00    1.55464   0.38 
   1   2  -9  1 o   4.069    4.406    0.00    1.55288   0.04 
   1   7   3  1 o   7.055    8.427    0.00    1.55132   0.08 
   1   5  -7  1 o   6.634    8.301   180.00   1.55059   0.07 
   4   3  -1  1 o  13.024   17.223    0.00    1.54831   0.14 
   4   2   2  1 o   2.308    2.753   180.00   1.54617   0.02 
   2   0   8  1 o  76.948   79.745    0.00    1.54339   0.41 
   4   3   0  1 o  21.646   22.422    0.00    1.54327   0.23 
   3   2  -7  1 o  56.883   59.174   180.00   1.54279   0.61 
   0   7   4  1 o  10.709   11.464    0.00    1.54194   0.11 
   1   4  -8  1 o  75.023   84.937    0.00    1.54088   0.80 
   0   6   6  1 o  11.049   13.367    0.00    1.53750   0.12 
   2   3  -8  1 o  17.585   22.556    0.00    1.53608   0.18 
   4   3  -2  1 o   0.023    0.030   180.00   1.53606   0.00 
   2   1   8  1 o  54.977   62.704    0.00    1.53060   0.57 
   1   1   9  1 o  24.523   27.713    0.00    1.53038   0.25 
   4   1   3  1 o  24.152   26.159    0.00    1.52837   0.25 
   3   5  -4  1 o   7.016    7.227   180.00   1.52559   0.07 
   4   2  -4  1 o  26.605   26.899    0.00    1.52470   0.27 
   3   2   6  1 o   0.001    0.001    0.00    1.52248   0.00 
   4   3   1  1 o   3.018    2.960    0.00    1.52145   0.03 
   2   6   4  1 o  19.977   19.271   180.00   1.51980   0.20 
   1   6  -6  1 o  77.552   75.760    0.00    1.51765   0.78 
   2   7   0  1 o  81.337   79.883   180.00   1.51714   0.81 
   1   7  -4  1 o  11.878   10.902   180.00   1.51542   0.12 
   2   7  -1  1 o   3.527    3.235    0.00    1.51541   0.04 
   3   5   3  1 o  26.929   23.016   180.00   1.51492   0.27 
   4   3  -3  1 o   1.113    0.162    0.00    1.50771   0.01 
   2   6  -5  1 o   0.413    0.300    0.00    1.50442   0.00 
   1   5   7  1 o   0.175    0.136    0.00    1.50428   0.00 
   2   7   1  1 o  13.604   14.467    0.00    1.50265   0.13 
   2   1  -9  1 o  86.937   89.089   180.00   1.50132   0.84 
   4   1  -5  1 o   1.569    1.553    0.00    1.50089   0.02 
   0   3   9  1 o   1.395    1.235    0.00    1.50013   0.01 
   2   7  -2  1 o   8.908    4.842   180.00   1.49764   0.08 
   2   0   3  2 o   1.771    1.708    0.00    1.52215   8.03 
   2   2   8  1 o  59.871   52.045   180.00   1.49404   0.57 
   1   2   9  1 o   2.094    1.860    0.00    1.49384   0.02 
   3   4  -6  1 o  26.605   26.181   180.00   1.49214   0.25 
   4   2   3  1 o  33.724   33.358   180.00   1.49197   0.32 
   1   3  -9  1 o  57.988   59.193   180.00   1.49083   0.54 
   1   7   4  1 o  30.364   31.444    0.00    1.49021   0.28 
   1   4   8  1 o  95.813   100.195   0.00    1.48925   0.89 
   0   8   0  1 o  75.428   78.664    0.00    1.48894   0.35 
   3   6  -1  1 o   0.351    0.331   180.00   1.48519   0.00 
   4   3   2  1 o   4.740    4.505    0.00    1.48489   0.04 
   3   6   0  1 o  44.457   43.553   180.00   1.48377   0.41 
   3   3  -7  1 o  157.065  157.938   0.00    1.48189   1.44 
   0   8   1  1 o   0.057    0.057   180.00   1.48124   0.00 
   1   6   6  1 o  41.410   42.330    0.00    1.48014   0.38 
   3   0  -8  1 o  11.470   11.774    0.00    1.47939   0.05 
   2   5   6  1 o  11.968   12.285    0.00    1.47942   0.11 
   2   4   7  1 o  352.827  363.259   0.00    1.47713   3.19 
   3   4   5  1 o  80.404   82.385   180.00   1.47652   0.73 
   2   7   2  1 o  85.921   83.073    0.00    1.47330   0.77 
   4   0   4  1 o  23.331   22.857   180.00   1.47219   0.10 
   3   6  -2  1 o  153.878  152.935  180.00   1.47140   1.37 
   0   7   5  1 o  121.751  123.660  180.00   1.46976   1.08 
   3   1  -8  1 o  11.988   12.266   180.00   1.46811   0.11 
   3   6   1  1 o  13.773   14.066   180.00   1.46727   0.12 
   2   2  -9  1 o   9.817    9.994   180.00   1.46677   0.09 
   4   2  -5  1 o   0.394    0.400    0.00    1.46637   0.00 
   4   3  -4  1 o   4.074    4.112    0.00    1.46584   0.04 
   2   7  -3  1 o   7.183    7.222    0.00    1.46546   0.06 
   3   5  -5  1 o   0.681    0.682   180.00   1.46425   0.01 
   4   4  -1  1 o  79.715   79.854    0.00    1.46414   0.70 
   3   3   6  1 o  22.352   22.437   180.00   1.46386   0.20 
   4   1   4  1 o   0.919    0.906    0.00    1.46107   0.01 
   4   4   0  1 o  18.848   17.807   180.00   1.45989   0.16 
   2   5  -7  1 o  67.125   62.917    0.00    1.45903   0.58 
   0   8   2  1 o  46.174   43.352   180.00   1.45883   0.40 
   0   0  10  1 o   8.311    7.887   180.00   1.45820   0.04 
   2   4  -8  1 o  174.893  163.085   0.00    1.45379   1.49 
   4   4  -2  1 o  58.656   54.699    0.00    1.45377   0.50 
   1   8   0  1 o   3.333    3.113   180.00   1.45348   0.03 
   1   0 -10  1 o  92.658   86.956   180.00   1.45249   0.39 
   3   5   4  1 o   5.548    5.207   180.00   1.45214   0.05 
   2   1   0  2 o   6.083    6.003   180.00   1.47185  24.25 
   1   7  -5  1 o  10.938   10.353   180.00   1.44956   0.09 
   1   8  -1  1 o  214.585  204.672  180.00   1.44913   1.80 
   3   1   7  1 o  53.930   52.346   180.00   1.44794   0.45 
   0   5   8  1 o  19.967   19.397    0.00    1.44763   0.17 
   0   1  10  1 o  92.727   90.019    0.00    1.44740   0.78 
   2   6   5  1 o  19.830   18.932    0.00    1.44491   0.16 
   3   6  -3  1 o   1.057    1.035   180.00   1.44362   0.01 
   1   8   1  1 o  328.677  322.552  180.00   1.44351   2.72 
   1   1 -10  1 o   7.171    7.185   180.00   1.44181   0.06 
   4   0  -6  1 o  203.553  203.722  180.00   1.44161   0.84 
   4   4   1  1 o  10.086   10.070   180.00   1.44137   0.08 
   2   3   8  1 o   2.327    2.213    0.00    1.43853   0.02 
   1   3   9  1 o   0.306    0.291   180.00   1.43836   0.00 
   0   6   7  1 o  42.897   41.788   180.00   1.43715   0.35 
   3   6   2  1 o  26.089   25.426   180.00   1.43714   0.21 
   4   3   3  1 o  32.103   31.809    0.00    1.43669   0.26 
   1   5  -8  1 o  145.206  144.980   0.00    1.43650   1.18 
   3   2  -8  1 o  15.992   16.448    0.00    1.43576   0.13 
   2   7   3  1 o   1.770    1.846    0.00    1.43160   0.01 
   4   1  -6  1 o   6.703    7.159    0.00    1.43117   0.05 
   1   8  -2  1 o   6.850    7.439    0.00    1.43084   0.05 
   4   4  -3  1 o   2.886    3.267    0.00    1.42967   0.02 
   4   2   4  1 o  63.841   73.377    0.00    1.42917   0.51 
   2   6  -6  1 o  35.616   41.609   180.00   1.42878   0.28 
   0   8   3  1 o   4.630    5.414    0.00    1.42365   0.04 
   1   6  -7  1 o  27.683   32.265    0.00    1.42357   0.22 
   0   4   9  1 o   9.199   10.569   180.00   1.42321   0.07 
   2   1   1  2 o   2.188    2.176   180.00   1.44299  16.17 
   1   7   5  1 o   3.639    4.042    0.00    1.42208   0.03 
   2   7  -4  1 o  16.899   18.550    0.00    1.42155   0.13 
   1   8   2  1 o   8.986    9.957    0.00    1.42009   0.07 
   3   2   7  1 o  40.780   47.456    0.00    1.41687   0.31 
   0   2  10  1 o   1.715    1.961   180.00   1.41637   0.01 
   1   4  -9  1 o   3.085    3.383    0.00    1.41525   0.02 
   2   3  -9  1 o  50.035   53.207   180.00   1.41414   0.38 
   4   3  -5  1 o  115.508  122.165  180.00   1.41379   0.88 
   1   2 -10  1 o  31.022   32.201    0.00    1.41113   0.24 
   4   4   2  1 o  196.776  202.556   0.00    1.41017   1.49 
   3   4  -7  1 o   2.301    2.284   180.00   1.40760   0.02 
   3   6  -4  1 o  106.854  97.454   180.00   1.40416   0.80 
   4   2  -6  1 o   0.520    0.516    0.00    1.40115   0.00 
   1   8  -3  1 o  165.439  170.657  180.00   1.40014   1.22 
   2   1   9  1 o  17.288   18.218    0.00    1.39957   0.13 
   1   0  10  1 o  51.236   55.026    0.00    1.39872   0.19 
   1   1   4  2 o   0.000    0.000    0.00    1.41964   0.00 
   3   5  -6  1 o   2.815    2.955   180.00   1.39676   0.02 
   3   6   3  1 o  95.880   99.431   180.00   1.39582   0.70 
   1   5   8  1 o   3.159    3.247   180.00   1.39439   0.02 
   0   7   6  1 o  61.548   63.361   180.00   1.39393   0.45 
   4   4  -4  1 o  75.414   77.706    0.00    1.39382   0.55 
   3   4   6  1 o  94.973   100.340   0.00    1.39212   0.68 
   1   1  10  1 o  24.193   23.668    0.00    1.38918   0.17 
   4   1   5  1 o  17.308   16.926    0.00    1.38916   0.12 
   1   6   7  1 o   7.766    7.585    0.00    1.38749   0.06 
   3   3  -8  1 o  23.143   23.294   180.00   1.38629   0.16 
   1   8   3  1 o  61.975   64.233   180.00   1.38509   0.44 
   2   5   7  1 o  100.893  105.556   0.00    1.38443   0.71 
   3   5   5  1 o   8.144    8.523    0.00    1.38393   0.06 
   2   0 -10  1 o  111.040  115.996  180.00   1.38375   0.39 
   2   7   4  1 o  52.205   49.175   180.00   1.38071   0.36 
   4   3   4  1 o  14.939   14.100    0.00    1.38036   0.10 
   1   7  -6  1 o  46.119   45.298   180.00   1.37909   0.32 
   0   8   4  1 o   6.516    6.603    0.00    1.37840   0.05 
   2   1 -10  1 o  14.324   15.394   180.00   1.37451   0.10 
   4   5  -1  1 o  83.670   88.417    0.00    1.37372   0.57 
   2   2   9  1 o  49.298   50.073   180.00   1.37146   0.34 
   2   4   8  1 o  59.961   61.713    0.00    1.37028   0.41 
   4   5   0  1 o  11.198   11.542    0.00    1.37020   0.08 
   1   4   9  1 o  10.131   10.456    0.00    1.37013   0.07 
   3   3   7  1 o   0.937    0.979    0.00    1.36927   0.01 
   2   7  -5  1 o  35.036   36.605   180.00   1.36914   0.24 
   0   3  10  1 o   0.105    0.110   180.00   1.36881   0.00 
   4   4   3  1 o  13.807   14.411   180.00   1.36869   0.09 
   2   6   6  1 o  15.494   16.010   180.00   1.36791   0.10 
   2   5  -8  1 o  35.084   36.010   180.00   1.36516   0.23 
   4   5  -2  1 o  24.868   25.526   180.00   1.36514   0.17 
   1   3 -10  1 o  24.630   25.121    0.00    1.36408   0.16 
   3   1  -9  1 o  45.920   45.533   180.00   1.36293   0.30 
   1   2  10  1 o  19.557   19.049    0.00    1.36168   0.13 
   4   2   5  1 o  35.008   34.101   180.00   1.36166   0.23 
   2   8   0  1 o  164.947  162.721   0.00    1.36060   1.09 
   1   8  -4  1 o  154.635  157.104   0.00    1.35936   1.02 
   2   8  -1  1 o  89.414   90.849    0.00    1.35936   0.59 
   4   1  -7  1 o  63.893   66.375    0.00    1.35840   0.42 
   3   6  -5  1 o  156.563  160.314  180.00   1.35589   1.02 
   4   3  -6  1 o   1.208    1.219   180.00   1.35506   0.01 
   4   5   1  1 o  10.354   10.422    0.00    1.35486   0.07 
   3   7  -1  1 o  38.837   38.953   180.00   1.35460   0.25 
   3   7   0  1 o  28.130   27.838   180.00   1.35352   0.18 
   3   0   8  1 o  81.966   80.886   180.00   1.35327   0.26 
   2   6  -7  1 o  21.755   21.126    0.00    1.35175   0.14 
   1   7   6  1 o   4.123    3.953    0.00    1.35077   0.03 
   2   8   1  1 o  25.892   24.605   180.00   1.35012   0.17 
   2   4  -9  1 o  33.605   31.838   180.00   1.34915   0.21 
   4   4  -5  1 o  145.340  138.209   0.00    1.34884   0.93 
   2   2 -10  1 o  41.125   40.058   180.00   1.34785   0.26 
   1   0   5  2 o   5.496    5.589   180.00   1.37086  16.68 
   2   8  -2  1 o  61.334   61.281    0.00    1.34649   0.39 
   3   6   4  1 o  36.539   36.549    0.00    1.34626   0.23 
   2   1   2  2 o   1.115    1.141   180.00   1.36565   6.67 
   4   5  -3  1 o  25.349   25.402   180.00   1.34513   0.16 
   3   1   8  1 o  104.628  105.281  180.00   1.34462   0.66 
   3   7  -2  1 o   0.074    0.075   180.00   1.34411   0.00 
   0   6   8  1 o   1.971    2.079   180.00   1.34266   0.01 
   1   8   4  1 o   2.441    2.644   180.00   1.34108   0.02 
   3   7   1  1 o  12.522   13.579   180.00   1.34096   0.08 
   5   0   0  1 o  13.418   14.611   180.00   1.33998   0.04 
   0   5   9  1 o  44.886   48.833    0.00    1.33974   0.28 
   5   0  -2  1 o  23.012   25.027   180.00   1.33969   0.07 
   5   1  -1  1 o   0.000    0.000   180.00   1.33702   0.00 
   3   2  -9  1 o  150.591  150.628  180.00   1.33692   0.93 
   1   6  -8  1 o   2.669    2.702    0.00    1.33377   0.02 
   1   5  -9  1 o  15.457   15.775   180.00   1.33310   0.09 
   4   2  -7  1 o  22.749   23.353   180.00   1.33265   0.14 
   5   1   0  1 o  18.340   19.130   180.00   1.33158   0.11 
   5   1  -2  1 o  21.973   23.018   180.00   1.33130   0.13 
   4   5   2  1 o  34.919   37.426    0.00    1.32885   0.21 
   2   8   2  1 o  18.891   20.255    0.00    1.32871   0.11 
   2   3   9  1 o  142.524  152.798  180.00   1.32815   0.86 
   3   5  -7  1 o   0.004    0.004    0.00    1.32670   0.00 
   0   8   5  1 o  74.803   75.925    0.00    1.32611   0.45 
   3   4  -8  1 o   7.715    7.439    0.00    1.32490   0.05 
   4   0   6  1 o  219.562  211.273   0.00    1.32417   0.65 
   2   7   5  1 o   2.451    2.380    0.00    1.32383   0.01 
   2   8  -3  1 o  16.265   16.459    0.00    1.32295   0.10 
   3   7  -3  1 o  14.586   14.844    0.00    1.32284   0.09 
   4   4   4  1 o   3.232    3.346   180.00   1.31972   0.02 
   3   2   8  1 o  76.900   79.650    0.00    1.31963   0.45 
   1   3  10  1 o  35.199   36.592   180.00   1.31926   0.21 
   4   3   5  1 o   3.459    3.596   180.00   1.31924   0.02 
   0   9   1  1 o   1.735    1.809    0.00    1.31809   0.01 
   0   7   7  1 o   5.408    5.614    0.00    1.31785   0.03 
   3   7   2  1 o   1.339    1.390   180.00   1.31784   0.01 
   0   1  11  1 o  15.219   15.634    0.00    1.31751   0.09 
   4   1   6  1 o   1.596    1.547    0.00    1.31607   0.01 
   1   1 -11  1 o  52.576   50.136    0.00    1.31539   0.30 
   5   1   1  1 o   0.600    0.572   180.00   1.31537   0.00 
   4   5  -4  1 o  36.284   34.493    0.00    1.31514   0.21 
   5   1  -3  1 o  11.060   10.499    0.00    1.31482   0.06 
   3   5   6  1 o   0.628    0.604    0.00    1.31372   0.00 
   5   2  -1  1 o  184.104  182.738  180.00   1.31245   1.06 
   2   7  -6  1 o   1.414    1.440   180.00   1.31139   0.01 
   1   8  -5  1 o  39.568   40.454    0.00    1.31122   0.23 
   3   4   7  1 o  35.151   36.473    0.00    1.31002   0.20 
   0   4  10  1 o   5.880    6.075   180.00   1.30962   0.03 
   2   0   4  2 o   3.432    3.481    0.00    1.33377   9.38 
   1   7  -7  1 o   0.441    0.428   180.00   1.30736   0.00 
   5   2   0  1 o  35.379   34.291    0.00    1.30730   0.20 
   5   2  -2  1 o  33.274   32.263    0.00    1.30703   0.19 
   2   3 -10  1 o  187.199  182.097   0.00    1.30667   1.06 
   1   4 -10  1 o   0.621    0.609   180.00   1.30548   0.00 
   0   9   2  1 o  110.335  110.305  180.00   1.30222   0.61 
   3   6  -6  1 o   1.599    1.610    0.00    1.30178   0.01 
   1   6   8  1 o  72.698   71.568    0.00    1.29986   0.40 
   1   9   0  1 o   8.678    8.510   180.00   1.29841   0.05 
   2   8   3  1 o   0.259    0.255   180.00   1.29788   0.00 
   4   4  -6  1 o  59.536   58.915    0.00    1.29756   0.33 
   5   0   2  1 o  99.938   99.334    0.00    1.29715   0.27 
   3   3  -9  1 o   0.210    0.210   180.00   1.29671   0.00 
   5   0  -4  1 o  10.943   10.917   180.00   1.29636   0.03 
   2   5   8  1 o  11.875   11.704    0.00    1.29531   0.06 
   1   9  -1  1 o  51.737   50.989    0.00    1.29531   0.28 
   1   5   9  1 o   0.114    0.112   180.00   1.29519   0.00 
   2   0  10  1 o  26.478   25.742   180.00   1.29474   0.07 
   0   2  11  1 o   6.388    6.109   180.00   1.29397   0.03 
   4   5   3  1 o  23.832   22.788   180.00   1.29397   0.13 
   4   0  -8  1 o  209.900  200.501   0.00    1.29315   0.57 
   4   3  -7  1 o   6.779    6.520    0.00    1.29281   0.04 
   4   2   6  1 o  31.493   30.468    0.00    1.29261   0.17 
   3   7  -4  1 o  52.118   51.038    0.00    1.29228   0.28 
   1   2 -11  1 o   5.621    5.576    0.00    1.29197   0.03 
   5   2   1  1 o  38.142   37.871    0.00    1.29195   0.21 
   2   6   7  1 o   1.997    1.998    0.00    1.29177   0.01 
   5   2  -3  1 o   0.485    0.493   180.00   1.29143   0.00 
   3   6   5  1 o   0.198    0.201   180.00   1.29137   0.00 
   1   9   1  1 o  15.399   15.714   180.00   1.29129   0.08 
   1   8   5  1 o  129.199  133.895  180.00   1.29077   0.70 
   2   8  -4  1 o  12.474   12.998   180.00   1.29038   0.07 
   5   1   2  1 o  79.444   82.048    0.00    1.28953   0.43 
   5   1  -4  1 o  64.052   64.376   180.00   1.28875   0.34 
   2   1  10  1 o   0.413    0.393   180.00   1.28715   0.00 
   3   7   3  1 o  147.853  140.287  180.00   1.28577   0.78 
   4   1  -8  1 o  17.180   16.331   180.00   1.28560   0.09 
   4   6  -1  1 o  247.535  242.265  180.00   1.28306   1.30 
   1   9  -2  1 o   1.719    1.692    0.00    1.28220   0.01 
   3   3   8  1 o   4.196    3.906    0.00    1.28092   0.02 
   4   6   0  1 o   0.199    0.177   180.00   1.28020   0.00 
   1   7   7  1 o   1.095    0.947   180.00   1.27925   0.01 
   3   0   0  2 o   3.153    3.099    0.00    1.29805   3.88 
   2   5  -9  1 o   2.098    1.934    0.00    1.27742   0.01 
   4   5  -5  1 o   1.190    1.110    0.00    1.27716   0.01 
   0   9   3  1 o   5.334    5.001   180.00   1.27701   0.03 
   2   6  -8  1 o  47.196   45.579    0.00    1.27608   0.24 
   4   6  -2  1 o  11.145   10.767    0.00    1.27607   0.06 
   3   0 -10  1 o  303.041  300.186   0.00    1.27508   0.78 
   1   9   2  1 o  47.806   47.813    0.00    1.27444   0.25 
   5   3  -1  1 o  13.978   13.983   180.00   1.27434   0.07 
   2   4   9  1 o  12.848   12.770    0.00    1.27387   0.07 
   1   1  11  1 o   7.670    6.422   180.00   1.27123   0.04 
   5   3   0  1 o   0.045    0.039   180.00   1.26963   0.00 
   0   8   6  1 o   0.176    0.153    0.00    1.26962   0.00 
   5   3  -2  1 o  69.991   61.479   180.00   1.26938   0.35 
   3   1 -10  1 o  19.804   18.234   180.00   1.26783   0.10 
   4   6   1  1 o  39.347   36.419    0.00    1.26766   0.20 
   5   2   2  1 o  58.263   54.296   180.00   1.26744   0.29 
   5   2  -4  1 o   9.580    9.162   180.00   1.26670   0.05 
   1   4  10  1 o  61.368   60.097   180.00   1.26602   0.31 
   4   4   5  1 o  53.719   52.629   180.00   1.26601   0.27 
   2   1 -11  1 o   3.619    3.589   180.00   1.26557   0.02 
   2   2  10  1 o  22.511   22.486    0.00    1.26519   0.11 
   2   7   6  1 o  189.680  189.185  180.00   1.26385   0.94 
   4   2  -8  1 o  79.180   78.768    0.00    1.26371   0.39 
   1   9  -3  1 o  47.304   44.817    0.00    1.25996   0.23 
   4   6  -3  1 o  26.294   24.928    0.00    1.25968   0.13 
   2   8   4  1 o   0.674    0.640    0.00    1.25960   0.00 
   1   8  -6  1 o  20.291   19.404    0.00    1.25838   0.10 
   0   3  11  1 o  86.547   84.536    0.00    1.25741   0.42 
   3   0   1  2 o   0.093    0.083   180.00   1.27813   0.22 
   3   5  -8  1 o  19.339   19.260   180.00   1.25678   0.09 
   4   3   6  1 o   8.546    8.673    0.00    1.25616   0.04 
   5   1   3  1 o  16.417   16.829   180.00   1.25574   0.08 
   1   3 -11  1 o  33.450   34.396   180.00   1.25557   0.16 
   5   3   1  1 o   4.356    4.481    0.00    1.25555   0.02 
   0   6   9  1 o  88.532   91.417    0.00    1.25525   0.43 
   5   3  -3  1 o  35.533   36.728    0.00    1.25507   0.17 
   2   4 -10  1 o  15.509   16.031    0.00    1.25489   0.07 
   5   1  -5  1 o  24.591   25.405   180.00   1.25478   0.12 
   3   7  -5  1 o  87.734   90.073   180.00   1.25435   0.42 
   4   5   4  1 o   8.341    7.853   180.00   1.25236   0.04 
   3   1   9  1 o   0.884    0.827   180.00   1.25135   0.00 
   2   7  -7  1 o   0.432    0.408   180.00   1.25107   0.00 
   2   8  -5  1 o  89.172   84.933   180.00   1.25080   0.43 
   1   2  11  1 o  156.590  154.008  180.00   1.25005   0.75 
   1   6  -9  1 o  28.516   28.316   180.00   1.24978   0.14 
   1   9   3  1 o   0.274    0.275   180.00   1.24897   0.00 
   3   2 -10  1 o  53.169   52.415    0.00    1.24682   0.25 
   3   7   4  1 o  25.916   25.540   180.00   1.24672   0.12 
   4   6   2  1 o   1.641    1.614    0.00    1.24627   0.01 
   3   4  -9  1 o  62.053   60.967    0.00    1.24606   0.29 
   2   2 -11  1 o   5.739    5.564   180.00   1.24467   0.03 
   3   6  -7  1 o  28.587   27.660    0.00    1.24450   0.13 
   4   1   7  1 o  11.615   11.196    0.00    1.24426   0.05 
   3   5   7  1 o  14.282   13.711    0.00    1.24405   0.07 
   0   9   4  1 o  80.710   77.484    0.00    1.24405   0.38 
   0   7   8  1 o  13.871   13.248    0.00    1.24386   0.06 
   0   5  10  1 o   2.220    2.110   180.00   1.24371   0.01 
   4   4  -7  1 o  60.052   53.050    0.00    1.24260   0.28 
   1   5 -10  1 o  35.352   25.126   180.00   1.24016   0.16 
   3   8  -1  1 o  113.679  78.343    0.00    1.23968   0.52 
   2   1   3  2 o   0.524    0.497   180.00   1.26045   2.30 
   3   8   0  1 o  31.463   20.665   180.00   1.23886   0.14 
   5   4  -1  1 o   2.381    2.472    0.00    1.22617   0.01 
   4   2   7  1 o  37.109   35.535    0.00    1.22438   0.16 
   2   9   1  1 o  13.975   13.431    0.00    1.22314   0.06 
   5   0   4  1 o  90.891   88.059    0.00    1.22232   0.20 
   5   4   0  1 o   5.413    5.253    0.00    1.22197   0.02 
   5   4  -2  1 o  64.294   62.445    0.00    1.22175   0.28 
   5   0  -6  1 o   0.429    0.418   180.00   1.22121   0.00 
   2   9  -2  1 o  61.751   60.659    0.00    1.22044   0.27 
   2   6   8  1 o   0.705    0.733   180.00   1.21849   0.00 
   1   6   9  1 o   0.556    0.579    0.00    1.21838   0.00 
   4   6   3  1 o  10.314   10.930   180.00   1.21736   0.04 
   1   3  11  1 o  97.432   103.505  180.00   1.21700   0.42 
   1   9   4  1 o   1.257    1.333   180.00   1.21641   0.01 
   2   8   5  1 o  12.780   13.470   180.00   1.21597   0.05 
   5   1   4  1 o   6.002    6.321    0.00    1.21593   0.03 
   1   0 -12  1 o  78.532   81.128    0.00    1.21518   0.17 
   3   8  -3  1 o  18.598   19.228   180.00   1.21520   0.08 
   0   0  12  1 o  190.287  196.544   0.00    1.21517   0.41 
   4   1  -9  1 o  21.406   21.890    0.00    1.21485   0.09 
   5   1  -6  1 o   0.083    0.085   180.00   1.21485   0.00 
   3   3 -10  1 o  30.570   30.392   180.00   1.21401   0.13 
   2   5   9  1 o  29.643   28.607   180.00   1.21297   0.13 
   2   3 -11  1 o   2.923    2.772    0.00    1.21202   0.01 
   0   8   7  1 o  93.196   87.312   180.00   1.21133   0.39 
   3   8   2  1 o  145.003  135.829   0.00    1.21133   0.61 
   3   7  -6  1 o   0.444    0.415   180.00   1.21114   0.00 
   0   4  11  1 o  20.415   19.018   180.00   1.21106   0.09 
   4   4   6  1 o  62.606   56.648    0.00    1.20994   0.26 
   1   7   8  1 o   6.041    5.407    0.00    1.20960   0.03 
   1   4 -11  1 o  11.678   10.392    0.00    1.20942   0.05 
   5   4   1  1 o  254.469  226.281   0.00    1.20940   1.07 
   5   4  -3  1 o  16.868   14.759   180.00   1.20897   0.07 
   1   1 -12  1 o  20.106   17.538    0.00    1.20890   0.08 
   0   1  12  1 o   0.672    0.586    0.00    1.20890   0.00 
   2   9   2  1 o   1.158    0.955    0.00    1.20716   0.00 
   2   8  -6  1 o  62.120   53.114    0.00    1.20631   0.26 
   1   5  10  1 o  23.610   20.384    0.00    1.20619   0.10 
   4   5   5  1 o   3.263    2.820   180.00   1.20618   0.01 
   0   9   5  1 o  36.130   34.756   180.00   1.20521   0.15 
   2   6  -9  1 o  35.176   38.778   180.00   1.20356   0.14 
   5   3   3  1 o  29.695   32.829   180.00   1.20338   0.12 
   4   6  -5  1 o  26.694   29.518   180.00   1.20334   0.11 
   1   8  -7  1 o   1.804    1.993    0.00    1.20317   0.01 
   2   7   7  1 o  67.247   74.139    0.00    1.20308   0.28 
   2   9  -3  1 o   6.244    6.813    0.00    1.20283   0.03 
   3   7   5  1 o   4.318    4.687   180.00   1.20275   0.02 
   0   0   6  2 o   1.768    1.728    0.00    1.22051   0.57 
   5   3  -5  1 o  38.012   40.520   180.00   1.20254   0.16 
   3   0   2  2 o   0.591    0.567   180.00   1.22344   1.16 
   3   3   9  1 o   6.854    4.375   180.00   1.19952   0.03 
   5   2   4  1 o   4.434    3.549    0.00    1.19736   0.02 
   2   5 -10  1 o  55.670   47.720    0.00    1.19655   0.22 
   4   2  -9  1 o  25.101   21.849    0.00    1.19633   0.10 
   5   2  -6  1 o  13.590   11.835    0.00    1.19632   0.05 
   4   7  -1  1 o   7.660    6.801    0.00    1.19603   0.03 
   1   9  -5  1 o   0.027    0.026   180.00   1.19399   0.00 
   4   7   0  1 o  82.227   80.573    0.00    1.19370   0.33 
   4   3   7  1 o   0.065    0.065    0.00    1.19326   0.00 
   3   8  -4  1 o   0.415    0.415    0.00    1.19138   0.00 
   0  10   0  1 o   0.139    0.139    0.00    1.19115   0.00 
   1   2 -12  1 o  36.560   36.289   180.00   1.19064   0.14 
   0   2  12  1 o   2.081    2.065   180.00   1.19064   0.01 
   2   7  -8  1 o   2.723    2.697   180.00   1.19036   0.01 
   4   7  -2  1 o  124.173  122.980  180.00   1.19035   0.49 
   2   1  11  1 o  27.875   27.568    0.00    1.19009   0.11 
   5   4   2  1 o  31.389   31.080   180.00   1.18923   0.12 
   3   5  -9  1 o  34.855   34.637    0.00    1.18888   0.14 
   5   4  -4  1 o  64.902   64.766    0.00    1.18862   0.25 
   2   4  10  1 o  112.589  115.288   0.00    1.18736   0.44 
   0  10   1  1 o   9.698    9.962    0.00    1.18720   0.04 
   3   6  -8  1 o  114.603  120.056   0.00    1.18625   0.45 
   3   8   3  1 o  83.858   87.784    0.00    1.18628   0.33 
   4   4  -8  1 o  25.088   26.355    0.00    1.18614   0.10 
   4   5  -7  1 o  12.309   13.029   180.00   1.18588   0.05 
   2   9   3  1 o   0.185    0.203    0.00    1.18390   0.00 
   4   7   1  1 o  24.567   26.942   180.00   1.18352   0.09 
   4   6   4  1 o   9.497   10.426   180.00   1.18252   0.04 
   3   1 -11  1 o  34.509   37.997   180.00   1.18237   0.13 
   1   8   7  1 o  18.489   21.480    0.00    1.18115   0.07 
   4   0   8  1 o   2.100    2.446    0.00    1.18110   0.00 
   1   9   5  1 o  43.558   50.485   180.00   1.17849   0.17 
   2   9  -4  1 o   1.444    1.646    0.00    1.17820   0.01 
   2   0 -12  1 o  51.041   55.061    0.00    1.17708   0.10 
   1   0  12  1 o  81.865   88.256    0.00    1.17706   0.15 
   4   7  -3  1 o  41.757   44.936    0.00    1.17702   0.16 
   3   5   8  1 o  44.822   47.621    0.00    1.17668   0.17 
   0  10   2  1 o  57.850   59.402   180.00   1.17557   0.22 
   3   6   7  1 o  81.359   83.434   180.00   1.17553   0.31 
   4   1   8  1 o  38.472   39.221   180.00   1.17534   0.14 
   0   6  10  1 o  108.633  110.389   0.00    1.17524   0.41 
   1   4  11  1 o   0.992    0.993   180.00   1.17483   0.00 
   0   7   9  1 o   3.115    2.947    0.00    1.17340   0.01 
   3   0  10  1 o  32.166   30.296   180.00   1.17323   0.06 
   1  10   0  1 o  30.899   28.911   180.00   1.17276   0.12 
   2   2  11  1 o   0.059    0.056    0.00    1.17266   0.00 
   1   6 -10  1 o  14.072   13.206   180.00   1.17224   0.05 
   3   4 -10  1 o  23.829   22.397   180.00   1.17215   0.09 
   5   1   5  1 o  36.113   34.016   180.00   1.17204   0.13 
   5   5  -1  1 o   0.598    0.570   180.00   1.17157   0.00 
   2   1 -12  1 o   0.083    0.080   180.00   1.17137   0.00 
   1   1  12  1 o   0.465    0.446    0.00    1.17136   0.00 
   5   1  -7  1 o   0.006    0.006   180.00   1.17087   0.00 
   1  10  -1  1 o   5.055    4.980    0.00    1.17048   0.02 
   2   4 -11  1 o  39.997   39.536   180.00   1.17035   0.15 
   2   8   6  1 o  25.551   26.163    0.00    1.16900   0.09 
   1   7  -9  1 o   0.606    0.621    0.00    1.16893   0.00 
   5   3   4  1 o  26.258   27.503    0.00    1.16821   0.10 
   5   5   0  1 o  37.672   39.845   180.00   1.16791   0.14 
   5   5  -2  1 o   6.243    6.646   180.00   1.16772   0.02 
   3   1  10  1 o  40.525   43.341   180.00   1.16758   0.15 
   1  10   1  1 o  13.059   14.003   180.00   1.16751   0.05 
   4   3  -9  1 o   0.385    0.417    0.00    1.16726   0.00 
   5   3  -6  1 o  55.147   59.685    0.00    1.16725   0.20 
   4   6  -6  1 o  45.527   50.547   180.00   1.16650   0.17 
   4   7   2  1 o   3.734    4.192    0.00    1.16606   0.01 
   3   2 -11  1 o   0.544    0.618   180.00   1.16527   0.00 
   3   7  -7  1 o   2.147    2.459    0.00    1.16461   0.01 
   5   4   3  1 o   8.138    9.821    0.00    1.16257   0.03 
   0   9   6  1 o   3.941    4.775   180.00   1.16233   0.01 
   1   3 -12  1 o  28.783   34.939    0.00    1.16197   0.10 
   0   3  12  1 o  102.484  124.399   0.00    1.16197   0.37 
   5   4  -5  1 o   0.069    0.084   180.00   1.16181   0.00 
   3   8  -5  1 o   6.271    7.531    0.00    1.16147   0.02 
   1  10  -2  1 o   0.348    0.401   180.00   1.16077   0.00 
   3   4   9  1 o   0.058    0.059    0.00    1.15909   0.00 
   2   8  -7  1 o  70.788   72.107    0.00    1.15886   0.25 
   4   2   8  1 o   6.558    6.624   180.00   1.15854   0.02 
   0   5  11  1 o  47.090   47.380   180.00   1.15838   0.17 
   4   5   6  1 o   6.328    6.215    0.00    1.15740   0.02 
   1   5 -11  1 o  19.119   18.568   180.00   1.15694   0.07 
   5   5   1  1 o   4.977    4.832   180.00   1.15692   0.02 
   0  10   3  1 o  38.936   37.797    0.00    1.15692   0.14 
   4   7  -4  1 o  60.921   58.964    0.00    1.15677   0.22 
   5   5  -3  1 o  13.910   13.421    0.00    1.15655   0.05 
   3   7   6  1 o  55.577   53.669    0.00    1.15580   0.20 
   5   2   5  1 o  71.977   70.060    0.00    1.15538   0.25 
   3   8   4  1 o  32.162   31.291    0.00    1.15540   0.11 
   1  10   2  1 o  67.134   65.979    0.00    1.15501   0.24 
   2   2 -12  1 o   0.009    0.009   180.00   1.15474   0.00 
   1   2  12  1 o  14.643   14.508   180.00   1.15473   0.05 
   2   9   4  1 o  79.931   79.421    0.00    1.15463   0.28 
   1   9  -6  1 o  23.713   24.152   180.00   1.15368   0.08 
   5   2  -7  1 o   1.228    1.233   180.00   1.15426   0.00 
   4   4   7  1 o   9.757    9.992    0.00    1.15344   0.03 
   0   8   8  1 o  223.757  230.662   0.00    1.15312   0.78 
   4   0 -10  1 o  131.910  136.771  180.00   1.15282   0.23 
   3   2  10  1 o  39.965   42.403   180.00   1.15111   0.14 
   2   6   9  1 o  127.953  132.275   0.00    1.14920   0.44 
   2   0   5  2 o   3.281    3.253    0.00    1.17045   5.42 
   2   9  -5  1 o   1.876    1.904    0.00    1.14784   0.01 
   4   1 -10  1 o   0.037    0.037    0.00    1.14746   0.00 
   1   8  -8  1 o   1.415    1.433    0.00    1.14747   0.00 
   2   3  11  1 o   1.145    1.168   180.00   1.14524   0.00 
   1   0   6  2 o   0.074    0.084   180.00   1.16465   0.12 
   1  10  -3  1 o  43.637   46.226   180.00   1.14420   0.15 
   1   6  10  1 o   4.316    4.758    0.00    1.14343   0.01 
   4   6   5  1 o  24.387   26.904   180.00   1.14342   0.08 
   2   7   8  1 o  24.790   27.682    0.00    1.14321   0.08 
   1   7   9  1 o   1.860    2.087    0.00    1.14312   0.01 
   4   7   3  1 o  29.623   34.711   180.00   1.14228   0.10 
   5   5   2  1 o  31.325   33.807   180.00   1.13923   0.10 
   3   9  -1  1 o   3.677    3.968   180.00   1.13923   0.01 
   5   5  -4  1 o   3.195    3.422   180.00   1.13869   0.01 
   3   9   0  1 o  97.813   104.660  180.00   1.13858   0.32 
   3   3 -11  1 o   7.441    7.946    0.00    1.13835   0.02 
   2   5  10  1 o  52.236   55.280   180.00   1.13759   0.17 
   1   9   6  1 o   6.625    6.937   180.00   1.13694   0.02 
   4   5  -8  1 o  208.630  217.122  180.00   1.13651   0.69 
   1  10   3  1 o   5.454    5.649   180.00   1.13594   0.02 
   2   6 -10  1 o  78.624   80.797    0.00    1.13520   0.26 
   3   9  -2  1 o  40.969   39.457   180.00   1.13297   0.13 
   0  10   4  1 o   0.181    0.175   180.00   1.13225   0.00 
   4   3   8  1 o  270.717  261.012  180.00   1.13208   0.88 
   4   2 -10  1 o  21.647   20.930    0.00    1.13181   0.07 
   3   9   1  1 o   1.483    1.445    0.00    1.13108   0.00 
   5   0   6  1 o  229.795  224.336   0.00    1.13087   0.37 
   2   7  -9  1 o  71.052   69.373    0.00    1.13085   0.23 
   5   4   4  1 o  16.045   15.677    0.00    1.13077   0.05 
   4   7  -5  1 o   4.702    4.598   180.00   1.13067   0.02 
   4   4  -9  1 o  123.029  121.432   0.00    1.12990   0.40 
   5   4  -6  1 o   0.177    0.175    0.00    1.12989   0.00 
   5   0  -8  1 o  244.464  242.537  180.00   1.12965   0.39 
   5   3   5  1 o  17.832   17.940    0.00    1.12912   0.06 
   3   6  -9  1 o  42.010   42.841    0.00    1.12865   0.13 
   2   3 -12  1 o  21.663   22.160   180.00   1.12853   0.07 
   1   3  12  1 o  12.186   12.469   180.00   1.12852   0.04 
   5   3  -7  1 o  39.670   40.877    0.00    1.12808   0.13 
   2   1   4  2 o   0.558    0.567   180.00   1.14711   1.70 
   3   8  -6  1 o  25.243   25.496    0.00    1.12691   0.08 
   1   5  11  1 o  48.909   48.726    0.00    1.12655   0.16 
   4   6  -7  1 o  19.460   19.074    0.00    1.12608   0.06 
   3   0   3  2 o   0.641    0.648   180.00   1.14608   0.98 
   5   1   6  1 o   0.401    0.391    0.00    1.12580   0.00 
   1   8   8  1 o  69.370   67.346   180.00   1.12567   0.22 
   3   3  10  1 o   2.606    2.521   180.00   1.12514   0.01 
   1   4 -12  1 o  10.403   10.065    0.00    1.12511   0.03 
   0   4  12  1 o   1.629    1.576   180.00   1.12510   0.01 
   5   1  -8  1 o   5.394    5.246   180.00   1.12460   0.02 
   3   5 -10  1 o   1.856    1.820    0.00    1.12418   0.01 
   2   5 -11  1 o  27.010   27.468    0.00    1.12260   0.08 
   2  10   0  1 o  104.852  107.316   0.00    1.12232   0.33 
   1  10  -4  1 o  12.494   13.012   180.00   1.12162   0.04 
   2  10  -1  1 o   0.003    0.003   180.00   1.12162   0.00 
   2   9   5  1 o   2.717    2.896    0.00    1.12074   0.01 
   2   8   7  1 o  101.943  109.439  180.00   1.12040   0.32 
   3   9  -3  1 o   0.334    0.359    0.00    1.12014   0.00 
   3   8   5  1 o  33.378   35.970   180.00   1.12014   0.10 
   6   0  -2  1 o  212.503  228.957   0.00    1.11908   0.33 
   3   6   8  1 o  10.403   11.043    0.00    1.11819   0.03 
   1   1 -13  1 o   1.380    1.460    0.00    1.11805   0.00 
   0   9   7  1 o   8.960    9.245    0.00    1.11711   0.03 
   3   9   2  1 o   2.175    2.243    0.00    1.11710   0.01 
   0   1  13  1 o   3.283    3.360   180.00   1.11675   0.01 
   6   0   0  1 o  10.568   10.795    0.00    1.11665   0.02 
   3   7  -8  1 o   8.063    8.216   180.00   1.11646   0.02 
   2  10   1  1 o   2.985    3.041    0.00    1.11641   0.01 
   6   1  -1  1 o   4.609    4.692   180.00   1.11623   0.01 
   5   5   3  1 o  79.013   80.883    0.00    1.11573   0.24 
   5   5  -5  1 o  45.456   47.399   180.00   1.11505   0.14 
   4   8  -1  1 o   4.615    4.857    0.00    1.11471   0.01 
   2  10  -2  1 o  16.386   17.363   180.00   1.11436   0.05 
   6   1  -2  1 o   0.290    0.308    0.00    1.11417   0.00 
   5   6  -1  1 o  39.086   41.580    0.00    1.11381   0.12 
   4   7   4  1 o   7.580    8.068    0.00    1.11335   0.02 
   2   9  -6  1 o  24.535   26.127   180.00   1.11316   0.07 
   4   8   0  1 o   9.780   10.436    0.00    1.11282   0.03 
   3   5   9  1 o  24.138   25.804    0.00    1.11265   0.07 
   6   1   0  1 o   0.792    0.859   180.00   1.11178   0.00 
   1  10   4  1 o  25.026   27.385   180.00   1.11128   0.08 
   5   2   6  1 o  14.271   15.702    0.00    1.11102   0.04 
   1   9  -7  1 o   5.367    5.948    0.00    1.11070   0.02 
   5   6   0  1 o  92.499   102.623   0.00    1.11066   0.28 
   3   0 -12  1 o  31.529   35.105    0.00    1.11052   0.05 
   5   6  -2  1 o   0.690    0.769   180.00   1.11049   0.00 
   2   0  12  1 o  53.739   59.871    0.00    1.11050   0.08 
   4   1   9  1 o   2.177    2.445   180.00   1.11024   0.01 
   2   8  -8  1 o  33.398   37.662    0.00    1.11012   0.10 
   4   8  -2  1 o   5.134    5.791   180.00   1.11011   0.02 
   5   2  -8  1 o   6.916    7.878    0.00    1.10986   0.02 
   2   4  11  1 o  10.476   11.915    0.00    1.10989   0.03 
   2   2   0  2 o  15.056   14.803    0.00    1.12414  10.64 
   4   5   7  1 o   0.001    0.001    0.00    1.10765   0.00 
   3   7   7  1 o   3.285    4.079   180.00   1.10750   0.01 
   0   7  10  1 o  14.535   17.890   180.00   1.10726   0.04 
   4   3 -10  1 o   2.364    2.885    0.00    1.10710   0.01 
   3   1 -12  1 o  100.429  112.728  180.00   1.10573   0.30 
   6   1  -3  1 o   1.983    2.225   180.00   1.10571   0.01 
   2   1  12  1 o   0.460    0.515    0.00    1.10571   0.00 
   1   7 -10  1 o  93.065   102.896   0.00    1.10476   0.27 
   4   8   1  1 o   0.001    0.001    0.00    1.10456   0.00 
   2  10   2  1 o  12.149   13.457    0.00    1.10422   0.04 
   3   4 -11  1 o   3.790    4.190   180.00   1.10362   0.01 
   1   2 -13  1 o   0.995    1.099    0.00    1.10357   0.00 
   0  10   5  1 o   4.788    5.242   180.00   1.10272   0.01 
   0   6  11  1 o  12.982   14.194   180.00   1.10245   0.04 
   0   2  13  1 o   0.055    0.060   180.00   1.10232   0.00 
   6   2  -1  1 o  54.365   59.736    0.00    1.10181   0.16 
   4   6   6  1 o  20.328   22.430   180.00   1.10161   0.06 
   3   9  -4  1 o   3.665    4.067   180.00   1.10140   0.01 
   1   6 -11  1 o  33.557   37.477   180.00   1.10121   0.10 
   5   6   1  1 o   1.963    2.194    0.00    1.10120   0.01 
   6   1   1  1 o  14.302   16.079    0.00    1.10105   0.04 
   5   6  -3  1 o   0.219    0.248    0.00    1.10088   0.00 
   2  10  -3  1 o  56.331   63.733    0.00    1.10090   0.16 
   4   7  -6  1 o  10.364   12.366    0.00    1.09995   0.03 
   6   2  -2  1 o  24.890   29.916    0.00    1.09983   0.07 
   4   8  -3  1 o  13.823   17.223    0.00    1.09927   0.04 
   4   4   8  1 o  29.637   41.076    0.00    1.09790   0.09 
   6   2   0  1 o  17.935   25.339   180.00   1.09753   0.05 
   3   9   3  1 o   1.011    1.433    0.00    1.09736   0.00 
   0   8   9  1 o   0.318    0.427    0.00    1.09632   0.00 
   4   2   9  1 o   1.970    2.577    0.00    1.09605   0.01 
   6   0  -4  1 o   2.091    2.694   180.00   1.09589   0.00 
   5   4   5  1 o  33.460   41.007   180.00   1.09521   0.10 
   2   4 -12  1 o  11.338   13.584   180.00   1.09466   0.03 
   1   4  12  1 o  65.592   78.551    0.00    1.09465   0.19 
   5   4  -7  1 o  29.002   34.364   180.00   1.09425   0.08 
   1  10  -5  1 o  17.171   20.275    0.00    1.09411   0.05 
   1   9   7  1 o  28.181   32.510    0.00    1.09330   0.08 
   1   8  -9  1 o  100.050  113.048  180.00   1.09267   0.28 
   3   1  11  1 o   0.003    0.003   180.00   1.09247   0.00 
   3   2 -12  1 o   0.884    0.971   180.00   1.09171   0.00 
   6   2  -3  1 o   0.197    0.217    0.00    1.09169   0.00 
   2   2  12  1 o  14.225   15.614   180.00   1.09169   0.04 
   3   4  10  1 o   2.863    3.131    0.00    1.09157   0.01 
   6   1  -4  1 o  14.679   15.898    0.00    1.09128   0.04 
   4   8   2  1 o  20.216   21.016   180.00   1.09033   0.06 
   2   1 -13  1 o   4.149    4.114   180.00   1.08936   0.01 
   3   8  -7  1 o   5.766    5.660    0.00    1.08914   0.02 
   6   0   2  1 o  392.712  384.759  180.00   1.08909   0.55 
   5   3   6  1 o  75.777   70.690    0.00    1.08761   0.21 
   5   5   4  1 o  25.911   24.141   180.00   1.08752   0.07 
   6   2   1  1 o  29.728   27.644    0.00    1.08720   0.08 
   4   5  -9  1 o   6.856    6.404    0.00    1.08675   0.02 
   5   5  -6  1 o  34.204   31.954    0.00    1.08675   0.09 
   5   3  -8  1 o  18.806   17.661   180.00   1.08653   0.05 
   2  10   3  1 o   1.926    1.819   180.00   1.08633   0.01 
   5   6   2  1 o   6.338    6.091   180.00   1.08590   0.02 
   1   1  13  1 o  15.712   15.192    0.00    1.08577   0.04 
   5   6  -4  1 o   0.849    0.834    0.00    1.08544   0.00 
   2   7   9  1 o   5.450    5.361    0.00    1.08541   0.02 
   6   1   2  1 o  176.251  179.759  180.00   1.08457   0.48 
   2   6  10  1 o   0.028    0.029   180.00   1.08448   0.00 
   4   1 -11  1 o   3.227    3.334   180.00   1.08413   0.01 
   2   9   6  1 o  34.687   36.141   180.00   1.08364   0.10 
   4   6  -8  1 o  38.927   40.602   180.00   1.08355   0.11 
   4   8  -4  1 o  38.935   40.780   180.00   1.08272   0.11 
   1   5 -12  1 o   2.640    2.765   180.00   1.08248   0.01 
   0   5  12  1 o  64.345   67.393   180.00   1.08248   0.18 
   1  10   5  1 o  18.650   19.523    0.00    1.08215   0.05 
   3   8   6  1 o  37.594   39.326    0.00    1.08192   0.10 
   2  10  -4  1 o  27.249   28.504    0.00    1.08192   0.07 
   1   3 -13  1 o   0.309    0.321   180.00   1.08062   0.00 
   1   7  10  1 o  12.366   12.841    0.00    1.08054   0.03 
   4   7   5  1 o  38.123   39.586   180.00   1.08053   0.10 
   0  11   1  1 o  12.040   12.417    0.00    1.07989   0.03 
   0   3  13  1 o   0.157    0.161   180.00   1.07945   0.00 
   6   3  -1  1 o  67.559   68.735    0.00    1.07897   0.18 
   3   2  11  1 o  47.030   47.832   180.00   1.07894   0.13 
   5   1   7  1 o   0.267    0.271   180.00   1.07869   0.00 
   6   2  -4  1 o  12.007   12.040    0.00    1.07779   0.03 
   3   9  -5  1 o  14.188   14.200   180.00   1.07764   0.04 
   5   1  -9  1 o  10.025   10.012    0.00    1.07748   0.03 
   6   3  -2  1 o  33.239   33.000    0.00    1.07711   0.09 
   2   2 -13  1 o  66.997   65.180   180.00   1.07595   0.18 
   2   9  -7  1 o   0.091    0.088    0.00    1.07556   0.00 
   4   4 -10  1 o  130.941  126.557   0.00    1.07507   0.35 
   6   3   0  1 o   9.468    9.151    0.00    1.07495   0.03 
   1   6  11  1 o  17.559   16.971    0.00    1.07491   0.05 
   2   7 -10  1 o  101.647  99.066   180.00   1.07359   0.27 
   4   3   9  1 o  127.028  123.835   0.00    1.07356   0.34 
   3   6 -10  1 o   0.668    0.656    0.00    1.07285   0.00 
   3   9   4  1 o  13.283   13.037   180.00   1.07278   0.04 
   1   2  13  1 o  33.264   32.719    0.00    1.07248   0.09 
   6   1  -5  1 o  14.348   14.160   180.00   1.07156   0.04 
   2   8   8  1 o   9.322    9.200    0.00    1.07157   0.02 
   2   6 -11  1 o   1.850    1.826   180.00   1.07148   0.00 
   1   8   9  1 o   0.256    0.253    0.00    1.07150   0.00 
   6   2   2  1 o   5.825    5.748    0.00    1.07133   0.02 
   0  11   2  1 o  20.933   20.646   180.00   1.07112   0.05 
   0   9   8  1 o  75.203   74.133   180.00   1.07096   0.20 
   4   2 -11  1 o   0.302    0.298   180.00   1.07090   0.00 
   4   8   3  1 o  115.693  113.982   0.00    1.07081   0.30 
   0  10   6  1 o  13.715   13.513    0.00    1.06959   0.04 
   3   3 -12  1 o   3.321    3.275    0.00    1.06948   0.01 
   6   3  -3  1 o  16.329   16.105    0.00    1.06946   0.04 
   2   3  12  1 o  103.291  101.879   0.00    1.06946   0.27 
   1  11   0  1 o  126.015  124.877  180.00   1.06899   0.33 
   2   5  11  1 o  27.448   27.223   180.00   1.06892   0.07 
   3   7  -9  1 o  15.423   15.351   180.00   1.06804   0.04 
   1  11  -1  1 o   0.799    0.782    0.00    1.06726   0.00 
   1   9  -8  1 o   1.494    1.416    0.00    1.06643   0.00 
   4   7  -7  1 o   1.893    1.783   180.00   1.06586   0.00 
   5   2   7  1 o  21.036   19.894    0.00    1.06566   0.05 
   5   6   3  1 o  38.116   36.253   180.00   1.06549   0.10 
   6   3   1  1 o   1.358    1.308   180.00   1.06524   0.00 
   1  11   1  1 o   8.097    7.917    0.00    1.06501   0.02 
   5   6  -5  1 o  34.250   33.737   180.00   1.06491   0.09 
   5   2  -9  1 o  12.750   12.967   180.00   1.06450   0.03 
   3   1   0  2 o   0.203    0.210   180.00   1.08004   0.25 
   2  10   4  1 o  93.475   100.061   0.00    1.06358   0.24 
   3   5 -11  1 o  17.667   18.991   180.00   1.06331   0.05 
   6   1   3  1 o   0.910    0.978   180.00   1.06312   0.00 
   1  10  -6  1 o   1.376    1.471   180.00   1.06285   0.00 
   3   6   9  1 o  25.172   26.893    0.00    1.06281   0.06 
   2   8  -9  1 o  79.661   80.108    0.00    1.06138   0.20 
   4   8  -5  1 o  140.700  140.706  180.00   1.06123   0.36 
   1  11  -2  1 o  13.642   13.258    0.00    1.05989   0.03 
   3   7   8  1 o  83.295   80.849   180.00   1.05917   0.21 
   2   2   2  2 o   1.903    1.843    0.00    1.07464   2.26 
   6   2  -5  1 o   0.991    0.965    0.00    1.05879   0.00 
   4   6   7  1 o   7.210    7.039   180.00   1.05845   0.02 
   2  10  -5  1 o  54.356   53.169   180.00   1.05827   0.14 
   4   5   8  1 o   1.305    1.278    0.00    1.05819   0.00 
   3   3  11  1 o  33.435   32.881   180.00   1.05747   0.08 
   5   4   6  1 o   5.162    5.078    0.00    1.05720   0.01 
   0  11   3  1 o   4.165    4.096    0.00    1.05696   0.01 
   6   3  -4  1 o   6.676    6.560    0.00    1.05639   0.02 
   5   4  -8  1 o  95.275   93.600    0.00    1.05620   0.24 
   5   5   5  1 o   1.990    1.954    0.00    1.05578   0.00 
   1  11   2  1 o   7.539    7.383   180.00   1.05550   0.02 
   5   7  -1  1 o  37.911   37.094   180.00   1.05544   0.09 
   2   5 -12  1 o  57.300   55.911    0.00    1.05529   0.14 
   1   5  12  1 o   3.893    3.797    0.00    1.05528   0.01 
   5   5  -7  1 o   2.597    2.506    0.00    1.05493   0.01 
   2   3 -13  1 o   4.406    4.201   180.00   1.05465   0.01 
   1   1   6  2 o   1.902    1.870   180.00   1.07265   2.24 
   4   0  10  1 o   1.623    1.487   180.00   1.05350   0.00 
   3   1   1  2 o   2.505    2.496    0.00    1.06848   5.81 
   5   7   0  1 o  16.180   15.121    0.00    1.05276   0.04 
   5   7  -2  1 o   1.808    1.702    0.00    1.05262   0.00 
   3   5  10  1 o  21.622   20.446    0.00    1.05252   0.05 
   6   0  -6  1 o   0.015    0.015    0.00    1.05150   0.00 
   3  10  -1  1 o   0.280    0.275   180.00   1.05151   0.00 
   1   3  13  1 o   0.067    0.066   180.00   1.05139   0.00 
   3  10   0  1 o  274.348  269.924   0.00    1.05101   0.67 
   1   4 -13  1 o   0.000    0.000    0.00    1.05078   0.00 
   6   2   3  1 o   0.000    0.000    0.00    1.05064   0.00 
   6   3   2  1 o  60.114   57.758   180.00   1.05030   0.15 
   4   3 -11  1 o   5.924    5.573   180.00   1.04990   0.01 
   3   9  -6  1 o  66.723   62.668    0.00    1.04987   0.16 
   0   4  13  1 o  11.413   10.623   180.00   1.04970   0.03 
   1  10   6  1 o  20.163   18.786   180.00   1.04972   0.05 
   3   8  -8  1 o  27.352   25.148   180.00   1.04945   0.07 
   4   1  10  1 o  18.259   16.757   180.00   1.04941   0.04 
   6   4  -1  1 o  22.583   20.595    0.00    1.04926   0.05 
   1   9   8  1 o  14.656   13.211    0.00    1.04886   0.04 
   6   4  -2  1 o   0.409    0.378   180.00   1.04755   0.00 
   6   1  -6  1 o  37.528   34.931   180.00   1.04743   0.09 
   1  11  -3  1 o  14.005   13.189   180.00   1.04723   0.03 
   4   8   4  1 o  134.459  129.365  180.00   1.04687   0.32 
   3  10  -2  1 o  63.120   61.707    0.00    1.04658   0.15 
   0   7  11  1 o  64.497   65.015   180.00   1.04576   0.15 
   6   4   0  1 o   0.663    0.671    0.00    1.04556   0.00 
   3  10   1  1 o  17.456   17.652    0.00    1.04509   0.04 
   4   7   6  1 o   1.582    1.599   180.00   1.04504   0.00 
   5   3   7  1 o  37.438   37.798    0.00    1.04496   0.09 
   1   7 -11  1 o  80.692   81.062   180.00   1.04470   0.19 
   5   7   1  1 o  11.756   11.806    0.00    1.04469   0.03 
   2   9   7  1 o  44.134   44.215    0.00    1.04460   0.10 
   5   7  -3  1 o  16.896   16.831    0.00    1.04442   0.04 
   3   9   5  1 o  32.465   32.306    0.00    1.04439   0.08 
   4   4   9  1 o  153.871  152.543  180.00   1.04428   0.37 
   5   3  -9  1 o   0.498    0.485   180.00   1.04386   0.00 
   1   0 -14  1 o  24.532   23.673   180.00   1.04368   0.03 
   3   8   7  1 o   1.029    0.949    0.00    1.04200   0.00 
   0   8  10  1 o   5.406    4.998   180.00   1.04180   0.01 
   0   0  14  1 o   4.303    3.996   180.00   1.04157   0.01 
   6   0   4  1 o  11.996   11.144    0.00    1.04155   0.01 
   1  11   3  1 o  264.893  250.317  180.00   1.04089   0.62 
   5   6   4  1 o   0.649    0.614    0.00    1.04085   0.00 
   3   4 -12  1 o  18.992   18.124   180.00   1.04052   0.04 
   6   4  -3  1 o  91.686   87.530   180.00   1.04051   0.21 
   2   4  12  1 o  18.247   17.422   180.00   1.04050   0.04 
   3   0   4  2 o   1.008    0.981   180.00   1.05890   1.13 
   4   6  -9  1 o   7.940    7.645   180.00   1.04017   0.02 
   5   6  -6  1 o  72.368   69.687   180.00   1.04017   0.17 
   4   9  -1  1 o  110.062  106.475   0.00    1.03998   0.26 
   1   1 -14  1 o  70.922   69.033   180.00   1.03970   0.17 
   1   8 -10  1 o   8.883    8.643    0.00    1.03971   0.02 
   6   3  -5  1 o  32.464   31.999    0.00    1.03847   0.08 
   4   9   0  1 o  41.171   40.577   180.00   1.03845   0.10 
   0  11   4  1 o  32.173   31.590    0.00    1.03804   0.07 
   4   5 -10  1 o   4.467    4.362    0.00    1.03771   0.01 
   0   1  14  1 o  11.276   10.993    0.00    1.03761   0.03 
   6   1   4  1 o   2.806    2.735   180.00   1.03760   0.01 
   4   2  10  1 o   2.153    2.090   180.00   1.03740   0.00 
   3   1 -13  1 o  17.320   16.683    0.00    1.03700   0.04 
   2  10   5  1 o  30.439   29.279   180.00   1.03692   0.07 
   6   4   1  1 o   5.069    4.853   180.00   1.03662   0.01 
   1   6 -12  1 o   0.335    0.320    0.00    1.03643   0.00 
   3  10  -3  1 o   0.686    0.655    0.00    1.03645   0.00 
   0   6  12  1 o   0.080    0.077   180.00   1.03643   0.00 
   2   9  -8  1 o   0.554    0.529    0.00    1.03625   0.00 
   4   9  -2  1 o  10.995   10.490    0.00    1.03624   0.03 
   5   0   8  1 o   5.667    5.410   180.00   1.03573   0.01 
   4   8  -6  1 o   1.490    1.422   180.00   1.03570   0.00 
   6   2  -6  1 o   0.247    0.236   180.00   1.03549   0.00 
   5   0 -10  1 o  124.529  121.468  180.00   1.03452   0.14 
   0  10   7  1 o   1.457    1.441   180.00   1.03404   0.00 
   3  10   2  1 o   0.002    0.002    0.00    1.03404   0.00 
   2   1  13  1 o   1.030    1.034   180.00   1.03185   0.00 
   5   1   8  1 o  40.161   40.290    0.00    1.03184   0.09 
   4   9   1  1 o  17.639   17.649   180.00   1.03172   0.04 
   5   7   2  1 o   3.103    3.096    0.00    1.03160   0.01 
   5   7  -4  1 o   5.292    5.246    0.00    1.03121   0.01 
   2  10  -6  1 o  35.758   35.393    0.00    1.03091   0.08 
   6   3   3  1 o   4.610    4.565   180.00   1.03078   0.01 
   5   1 -10  1 o  20.449   20.278    0.00    1.03064   0.05 
   2   7  10  1 o   4.111    4.094   180.00   1.03039   0.01 
   2  11   0  1 o  25.373   25.280    0.00    1.03037   0.06 
   1  11  -4  1 o  15.406   15.586   180.00   1.02983   0.03 
   2  11  -1  1 o   4.551    4.604    0.00    1.02983   0.01 
   4   7  -8  1 o   0.013    0.014    0.00    1.02959   0.00 
   3   4  11  1 o   1.264    1.294    0.00    1.02946   0.00 
   4   0 -12  1 o  10.845   11.240    0.00    1.02895   0.01 
   1  10  -7  1 o  12.510   12.965   180.00   1.02895   0.03 
   3   0  12  1 o   2.641    2.738    0.00    1.02893   0.00 
   6   4  -4  1 o   4.871    5.084   180.00   1.02845   0.01 
   1   2 -14  1 o   8.439    8.827    0.00    1.02802   0.02 
   4   9  -3  1 o   0.000    0.000   180.00   1.02740   0.00 
   2   4 -13  1 o  41.304   42.854    0.00    1.02685   0.09 
   0   2  14  1 o  27.500   28.341    0.00    1.02600   0.06 
   6   2   4  1 o   3.829    3.946    0.00    1.02598   0.01 
   2  11   1  1 o  35.670   36.707   180.00   1.02580   0.08 
   3   2 -13  1 o  65.725   67.370   180.00   1.02541   0.15 
   4   1 -12  1 o   0.620    0.633    0.00    1.02513   0.00 
   3   1  12  1 o  13.169   13.437   180.00   1.02511   0.03 
   0   9   9  1 o  84.332   85.866   180.00   1.02500   0.19 
   2   6  11  1 o   9.947   10.018   180.00   1.02450   0.02 
   2  11  -2  1 o   5.989    5.989    0.00    1.02420   0.01 
   1   4  13  1 o   8.722    8.658   180.00   1.02384   0.02 
   2   8   9  1 o  58.763   58.055   180.00   1.02354   0.13 
   6   4   2  1 o  127.135  125.127   0.00    1.02284   0.28 
   4   4 -11  1 o  66.608   65.673    0.00    1.02246   0.15 
   1   7  11  1 o  27.203   26.886   180.00   1.02216   0.06 
   1   9  -9  1 o  173.087  171.271   0.00    1.02201   0.38 
   1  11   4  1 o  32.219   31.917   180.00   1.02182   0.07 
   5   5   6  1 o  16.830   16.676    0.00    1.02161   0.04 
   3  10  -4  1 o  87.519   86.701    0.00    1.02155   0.19 
   2   0 -14  1 o  128.690  127.037   0.00    1.02122   0.14 
   2   1   5  2 o   0.822    0.809   180.00   1.03819   1.71 
   5   5  -8  1 o  12.489   12.152   180.00   1.02071   0.03 
   2   2  13  1 o   2.458    2.364   180.00   1.02042   0.01 
   5   2   8  1 o  30.456   29.284    0.00    1.02041   0.07 
   3   7 -10  1 o  49.025   47.100    0.00    1.02039   0.11 
   3   1   2  2 o   0.501    0.478    0.00    1.03592   1.03 
   4   9   2  1 o  43.781   41.518   180.00   1.02009   0.09 
   6   1  -7  1 o  29.151   27.354   180.00   1.01983   0.06 
   3   6 -11  1 o  160.350  149.045  180.00   1.01956   0.35 
   1   8  10  1 o   0.548    0.508    0.00    1.01945   0.00 
   4   8   5  1 o   0.128    0.118   180.00   1.01944   0.00 
   5   2 -10  1 o  21.744   20.044    0.00    1.01926   0.05 
   2   7 -11  1 o  31.901   29.376    0.00    1.01921   0.07 
   3   9  -7  1 o   4.480    4.117   180.00   1.01912   0.01 
   3  10   3  1 o   4.799    4.381    0.00    1.01833   0.01 
   4   3  10  1 o   1.339    1.222   180.00   1.01827   0.00 
   5   4   7  1 o  97.079   88.945    0.00    1.01790   0.21 
   2   1 -14  1 o  11.506   10.636   180.00   1.01749   0.02 
   5   4  -9  1 o  54.404   51.166    0.00    1.01688   0.12 
   6   3  -6  1 o  27.102   25.740   180.00   1.01646   0.06 
   2  11   2  1 o  33.701   32.089    0.00    1.01631   0.07 
   1   5 -13  1 o   4.296    4.116    0.00    1.01581   0.01 
   2   0   6  2 o   4.514    4.446    0.00    1.03413   4.62 
   1   0  14  1 o   0.362    0.349    0.00    1.01533   0.00 
   0  11   5  1 o   0.135    0.130    0.00    1.01515   0.00 
   1  10   7  1 o   2.138    2.077    0.00    1.01508   0.00 
   4   6   8  1 o  23.239   22.597    0.00    1.01505   0.05 
   0   5  13  1 o   0.054    0.053   180.00   1.01483   0.00 
   6   5  -1  1 o   3.256    3.239    0.00    1.01443   0.01 
   5   7   3  1 o   0.703    0.709    0.00    1.01406   0.00 
   4   2 -12  1 o   6.351    6.431    0.00    1.01393   0.01 
   3   2  12  1 o   0.787    0.797    0.00    1.01391   0.00 
   4   9  -4  1 o   2.376    2.411   180.00   1.01385   0.01 
   2  11  -3  1 o  21.967   22.358   180.00   1.01373   0.05 
   2   8 -10  1 o   0.225    0.230    0.00    1.01361   0.00 
   5   7  -5  1 o  41.927   42.806   180.00   1.01355   0.09 
   3   9   6  1 o   2.773    2.839   180.00   1.01320   0.01 
   5   6   5  1 o  53.597   54.808    0.00    1.01292   0.11 
   6   5  -2  1 o  36.469   37.285   180.00   1.01289   0.08 
   2   6 -12  1 o   6.565    6.677    0.00    1.01249   0.01 
   1   6  12  1 o   5.043    5.129   180.00   1.01248   0.01 
   5   6  -7  1 o   3.241    3.278   180.00   1.01216   0.01 
   6   4  -5  1 o   8.631    8.682    0.00    1.01190   0.02 
   3   7   9  1 o   0.542    0.543    0.00    1.01174   0.00 
   1   1  14  1 o  76.278   76.362    0.00    1.01166   0.16 
   6   5   0  1 o   3.641    3.613   180.00   1.01109   0.01 
   3   6  10  1 o  19.387   19.209   180.00   1.01004   0.04 
   4   5   9  1 o  52.054   51.606   180.00   1.00994   0.11 
   1   3 -14  1 o  75.968   75.411    0.00    1.00939   0.16 
   6   1   5  1 o  48.499   47.988   180.00   1.00896   0.10 
   3   8  -9  1 o   0.728    0.720    0.00    1.00894   0.00 
   6   2  -7  1 o  112.619  111.170   0.00    1.00880   0.23 
   1  11  -5  1 o  10.671   10.453   180.00   1.00842   0.02 
   4   7   7  1 o   7.713    7.471   180.00   1.00798   0.02 
   0   3  14  1 o  19.100   18.243   180.00   1.00749   0.04 
   6   3   4  1 o   6.870    6.558    0.00    1.00747   0.01 
   2  10   6  1 o  155.161  147.529   0.00    1.00733   0.32 
   4   8  -7  1 o  74.355   70.189   180.00   1.00710   0.15 
   3   3 -13  1 o  58.489   54.906    0.00    1.00693   0.12 
   3   5 -12  1 o  69.629   64.487   180.00   1.00653   0.14 
   2   2 -14  1 o   5.558    5.146    0.00    1.00653   0.01 
   6   5  -3  1 o  47.853   44.298   180.00   1.00652   0.10 
   2   5  12  1 o   0.005    0.005   180.00   1.00652   0.00 
   6   4   3  1 o  18.141   16.042   180.00   1.00478   0.04 
   2   9   8  1 o  12.007   10.628    0.00    1.00469   0.02 
   1   9   9  1 o  84.147   74.545    0.00    1.00463   0.17 
   4   9   3  1 o  76.438   68.925    0.00    1.00406   0.16 
   6   5   1  1 o  12.994   12.337   180.00   1.00300   0.03 
   3  10  -5  1 o   2.108    2.046   180.00   1.00250   0.00 
   2  11   3  1 o  20.278   19.837   180.00   1.00232   0.04 
   2   3  13  1 o  39.018   38.351   180.00   1.00220   0.08 
   5   3   8  1 o  157.887  155.251   0.00    1.00219   0.32 
   3   8   8  1 o  59.264   59.773    0.00    1.00144   0.12 
   5   3 -10  1 o  14.042   14.198    0.00    1.00110   0.03 
   1   2  14  1 o  15.497   15.609    0.00    1.00089   0.03 
   2  10  -7  1 o  59.970   60.283    0.00    1.00083   0.12 
   1  11   5  1 o   0.796    0.696   180.00   0.99903   0.00 
   2  11  -4  1 o   2.705    2.351   180.00   0.99885   0.01 
   3  10   4  1 o   7.295    6.329    0.00    0.99859   0.01 
   5   8  -1  1 o  19.097   16.670    0.00    0.99829   0.04 
   6   2   5  1 o   0.002    0.002    0.00    0.99828   0.00 
   0  10   8  1 o   0.603    0.563   180.00   0.99712   0.00 
   4   6 -10  1 o  26.364   24.912   180.00   0.99693   0.05 
   3   5  11  1 o  28.051   27.120    0.00    0.99651   0.06 
   2   9  -9  1 o  34.755   33.909    0.00    0.99627   0.07 
   4   9  -5  1 o   3.319    3.249    0.00    0.99614   0.01 
   4   3 -12  1 o  23.172   22.729    0.00    0.99605   0.05 
   3   3  12  1 o  102.968  101.035  180.00   0.99603   0.20 
   5   8   0  1 o   2.204    2.162   180.00   0.99602   0.00 
   5   8  -2  1 o  76.856   75.513    0.00    0.99590   0.15 
   6   5  -4  1 o   0.071    0.069    0.00    0.99560   0.00 
   2   5 -13  1 o   4.072    3.871    0.00    0.99414   0.01 
   1  10  -8  1 o   5.831    5.598    0.00    0.99346   0.01 
   1   0   7  2 o   4.003    3.948   180.00   1.01033   3.74 
   6   0  -8  1 o  20.356   19.680    0.00    0.99315   0.02 
   4   4  10  1 o  24.815   23.974    0.00    0.99318   0.05 
   4   1  11  1 o   2.959    2.873   180.00   0.99295   0.01 
   5   7   4  1 o   3.071    2.994    0.00    0.99274   0.01 
   0  12   0  1 o  167.715  163.797   0.00    0.99263   0.16 
   4   7  -9  1 o   0.119    0.117    0.00    0.99216   0.00 
   5   7  -6  1 o  91.503   89.890   180.00   0.99215   0.18 
   6   4  -6  1 o  49.014   48.234   180.00   0.99151   0.10 
   1   5  13  1 o   5.833    5.738    0.00    0.99141   0.01 
   6   3  -7  1 o   0.019    0.019    0.00    0.99119   0.00 
   6   5   2  1 o  12.877   12.507    0.00    0.99050   0.02 
   0  12   1  1 o   1.887    1.828    0.00    0.99034   0.00 
   4   5 -11  1 o  238.558  230.491  180.00   0.99016   0.46 
   0   8  11  1 o   1.570    1.516    0.00    0.99009   0.00 
   6   1  -8  1 o  37.362   35.944   180.00   0.98972   0.07 
   4   8   6  1 o  178.602  171.665   0.00    0.98948   0.34 
   1   8 -11  1 o   9.122    8.769   180.00   0.98919   0.02 
   5   8   1  1 o  11.702   11.249   180.00   0.98918   0.02 
   0  11   6  1 o  11.234   10.801   180.00   0.98913   0.02 
   2   3 -14  1 o   2.199    2.115    0.00    0.98903   0.00 
   5   8  -3  1 o   1.214    1.168   180.00   0.98895   0.00 
   1   7 -12  1 o   9.170    8.826    0.00    0.98891   0.02 
   0   7  12  1 o   0.434    0.417    0.00    0.98890   0.00 
   3   9  -8  1 o   0.363    0.349   180.00   0.98638   0.00 
   5   1   9  1 o  32.182   31.042    0.00    0.98606   0.06 
   5   5   7  1 o   1.235    1.192   180.00   0.98601   0.00 
   5   5  -9  1 o   1.362    1.350    0.00    0.98509   0.00 
   1   4 -14  1 o  43.346   43.215    0.00    0.98494   0.08 
   5   1 -11  1 o  76.272   76.162   180.00   0.98490   0.14 
   2  11   4  1 o  184.199  187.387   0.00    0.98437   0.35 
   4   9   4  1 o  55.971   57.120   180.00   0.98424   0.11 
   1  11  -6  1 o  15.766   16.169    0.00    0.98378   0.03 
   1   3  14  1 o   0.560    0.574    0.00    0.98367   0.00 
   0  12   2  1 o  201.229  206.024   0.00    0.98356   0.38 
   0   4  14  1 o   3.901    3.958    0.00    0.98317   0.01 
   6   4   4  1 o  18.131   18.384   180.00   0.98315   0.03 
   4   2  11  1 o   0.170    0.169   180.00   0.98276   0.00 
   3   4 -13  1 o  15.646   15.534    0.00    0.98265   0.03 
   5   6   6  1 o  22.871   22.685   180.00   0.98263   0.04 
   1  12   0  1 o   0.062    0.059   180.00   0.98191   0.00 
   5   6  -8  1 o  51.335   49.014    0.00    0.98183   0.10 
   6   0   6  1 o  127.737  120.420   0.00    0.98146   0.12 
   6   3   5  1 o  11.022   10.330   180.00   0.98120   0.02 
   6   5  -5  1 o   7.275    6.809    0.00    0.98056   0.01 
   1  12  -1  1 o   1.583    1.482    0.00    0.98057   0.00 
   3   9   7  1 o  19.331   18.197    0.00    0.98019   0.04 
   2  11  -5  1 o  62.595   58.975   180.00   0.98015   0.12 
   3  10  -6  1 o   1.230    1.162    0.00    0.98003   0.00 
   0   9  10  1 o  30.512   28.821    0.00    0.98003   0.06 
   6   2  -8  1 o  28.712   27.338    0.00    0.97963   0.05 
   1  12   1  1 o  82.613   78.546    0.00    0.97882   0.15 
   3   0 -14  1 o   0.071    0.067    0.00    0.97858   0.00 
   1  10   8  1 o   9.297    8.882   180.00   0.97921   0.02 
   2   7  11  1 o  10.295    9.706   180.00   0.97853   0.02 
   1   9 -10  1 o  85.527   79.891   180.00   0.97829   0.16 
   2   4  13  1 o   5.256    4.903    0.00    0.97826   0.01 
   5   4   8  1 o   3.988    3.720    0.00    0.97825   0.01 
   6   1   6  1 o   3.411    3.168    0.00    0.97814   0.01 
   5   8   2  1 o  90.228   83.478    0.00    0.97805   0.17 
   5   8  -4  1 o   0.967    0.883   180.00   0.97771   0.00 
   1   6 -13  1 o   0.802    0.728    0.00    0.97746   0.00 
   5   4 -10  1 o  115.978  104.768   0.00    0.97723   0.21 
   2   8  10  1 o  14.499   13.072   180.00   0.97701   0.03 
   0   6  13  1 o   1.115    1.006   180.00   0.97659   0.00 
   4   8  -8  1 o  11.304   10.224    0.00    0.97633   0.02 
   6   6  -1  1 o  73.420   66.474   180.00   0.97624   0.13 
   5   2   9  1 o   3.321    3.012    0.00    0.97608   0.01 
   2  10   7  1 o  10.948    9.965   180.00   0.97574   0.02 
   3  10   5  1 o  25.100   22.883    0.00    0.97557   0.05 
   3   1 -14  1 o  21.664   19.796   180.00   0.97529   0.04 
   5   2 -11  1 o  33.675   30.867    0.00    0.97495   0.06 
   4   9  -6  1 o   9.934    9.107   180.00   0.97494   0.02 
   6   6  -2  1 o  20.822   19.106    0.00    0.97486   0.04 
   1  12  -2  1 o   3.756    3.448   180.00   0.97484   0.01 
   3  11  -1  1 o   0.465    0.427   180.00   0.97477   0.00 
   3  11   0  1 o  23.432   21.664    0.00    0.97437   0.04 
   3   7 -11  1 o  58.246   54.007   180.00   0.97422   0.11 
   6   5   3  1 o   3.647    3.393    0.00    0.97408   0.01 
   1  11   6  1 o  30.923   29.302   180.00   0.97334   0.06 
   6   6   0  1 o   0.264    0.251   180.00   0.97326   0.00 
   4   4 -12  1 o   0.317    0.307    0.00    0.97253   0.00 
   0  12   3  1 o   2.309    2.237   180.00   0.97256   0.00 
   3   4  12  1 o  42.357   41.077    0.00    0.97251   0.08 
   4   6   9  1 o   3.252    3.181   180.00   0.97223   0.01 
   4  10  -1  1 o  62.381   61.474   180.00   0.97197   0.11 
   3   1   3  2 o   2.010    1.948    0.00    0.98768   3.44 
   1   1 -15  1 o   0.171    0.171    0.00    0.97146   0.00 
   1  12   2  1 o  48.171   48.250    0.00    0.97142   0.09 
   3  11  -2  1 o   0.569    0.579   180.00   0.97084   0.00 
   4  10   0  1 o  78.015   79.678    0.00    0.97072   0.14 
   4   1 -13  1 o  68.171   69.984    0.00    0.97050   0.12 
   4   7   8  1 o  136.236  140.477   0.00    0.97028   0.24 
   1   8  11  1 o  10.143   10.498   180.00   0.97000   0.02 
   2   0  14  1 o   1.391    1.440    0.00    0.96997   0.00 
   3  11   1  1 o  19.738   20.456    0.00    0.96965   0.04 
   3   6 -12  1 o  94.727   97.778   180.00   0.96919   0.17 
   6   6  -3  1 o  54.031   55.761   180.00   0.96918   0.10 
   2   6  12  1 o  29.724   30.674   180.00   0.96918   0.05 
   0   1  15  1 o  27.617   28.368    0.00    0.96891   0.05 
   2  10  -8  1 o  22.600   23.218    0.00    0.96892   0.04 
   4  10  -2  1 o  62.941   64.655   180.00   0.96892   0.11 
   3   8 -10  1 o   5.135    5.225    0.00    0.96848   0.01 
   5   7   5  1 o   0.000    0.000    0.00    0.96842   0.00 
   6   2   6  1 o  10.653   10.819    0.00    0.96840   0.02 
   2   7 -12  1 o  19.900   20.049   180.00   0.96805   0.04 
   6   4  -7  1 o  104.022  104.710  180.00   0.96800   0.18 
   1   7  12  1 o   0.595    0.599    0.00    0.96804   0.00 
   5   7  -7  1 o  21.382   21.419    0.00    0.96776   0.04 
   2   8 -11  1 o   1.692    1.686   180.00   0.96747   0.00 
   2   1  14  1 o   6.228    6.173   180.00   0.96677   0.01 
   4   3  11  1 o  87.708   87.007    0.00    0.96645   0.15 
   6   6   1  1 o   2.681    2.671    0.00    0.96603   0.00 
   2   4 -14  1 o  14.715   14.670   180.00   0.96599   0.03 
   3   7  10  1 o  166.693  166.414  180.00   0.96590   0.29 
   3   2 -14  1 o  65.948   66.149    0.00    0.96563   0.12 
   4  10   1  1 o   3.163    3.196   180.00   0.96522   0.01 
   1  12  -3  1 o   2.121    2.153    0.00    0.96496   0.00 
   2   9   9  1 o   8.062    8.206   180.00   0.96478   0.01 
   3   1  13  1 o   6.653    6.788   180.00   0.96460   0.01 
   6   3  -8  1 o   5.065    5.201    0.00    0.96347   0.01 
   4   5  10  1 o  21.867   22.449   180.00   0.96350   0.04 
   2  11   5  1 o   2.784    2.863   180.00   0.96312   0.00 
   5   8   3  1 o   7.586    7.806    0.00    0.96306   0.01 
   3  11  -3  1 o   2.851    2.945    0.00    0.96273   0.00 
   5   8  -5  1 o  293.115  303.294   0.00    0.96263   0.51 
   6   5  -6  1 o  34.950   36.686    0.00    0.96197   0.06 
   1   2 -15  1 o   0.486    0.511   180.00   0.96191   0.00 
   4  10  -3  1 o  12.077   12.763   180.00   0.96168   0.02 
   1   9  10  1 o  11.669   12.414    0.00    0.96135   0.02 
   4   9   5  1 o   0.054    0.057   180.00   0.96135   0.00 
   3   8   9  1 o   4.036    4.310    0.00    0.96108   0.01 
   4   2 -13  1 o   2.544    2.718    0.00    0.96098   0.00 
   1   4  14  1 o   1.870    1.998    0.00    0.96100   0.00 
   0  11   7  1 o   9.977   10.672    0.00    0.96081   0.02 
   3  11   2  1 o  26.800   28.666    0.00    0.96080   0.05 
   7   0  -2  1 o   6.439    6.872   180.00   0.96029   0.01 
   3   6  11  1 o  52.735   56.239   180.00   0.96023   0.09 
   5   3   9  1 o  19.247   20.489   180.00   0.96009   0.03 
   1  12   3  1 o  11.233   11.940    0.00    0.95999   0.02 
   0  10   9  1 o   1.694    1.791    0.00    0.95971   0.00 
   0   2  15  1 o  19.425   20.424   180.00   0.95944   0.03 
   6   6  -4  1 o  14.682   15.429    0.00    0.95942   0.03 
   5   3 -11  1 o   3.384    3.523   180.00   0.95902   0.01 
   6   4   5  1 o  43.468   44.864    0.00    0.95869   0.07 
   2  11  -6  1 o   0.799    0.815    0.00    0.95830   0.00 
   2   6 -13  1 o   8.619    8.752    0.00    0.95812   0.01 
   6   1  -9  1 o  48.669   49.188    0.00    0.95796   0.08 
   4   8   7  1 o  155.080  156.171   0.00    0.95785   0.26 
   0  12   4  1 o  41.738   41.904    0.00    0.95776   0.07 
   7   1  -1  1 o   7.034    7.042    0.00    0.95768   0.01 
   4   0   0  2 o   2.243    2.118   180.00   0.97354   0.91 
   2   2  14  1 o  84.305   83.492    0.00    0.95736   0.14 
   1  10  -9  1 o   2.060    2.033   180.00   0.95726   0.00 
   7   1  -2  1 o   8.720    8.585   180.00   0.95719   0.01 
   7   0   0  1 o   4.602    4.521    0.00    0.95713   0.00 
   1  11  -7  1 o   0.712    0.691    0.00    0.95672   0.00 
   2   9 -10  1 o   4.229    4.076   180.00   0.95645   0.01 
   1   5 -14  1 o  12.181   11.669    0.00    0.95597   0.02 
   4  10   2  1 o  40.369   38.623   180.00   0.95568   0.07 
   1   6  13  1 o   0.609    0.582    0.00    0.95567   0.00 
   3   2  13  1 o  103.026  98.530    0.00    0.95525   0.17 
   3  10  -7  1 o   3.407    3.256   180.00   0.95488   0.01 
   6   6   2  1 o   6.496    6.207    0.00    0.95485   0.01 
   4   6 -11  1 o   2.338    2.230    0.00    0.95455   0.00 
   4   7 -10  1 o  13.825   13.173   180.00   0.95442   0.02 
   0   5  14  1 o  62.664   59.664    0.00    0.95435   0.10 
   6   5   4  1 o  44.540   42.400   180.00   0.95433   0.07 
   2   1 -15  1 o  106.462  101.024  180.00   0.95407   0.18 
   7   1   0  1 o  60.242   57.150    0.00    0.95405   0.10 
   3   5 -13  1 o  113.554  107.454   0.00    0.95387   0.19 
   3   0   5  2 o   1.348    1.346   180.00   0.97143   1.08 
   6   3   6  1 o   8.447    8.010   180.00   0.95278   0.01 
   7   1  -3  1 o   5.666    5.405   180.00   0.95261   0.01 
   3   9  -9  1 o  129.459  123.974   0.00    0.95252   0.22 
   2  12   0  1 o  47.795   47.806   180.00   0.95173   0.08 
   1  12  -4  1 o   9.868   10.048   180.00   0.95130   0.02 
   2  12  -1  1 o   1.919    1.954    0.00    0.95130   0.00 
   4   9  -7  1 o  12.042   12.355   180.00   0.95097   0.02 
   5   6   7  1 o   5.165    5.310    0.00    0.95083   0.01 
   3  11  -4  1 o   0.292    0.300   180.00   0.95076   0.00 
   4  10  -4  1 o   0.076    0.078    0.00    0.95054   0.00 
   3   3 -14  1 o  24.315   25.185   180.00   0.95014   0.04 
   5   6  -9  1 o  27.157   28.199    0.00    0.95000   0.04 
   3  10   6  1 o   6.384    6.629    0.00    0.95000   0.01 
   2   5  13  1 o  53.477   55.707    0.00    0.94985   0.09 
   5   5   8  1 o  23.416   24.397   180.00   0.94984   0.04 
   5   5 -10  1 o   3.575    3.818    0.00    0.94891   0.01 
   4   0   1  2 o   1.832    1.858   180.00   0.96505   1.43 
   6   2  -9  1 o   6.645    7.112    0.00    0.94880   0.01 
   7   2  -1  1 o  18.660   20.045   180.00   0.94852   0.03 
   3  11   3  1 o  87.076   93.686   180.00   0.94816   0.14 
   2  12   1  1 o   4.112    4.425    0.00    0.94812   0.01 
   7   2  -2  1 o  46.108   49.602    0.00    0.94805   0.08 
   7   0  -4  1 o  76.248   81.506    0.00    0.94710   0.06 
   1   1  15  1 o  56.181   59.943    0.00    0.94689   0.09 
   2  12  -2  1 o  24.041   25.643   180.00   0.94686   0.04 
   1   3 -15  1 o  102.599  109.166  180.00   0.94660   0.17 
   7   1   1  1 o   7.476    7.943    0.00    0.94646   0.01 
   3   9   8  1 o   0.271    0.287   180.00   0.94621   0.00 
   6   1   7  1 o  24.786   26.189   180.00   0.94598   0.04 
   6   6  -5  1 o  17.356   18.329   180.00   0.94594   0.03 
   4   3 -13  1 o  20.737   21.842    0.00    0.94572   0.03 
   1  11   7  1 o  18.018   18.939    0.00    0.94554   0.03 
   2   2 -15  1 o  11.674   12.220   180.00   0.94502   0.02 
   7   2   0  1 o  17.505   18.321    0.00    0.94500   0.03 
   1  12   4  1 o  31.128   32.574    0.00    0.94497   0.05 
   4   4  11  1 o  30.068   31.459   180.00   0.94493   0.05 
   5   0  10  1 o  85.873   89.831    0.00    0.94488   0.07 
   5   8   4  1 o   0.632    0.661   180.00   0.94475   0.00 
   4   5 -12  1 o  24.056   25.151    0.00    0.94461   0.04 
   3   5  12  1 o  137.894  144.175   0.00    0.94459   0.22 
   0   3  15  1 o   6.789    7.102    0.00    0.94425   0.01 
   4   8  -9  1 o  11.821   12.365    0.00    0.94424   0.02 
   5   8  -6  1 o  144.852  151.521   0.00    0.94424   0.23 
   7   1  -4  1 o   0.008    0.009    0.00    0.94412   0.00 
   5   0 -12  1 o  136.895  143.437  180.00   0.94376   0.11 
   4   0  12  1 o  17.334   18.164    0.00    0.94374   0.01 
   7   2  -3  1 o  18.673   19.576   180.00   0.94360   0.03 
   5   9  -1  1 o  16.420   17.218    0.00    0.94355   0.03 
   2  10   8  1 o  18.121   19.006    0.00    0.94298   0.03 
   1  10   9  1 o  35.488   37.213    0.00    0.94293   0.06 
   4  10   3  1 o   2.090    2.182    0.00    0.94246   0.00 
   2   3  14  1 o   2.747    2.858   180.00   0.94226   0.00 
   6   4  -8  1 o  32.442   33.676    0.00    0.94214   0.05 
   5   1  10  1 o  16.052   16.579    0.00    0.94192   0.03 
   5   7   6  1 o   1.357    1.399    0.00    0.94185   0.00 
   2   2   4  2 o   0.579    0.585    0.00    0.95797   0.44 
   5   9   0  1 o  17.993   18.443    0.00    0.94163   0.03 
   5   9  -2  1 o  27.133   27.737    0.00    0.94153   0.04 
   1   8 -12  1 o  16.758   17.091    0.00    0.94144   0.03 
   0   8  12  1 o  29.720   30.309    0.00    0.94144   0.05 
   5   7  -8  1 o  25.501   25.831    0.00    0.94114   0.04 
   5   1 -12  1 o   0.537    0.541    0.00    0.94081   0.00 
   4   1  12  1 o  35.178   35.437   180.00   0.94079   0.06 
   2  12   2  1 o   9.786    9.845   180.00   0.94061   0.02 
   6   5  -7  1 o  40.277   40.511   180.00   0.94046   0.06 
   3   3  13  1 o   2.832    2.852    0.00    0.94025   0.00 
   6   6   3  1 o  88.819   89.556   180.00   0.94011   0.14 
   0  12   5  1 o   8.079    8.211    0.00    0.93969   0.01 
   2  11   6  1 o   5.007    5.142   180.00   0.93927   0.01 
   5   4   9  1 o   6.975    7.209   180.00   0.93898   0.01 
   2   5 -14  1 o  67.197   69.799   180.00   0.93861   0.11 
   2  12  -3  1 o  44.661   46.405    0.00    0.93856   0.07 
   7   0   2  1 o   0.165    0.171   180.00   0.93807   0.00 
   1   2  15  1 o  11.202   11.606   180.00   0.93804   0.02 
   5   4 -11  1 o   0.105    0.109   180.00   0.93798   0.00 
   7   2   1  1 o   8.788    9.026    0.00    0.93762   0.01 
   1   7 -13  1 o  33.647   34.237    0.00    0.93730   0.05 
   6   2   7  1 o  28.361   28.738    0.00    0.93716   0.04 
   0   9  11  1 o   0.000    0.000   180.00   0.93661   0.00 
   0   7  13  1 o  126.695  126.188  180.00   0.93653   0.20 
   6   7  -1  1 o  55.744   55.224   180.00   0.93622   0.09 
   4   9   6  1 o   1.671    1.654    0.00    0.93610   0.00 
   2  10  -9  1 o  87.394   86.416   180.00   0.93601   0.14 
   4  10  -5  1 o   7.477    7.391   180.00   0.93590   0.01 
   1   9 -11  1 o  21.472   21.223   180.00   0.93585   0.03 
   5   9   1  1 o   0.052    0.051    0.00    0.93584   0.00 
   5   9  -3  1 o  20.934   20.704    0.00    0.93565   0.03 
   7   2  -4  1 o   0.406    0.403    0.00    0.93534   0.00 
   3  11  -5  1 o  16.841   16.706   180.00   0.93535   0.03 
   7   1   2  1 o   4.209    4.186    0.00    0.93517   0.01 
   6   7  -2  1 o  125.451  125.119  180.00   0.93500   0.19 
   1  12  -5  1 o   0.447    0.449   180.00   0.93435   0.00 
   6   3  -9  1 o   8.910    8.963    0.00    0.93410   0.01 
   1   5  14  1 o  30.266   30.441    0.00    0.93403   0.05 
   2  11  -7  1 o   9.042    9.093    0.00    0.93399   0.01 
   7   3  -1  1 o   5.265    5.289   180.00   0.93384   0.01 
   6   7   0  1 o  25.237   25.290    0.00    0.93359   0.04 
   7   3  -2  1 o   9.401    9.400   180.00   0.93338   0.01 
   5   2  10  1 o  42.079   42.002   180.00   0.93321   0.06 
   4   7   9  1 o  184.584  183.861  180.00   0.93268   0.28 
   2   8  11  1 o   6.207    6.188   180.00   0.93247   0.01 
   5   2 -12  1 o   0.033    0.033   180.00   0.93213   0.00 
   3  11   4  1 o   0.393    0.393   180.00   0.93217   0.00 
   6   4   6  1 o  18.815   18.826    0.00    0.93214   0.03 
   4   2  12  1 o  11.878   11.890    0.00    0.93211   0.02 
   7   1  -5  1 o  18.424   18.472   180.00   0.93201   0.03 
   6   5   5  1 o  42.734   42.928    0.00    0.93191   0.07 
   0  11   8  1 o  22.560   23.267   180.00   0.93097   0.03 
   4   6  10  1 o  40.334   42.076   180.00   0.93059   0.06 
   2   3 -15  1 o  63.753   66.685    0.00    0.93049   0.10 
   7   3   0  1 o  30.770   32.200    0.00    0.93048   0.05 
   3   7 -12  1 o  26.844   28.371    0.00    0.93000   0.04 
   6   7  -3  1 o   0.017    0.018    0.00    0.92999   0.00 
   2   7  12  1 o  36.806   38.908   180.00   0.92998   0.06 
   3   4 -14  1 o  14.294   15.173    0.00    0.92967   0.02 
   2  12   3  1 o  19.132   20.345   180.00   0.92948   0.03 
   6   6  -6  1 o  27.815   29.655    0.00    0.92921   0.04 
   7   3  -3  1 o   0.811    0.865    0.00    0.92914   0.00 
   3   8 -11  1 o  142.774  153.081  180.00   0.92874   0.22 
   6   0 -10  1 o   4.769    5.180   180.00   0.92814   0.00 
   1  11  -8  1 o   0.186    0.203   180.00   0.92799   0.00 
   3  10  -8  1 o  38.252   42.000   180.00   0.92779   0.06 
   6   7   1  1 o  24.437   27.456   180.00   0.92721   0.04 
   1  12   5  1 o   0.146    0.167    0.00    0.92686   0.00 
   2  12  -4  1 o  25.576   29.266    0.00    0.92672   0.04 
   7   2   2  1 o  24.932   28.589   180.00   0.92664   0.04 
   5   9   2  1 o  56.817   65.492    0.00    0.92640   0.08 
   1   4 -15  1 o  24.902   28.725   180.00   0.92635   0.04 
   5   9  -4  1 o  52.768   60.928   180.00   0.92611   0.08 
   4  10   4  1 o  32.961   38.030    0.00    0.92601   0.05 
   4   4 -13  1 o  30.305   34.530    0.00    0.92552   0.05 
   2   9  10  1 o   6.201    7.066    0.00    0.92552   0.01 
   6   1 -10  1 o   4.568    5.164   180.00   0.92533   0.01 
   4   8   8  1 o  22.722   25.679   180.00   0.92533   0.03 
   4   9  -8  1 o   7.564    8.391    0.00    0.92494   0.01 
   4   0   2  2 o   0.098    0.099   180.00   0.94085   0.07 
   0   4  15  1 o   0.037    0.040    0.00    0.92414   0.00 
   1   3  15  1 o   3.604    3.843   180.00   0.92382   0.01 
   1   6 -14  1 o  74.021   78.900    0.00    0.92380   0.11 
   5   8   5  1 o   1.439    1.532   180.00   0.92371   0.00 
   7   2  -5  1 o  74.567   79.270    0.00    0.92357   0.11 
   7   3   1  1 o  18.665   19.825    0.00    0.92343   0.03 
   2   8 -12  1 o   8.585    9.117    0.00    0.92339   0.01 
   1   8  12  1 o  12.565   13.342    0.00    0.92338   0.02 
   2   1   6  2 o   0.012    0.012    0.00    0.93951   0.02 
   5   8  -7  1 o  28.349   30.087    0.00    0.92314   0.04 
   6   3   7  1 o   0.198    0.211   180.00   0.92298   0.00 
   4   0 -14  1 o  148.734  157.811  180.00   0.92284   0.11 
   3  10   7  1 o   3.673    3.895    0.00    0.92264   0.01 
   0  10  10  1 o  71.813   76.089   180.00   0.92250   0.11 
   0   6  14  1 o  92.561   97.929    0.00    0.92234   0.14 
   6   6   4  1 o  12.307   13.018    0.00    0.92233   0.02 
   2   4  14  1 o  114.206  120.748   0.00    0.92228   0.17 
   3   7  11  1 o   0.790    0.832   180.00   0.92207   0.00 
   3   6 -13  1 o  13.390   14.067    0.00    0.92191   0.02 
   3   8  10  1 o  43.540   45.316    0.00    0.92153   0.06 
   6   7  -4  1 o  22.196   22.991    0.00    0.92135   0.03 
   7   3  -4  1 o   0.133    0.138   180.00   0.92125   0.00 
   1  10 -10  1 o  59.478   61.107    0.00    0.92105   0.09 
   7   1   3  1 o   0.249    0.253   180.00   0.92059   0.00 
   3   4  13  1 o   2.919    2.956   180.00   0.92039   0.00 
   2   7 -13  1 o  13.420   13.550   180.00   0.92020   0.02 
   4   1 -14  1 o   0.444    0.448   180.00   0.92008   0.00 
   3   1 -15  1 o   0.073    0.074    0.00    0.91975   0.00 
   1   9  11  1 o  142.555  143.142  180.00   0.91955   0.21 
   7   0  -6  1 o  12.292   12.340    0.00    0.91945   0.01 
   4   5  11  1 o  48.264   48.444   180.00   0.91925   0.07 
   5   3  10  1 o  24.248   24.340    0.00    0.91921   0.04 
   0  12   6  1 o  19.551   19.646   180.00   0.91894   0.03 
   2   6  13  1 o   6.472    6.563    0.00    0.91828   0.01 
   5   6   8  1 o  63.973   64.884    0.00    0.91827   0.09 
   3   9 -10  1 o   0.344    0.349    0.00    0.91826   0.00 
   4  10  -6  1 o  26.817   27.210    0.00    0.91825   0.04 
   5   3 -12  1 o  118.624  120.569   0.00    0.91818   0.17 
   4   3  12  1 o  44.931   45.693    0.00    0.91816   0.06 
   1   7  13  1 o  89.944   91.781    0.00    0.91803   0.13 
   5   6 -10  1 o  83.119   86.352    0.00    0.91743   0.12 
   2   9 -11  1 o  60.715   63.142   180.00   0.91740   0.09 
   6   7   2  1 o  24.658   25.711    0.00    0.91730   0.04 
   6   2 -10  1 o  31.340   32.867    0.00    0.91707   0.04 
   4   7 -11  1 o   2.285    2.398    0.00    0.91703   0.00 
   3  11  -6  1 o   9.400    9.868   180.00   0.91701   0.01 
   7   1  -6  1 o   4.220    4.448    0.00    0.91672   0.01 
   6   5  -8  1 o  24.627   25.963   180.00   0.91669   0.04 
   1  11   8  1 o   0.795    0.838   180.00   0.91634   0.00 
   6   0   8  1 o   0.001    0.001   180.00   0.91589   0.00 
   2  12   4  1 o  17.032   17.857   180.00   0.91512   0.02 
   6   4  -9  1 o  110.844  118.006  180.00   0.91462   0.16 
   1  12  -6  1 o  71.995   76.572    0.00    0.91465   0.10 
   0  13   1  1 o  26.063   27.937    0.00    0.91447   0.04 
   7   4  -1  1 o   7.632    8.218    0.00    0.91437   0.01 
   1   0 -16  1 o  119.540  129.801   0.00    0.91420   0.08 
   3   1   4  2 o   0.597    0.629    0.00    0.93023   0.81 
   7   4  -2  1 o   6.117    6.727    0.00    0.91395   0.01 
   5   5   9  1 o   5.857    6.495   180.00   0.91377   0.01 
   5   7   7  1 o  44.828   49.780   180.00   0.91374   0.06 
   5   9   3  1 o   0.101    0.113    0.00    0.91363   0.00 
   4   6 -12  1 o   4.747    5.315    0.00    0.91354   0.01 
   3   6  12  1 o   0.214    0.240    0.00    0.91352   0.00 
   2  11   7  1 o   8.433    9.457   180.00   0.91350   0.01 
   3  11   5  1 o   0.008    0.009   180.00   0.91336   0.00 
   5   9  -5  1 o   2.736    3.092    0.00    0.91326   0.00 
   6   1   8  1 o   1.969    2.229    0.00    0.91319   0.00 
   5   7  -9  1 o  38.590   43.859    0.00    0.91300   0.05 
   7   3   2  1 o  82.128   93.445    0.00    0.91294   0.12 
   5   5 -11  1 o   1.468    1.672   180.00   0.91285   0.00 
   3   0  14  1 o  28.530   32.525    0.00    0.91277   0.02 
   7   2   3  1 o  50.053   57.134   180.00   0.91245   0.07 
   4   2 -14  1 o   1.262    1.435    0.00    0.91196   0.00 
   3   9   9  1 o   3.403    3.868   180.00   0.91194   0.00 
   2  12  -5  1 o  59.003   66.830    0.00    0.91172   0.08 
   3   2 -15  1 o   1.029    1.163    0.00    0.91163   0.00 
   4   8 -10  1 o   4.447    5.017   180.00   0.91154   0.01 
   1   1 -16  1 o   0.683    0.770   180.00   0.91152   0.00 
   0   0  16  1 o   2.764    3.107    0.00    0.91138   0.00 
   2   4 -15  1 o   0.117    0.131    0.00    0.91123   0.00 
   7   4   0  1 o   0.355    0.398   180.00   0.91122   0.00 
   4  11  -1  1 o  13.678   15.130   180.00   0.91040   0.02 
   3   1  14  1 o  32.865   36.445   180.00   0.91011   0.05 
   7   3  -5  1 o   5.305    5.896   180.00   0.90999   0.01 
   7   4  -3  1 o  42.374   47.127   180.00   0.90996   0.06 
   6   6  -7  1 o  23.088   25.804   180.00   0.90978   0.03 
   2  10   9  1 o  18.497   20.700    0.00    0.90974   0.03 
   6   7  -5  1 o  14.189   16.093   180.00   0.90939   0.02 
   4  11   0  1 o   0.134    0.152    0.00    0.90938   0.00 
   4   9   7  1 o  61.682   70.592    0.00    0.90918   0.09 
   0  13   2  1 o  11.342   13.013    0.00    0.90912   0.02 
   2   1  15  1 o  11.635   13.370   180.00   0.90909   0.02 
   0   1  16  1 o  54.944   63.985   180.00   0.90872   0.08 
   7   2  -6  1 o   0.123    0.143   180.00   0.90868   0.00 
   2   6 -14  1 o  73.220   85.785    0.00    0.90811   0.10 
   2  11  -8  1 o  27.430   31.978    0.00    0.90790   0.04 
   4  11  -2  1 o   5.366    6.255   180.00   0.90789   0.01 
   1  13   0  1 o   3.887    4.519   180.00   0.90782   0.01 
   6   5   6  1 o  44.833   51.163   180.00   0.90747   0.06 
   3  12  -1  1 o  21.790   24.744    0.00    0.90739   0.03 
   3  12   0  1 o   3.370    3.733    0.00    0.90707   0.00 
   1  10  10  1 o   7.386    8.048    0.00    0.90687   0.01 
   4  10   5  1 o   1.208    1.316    0.00    0.90687   0.00 
   1  13  -1  1 o   2.957    3.192    0.00    0.90676   0.00 
   1  12   6  1 o  101.501  105.127   0.00    0.90624   0.14 
   7   0   4  1 o  220.494  222.242   0.00    0.90579   0.15 
   2   0   7  2 o   1.709    1.783    0.00    0.92155   1.12 
   1  13   1  1 o  20.757   20.590    0.00    0.90538   0.03 
   6   2   8  1 o  147.338  145.680  180.00   0.90525   0.20 
   3   5 -14  1 o  23.824   23.525   180.00   0.90518   0.03 
   1   4  15  1 o   2.196    2.162    0.00    0.90497   0.00 
   4  11   1  1 o  23.694   23.305   180.00   0.90485   0.03 
   7   4   1  1 o  31.454   30.928   180.00   0.90459   0.04 
   6   7   3  1 o   0.542    0.534   180.00   0.90421   0.00 
   3  12  -2  1 o   5.631    5.552    0.00    0.90422   0.01 
   6   4   7  1 o  106.711  105.281   0.00    0.90418   0.14 
   1   6  14  1 o   1.248    1.235    0.00    0.90396   0.00 
   6   3 -10  1 o   7.170    7.122   180.00   0.90377   0.01 
   1   2 -16  1 o   0.083    0.083    0.00    0.90362   0.00 
   3  12   1  1 o   0.373    0.375    0.00    0.90326   0.00 
   7   1   4  1 o   5.518    5.550   180.00   0.90318   0.01 
   2  10 -10  1 o  163.003  165.517  180.00   0.90275   0.22 
   7   4  -4  1 o  53.378   54.457    0.00    0.90255   0.07 
   3   2  14  1 o  13.468   13.852    0.00    0.90224   0.02 
   1  13  -2  1 o  57.909   59.583   180.00   0.90223   0.08 
   1   5 -15  1 o   1.955    2.018   180.00   0.90212   0.00 
   6   6   5  1 o   0.332    0.344   180.00   0.90204   0.00 
   4  11  -3  1 o  11.472   11.915   180.00   0.90193   0.02 
   4   5 -13  1 o  67.997   72.162   180.00   0.90135   0.09 
   2   2  15  1 o   2.598    2.768    0.00    0.90125   0.00 
   0   2  16  1 o   2.746    2.956   180.00   0.90089   0.00 
   5   4  10  1 o  68.806   74.357   180.00   0.90063   0.09 
   0   0   8  2 o   1.518    1.583   180.00   0.91538   0.16 
   5   8   6  1 o   0.322    0.348    0.00    0.90057   0.00 
   0  13   3  1 o  12.688   13.721   180.00   0.90041   0.02 
   2   0 -16  1 o  110.636  119.614   0.00    0.90034   0.07 
   0  11   9  1 o  12.035   13.008   180.00   0.90030   0.02 
   0   5  15  1 o  24.763   26.689    0.00    0.90008   0.03 
   5   8  -8  1 o  14.837   15.951    0.00    0.89995   0.02 
   5   1  11  1 o  26.106   27.955   180.00   0.89978   0.03 
   5   4 -12  1 o  18.700   19.962    0.00    0.89966   0.02 
   4   4  12  1 o   3.730    3.979   180.00   0.89964   0.00 
   1  13   2  1 o   2.322    2.469    0.00    0.89951   0.00 
   3  10  -9  1 o  17.850   18.943    0.00    0.89945   0.02 
   7   3   3  1 o   0.249    0.264   180.00   0.89935   0.00 
   4   3 -14  1 o   4.610    4.833    0.00    0.89888   0.01 
   5   1 -13  1 o  23.938   25.051   180.00   0.89873   0.03 
   7   1  -7  1 o   1.794    1.878    0.00    0.89872   0.00 
   3   3 -15  1 o   0.673    0.703    0.00    0.89857   0.00 
   2   5  14  1 o  200.461  209.454   0.00    0.89836   0.27 
   1  11  -9  1 o  45.414   47.452    0.00    0.89828   0.06 
   4  10  -7  1 o   7.455    7.791    0.00    0.89814   0.01 
   2  12   5  1 o   2.451    2.562    0.00    0.89797   0.00 
   5   9   4  1 o   1.761    1.841   180.00   0.89795   0.00 
   2   1 -16  1 o  41.863   43.765   180.00   0.89778   0.06 
   3  12  -3  1 o  17.076   17.848    0.00    0.89766   0.02 
   4   9  -9  1 o  21.711   22.677    0.00    0.89752   0.03 
   5   9  -6  1 o  104.389  109.035   0.00    0.89752   0.14 
   4  11   2  1 o  28.847   29.919   180.00   0.89697   0.04 
   3   5  13  1 o  46.701   48.027    0.00    0.89662   0.06 
   1   8 -13  1 o  200.671  206.187   0.00    0.89658   0.26 
   3  11  -7  1 o   2.400    2.447    0.00    0.89631   0.00 
   0  12   7  1 o  51.030   51.698    0.00    0.89610   0.07 
   3  12   2  1 o   0.111    0.112    0.00    0.89609   0.00 
   0   8  13  1 o  18.502   18.650   180.00   0.89591   0.02 
   7   3  -6  1 o  102.280  102.653   0.00    0.89574   0.13 
   4   7  10  1 o   0.836    0.839    0.00    0.89573   0.00 
   6   8  -1  1 o  118.943  119.107   0.00    0.89564   0.16 
   7   2   4  1 o   4.346    4.340    0.00    0.89549   0.01 
   1   9 -12  1 o   1.058    1.052    0.00    0.89511   0.00 
   0   9  12  1 o  16.362   16.269   180.00   0.89511   0.02 
   7   4   2  1 o   7.753    7.708   180.00   0.89473   0.01 
   6   8  -2  1 o  120.159  119.559   0.00    0.89458   0.16 
   6   7  -6  1 o  71.039   70.723    0.00    0.89450   0.09 
   1  13  -3  1 o   8.559    8.530   180.00   0.89438   0.01 
   3  10   8  1 o  145.639  145.509   0.00    0.89412   0.19 
   2  12  -6  1 o   9.001    9.000   180.00   0.89406   0.01 
   6   8   0  1 o  85.995   86.570    0.00    0.89334   0.11 
   1  12  -7  1 o  28.036   28.375    0.00    0.89278   0.04 
   4  11  -4  1 o   0.117    0.118   180.00   0.89272   0.00 
   4   1  13  1 o   2.651    2.685   180.00   0.89270   0.00 
   4   8   9  1 o  13.504   13.702    0.00    0.89254   0.02 
   6   1 -11  1 o  47.722   48.462   180.00   0.89246   0.06 
   6   3   8  1 o  19.102   19.400   180.00   0.89245   0.02 
   1   0  16  1 o  53.722   54.636    0.00    0.89231   0.03 
   3  11   6  1 o  47.915   48.748    0.00    0.89228   0.06 
   5   2  11  1 o  52.957   53.924   180.00   0.89218   0.07 
   7   4  -5  1 o   3.624    3.696   180.00   0.89196   0.00 
   5  10  -1  1 o  125.377  127.908  180.00   0.89188   0.16 
   6   5  -9  1 o  89.807   91.515    0.00    0.89128   0.12 
   5   2 -13  1 o  82.530   84.007   180.00   0.89115   0.11 
   7   2  -7  1 o   0.007    0.007   180.00   0.89114   0.00 
   7   5  -1  1 o   2.739    2.786    0.00    0.89105   0.00 
   1   3 -16  1 o  70.668   71.732   180.00   0.89089   0.09 
   7   5  -2  1 o  73.173   74.043   180.00   0.89066   0.09 
   4   6  11  1 o  66.825   67.511   180.00   0.89055   0.09 
   1  13   3  1 o  11.390   11.485   180.00   0.89042   0.01 
   5  10   0  1 o  67.361   67.759    0.00    0.89026   0.09 
   2   2 -16  1 o  12.869   12.939    0.00    0.89023   0.02 
   3   8 -12  1 o  27.159   27.289   180.00   0.89019   0.03 
   6   8  -3  1 o  20.370   20.464    0.00    0.89018   0.03 
   5  10  -2  1 o   5.785    5.811    0.00    0.89017   0.01 
   2   8  12  1 o   4.409    4.429   180.00   0.89018   0.01 
   1   1  16  1 o   0.000    0.000    0.00    0.88982   0.00 
   1   7 -14  1 o  25.000   24.918   180.00   0.88967   0.03 
   3   3  14  1 o   2.262    2.251   180.00   0.88957   0.00 
   2   3  15  1 o  42.101   41.773   180.00   0.88862   0.05 
   0  13   4  1 o   1.128    1.119   180.00   0.88863   0.00 
   0   7  14  1 o  111.119  110.671  180.00   0.88837   0.14 
   6   7   4  1 o  17.092   17.027   180.00   0.88835   0.02 
   0   3  16  1 o  149.076  148.736  180.00   0.88828   0.19 
   6   6  -8  1 o   2.586    2.583   180.00   0.88821   0.00 
   2   5 -15  1 o  92.585   92.644    0.00    0.88814   0.12 
   7   5   0  1 o   0.410    0.411    0.00    0.88813   0.00 
   4   0   3  2 o   0.954    0.945   180.00   0.90427   0.58 
   3   7 -13  1 o  50.776   51.008   180.00   0.88798   0.06 
   3  12  -4  1 o  32.574   32.767   180.00   0.88793   0.04 
   6   8   1  1 o   1.336    1.350   180.00   0.88774   0.00 
   2   9  11  1 o   1.668    1.698    0.00    0.88739   0.00 
   7   5  -3  1 o   6.732    6.885    0.00    0.88697   0.01 
   2  11   8  1 o  12.934   13.187    0.00    0.88645   0.02 
   1  11   9  1 o  19.223   19.586   180.00   0.88640   0.02 
   6   4 -10  1 o   9.318    9.433    0.00    0.88609   0.01 
   0  10  11  1 o  14.874   15.028    0.00    0.88602   0.02 
   4  11   3  1 o  28.582   28.876   180.00   0.88601   0.04 
   3  12   3  1 o  98.687   99.153    0.00    0.88581   0.12 
   4  10   6  1 o   2.717    2.713   180.00   0.88558   0.00 
   5   6   9  1 o   4.925    4.915    0.00    0.88556   0.01 
   1  10 -11  1 o  25.213   25.054    0.00    0.88537   0.03 
   5  10   1  1 o  24.275   24.118    0.00    0.88537   0.03 
   4   2  13  1 o  12.589   12.487    0.00    0.88528   0.02 
   5  10  -3  1 o  12.017   11.905    0.00    0.88520   0.02 
   6   2 -11  1 o  29.618   29.298    0.00    0.88504   0.04 
   5   6 -11  1 o   3.661    3.625   180.00   0.88472   0.00 
   2   7  13  1 o  56.934   56.364    0.00    0.88474   0.07 
   5   7   8  1 o  53.574   53.041   180.00   0.88473   0.07 
   3   9 -11  1 o   1.082    1.085   180.00   0.88418   0.00 
   5   7 -10  1 o  10.683   10.775   180.00   0.88398   0.01 
   2  13   0  1 o   4.178    4.236   180.00   0.88381   0.01 
   1  12   7  1 o   8.410    8.563   180.00   0.88367   0.01 
   7   1   5  1 o  21.353   21.852    0.00    0.88347   0.03 
   1  13  -4  1 o  13.585   13.902   180.00   0.88347   0.02 
   2  13  -1  1 o  65.609   67.143    0.00    0.88347   0.08 
   3   8  11  1 o   0.028    0.028   180.00   0.88323   0.00 
   7   3   4  1 o  90.943   93.660   180.00   0.88310   0.11 
   6   8  -4  1 o   0.004    0.004    0.00    0.88260   0.00 
   1   2  16  1 o  26.799   27.581    0.00    0.88247   0.03 
   1   5  15  1 o  39.119   40.193   180.00   0.88234   0.05 
   7   5   1  1 o   6.123    6.253   180.00   0.88199   0.01 
   7   4   3  1 o  67.524   68.876   180.00   0.88193   0.08 
   6   5   7  1 o  233.051  236.469   0.00    0.88161   0.29 
   2   8 -13  1 o   3.237    3.283    0.00    0.88158   0.00 
   4   4 -14  1 o   5.657    5.732    0.00    0.88148   0.01 
   3   2   0  2 o   6.131    6.173   180.00   0.89338   3.55 
   4   9   8  1 o   1.254    1.268    0.00    0.88123   0.00 
   3   4 -15  1 o  164.675  166.517   0.00    0.88119   0.20 
   7   0  -8  1 o  269.785  272.883   0.00    0.88093   0.17 
   2  13   1  1 o   2.924    2.957    0.00    0.88092   0.00 
   2  11  -9  1 o   0.252    0.255   180.00   0.88065   0.00 
   4  11  -5  1 o  10.012   10.158   180.00   0.88056   0.01 
   4   7 -12  1 o  23.484   23.843    0.00    0.88050   0.03 
   3   7  12  1 o  16.388   16.641    0.00    0.88048   0.02 
   6   1   9  1 o  44.267   45.010   180.00   0.88037   0.05 
   7   5  -4  1 o  17.403   17.749   180.00   0.88010   0.02 
   5   3  11  1 o  23.102   23.595    0.00    0.87992   0.03 
   2  13  -2  1 o   2.098    2.143   180.00   0.87991   0.00 
   5   9   5  1 o  69.267   70.785    0.00    0.87983   0.08 
   6   6   6  1 o  104.617  106.917   0.00    0.87981   0.13 
   1   8  13  1 o  37.883   38.731   180.00   0.87968   0.05 
   2   9 -12  1 o  106.472  108.846  180.00   0.87955   0.13 
   1   9  12  1 o  54.035   55.239   180.00   0.87954   0.07 
   5   9  -7  1 o  123.242  125.843  180.00   0.87934   0.15 
   6   8   2  1 o  26.239   26.693    0.00    0.87904   0.03 
   5   3 -13  1 o   1.544    1.568   180.00   0.87894   0.00 
   7   3  -7  1 o  57.862   58.756    0.00    0.87893   0.07 
   4   8 -11  1 o  60.419   61.206   180.00   0.87880   0.07 
   7   1  -8  1 o  38.096   38.394    0.00    0.87854   0.05 
   7   4  -6  1 o  36.201   36.477   180.00   0.87852   0.04 
   2  12   6  1 o  10.569   10.654    0.00    0.87854   0.01 
   1  13   4  1 o   0.365    0.367   180.00   0.87839   0.00 
   5   5  10  1 o   0.272    0.273    0.00    0.87832   0.00 
   2   3 -16  1 o   2.035    2.036   180.00   0.87805   0.00 
   3   9  10  1 o  43.496   43.483   180.00   0.87794   0.05 
   3   6 -14  1 o   0.156    0.155    0.00    0.87774   0.00 
   5   5 -12  1 o  64.217   64.258   180.00   0.87742   0.08 
   4   5  12  1 o  118.591  118.689   0.00    0.87740   0.14 
   5  10   2  1 o   1.877    1.880   180.00   0.87736   0.00 
   6   7  -7  1 o  22.551   22.644   180.00   0.87713   0.03 
   5  10  -4  1 o  36.781   36.943    0.00    0.87711   0.04 
   2  10  10  1 o   1.168    1.182   180.00   0.87661   0.00 
   1   0   8  2 o   0.725    0.738    0.00    0.89109   0.42 
   7   2   5  1 o   4.562    4.629    0.00    0.87627   0.01 
   4  10  -8  1 o  413.190  419.343   0.00    0.87612   0.50 
   5   8   7  1 o  65.595   66.483    0.00    0.87590   0.08 
   2   7 -14  1 o   3.112    3.141   180.00   0.87564   0.00 
   6   4   8  1 o   2.863    2.878   180.00   0.87542   0.00 
   3  12  -5  1 o  12.211   12.248    0.00    0.87534   0.01 
   5   8  -9  1 o  13.136   13.150    0.00    0.87525   0.02 
   1   6 -15  1 o   1.999    1.987    0.00    0.87494   0.00 
   2  13   2  1 o  55.950   55.566   180.00   0.87489   0.07 
   4   6 -13  1 o  13.737   13.599   180.00   0.87424   0.02 
   2  12  -7  1 o  14.716   14.572    0.00    0.87422   0.02 
   0  13   5  1 o  40.952   40.584    0.00    0.87414   0.05 
   1   4 -16  1 o   1.433    1.424    0.00    0.87395   0.00 
   3  11  -8  1 o  56.378   56.233    0.00    0.87380   0.07 
   4   1 -15  1 o  40.646   40.698    0.00    0.87363   0.05 
   3   2   1  2 o   2.438    2.497   180.00   0.88680   2.74 
   4   3  13  1 o  75.337   75.956    0.00    0.87330   0.09 
   6   2   9  1 o  35.318   35.637   180.00   0.87324   0.04 
   2  13  -3  1 o   0.006    0.006   180.00   0.87324   0.00 
   6   3 -11  1 o   0.101    0.102   180.00   0.87307   0.00 
   0   6  15  1 o  48.700   49.206    0.00    0.87308   0.06 
   3   0   6  2 o   4.498    4.463   180.00   0.88918   2.56 
   7   5   2  1 o  22.151   22.350   180.00   0.87284   0.03 
   3  12   4  1 o  151.593  152.611  180.00   0.87273   0.18 
   3   4  14  1 o  65.736   66.127    0.00    0.87270   0.08 
   4  11   4  1 o   1.323    1.308   180.00   0.87231   0.00 
   6   8  -5  1 o  12.047   11.729    0.00    0.87207   0.01 
   3   0 -16  1 o  35.315   34.080    0.00    0.87194   0.02 
   1   7  14  1 o  86.054   82.868    0.00    0.87191   0.10 
   2   4  15  1 o   0.213    0.203   180.00   0.87180   0.00 
   0  12   8  1 o   6.459    6.149   180.00   0.87175   0.01 
   1  10  11  1 o  23.338   21.928   180.00   0.87153   0.03 
   2   6  14  1 o  43.262   40.615    0.00    0.87151   0.05 
   7   2  -8  1 o   0.564    0.528    0.00    0.87145   0.00 
   0   4  16  1 o  88.508   82.939    0.00    0.87148   0.10 
   1   3  16  1 o  106.167  98.694    0.00    0.87060   0.12 
   3  10 -10  1 o  30.639   28.645    0.00    0.87043   0.04 
   7   5  -5  1 o  10.453    9.837    0.00    0.87027   0.01 
   6   7   5  1 o  89.138   84.179    0.00    0.87019   0.10 
   3   6  13  1 o   0.042    0.040   180.00   0.86992   0.00 
   1  13  -5  1 o  23.027   22.065   180.00   0.86984   0.03 
   2  10 -11  1 o  54.091   52.101   180.00   0.86970   0.06 
   3   1 -16  1 o  12.555   12.125   180.00   0.86962   0.01 
   3  11   7  1 o   7.069    6.852    0.00    0.86949   0.01 
   0  11  10  1 o   9.885    9.607    0.00    0.86937   0.01 
   4   9 -10  1 o  34.033   33.123    0.00    0.86929   0.04 
   1  12  -8  1 o   1.132    1.102    0.00    0.86930   0.00 
   1  11 -10  1 o  157.143  153.149  180.00   0.86815   0.18 
   6   8   3  1 o   1.232    1.200   180.00   0.86750   0.00 
   4   2 -15  1 o   1.024    1.005   180.00   0.86667   0.00 
   7   4   4  1 o  102.160  100.354   0.00    0.86659   0.12 
   5  10   3  1 o  162.840  160.064  180.00   0.86649   0.19 
   5  10  -5  1 o  42.264   41.554   180.00   0.86617   0.05 
   2  13   3  1 o   0.000    0.000   180.00   0.86591   0.00 
   4  11  -6  1 o  36.249   35.517   180.00   0.86582   0.04 
   6   6  -9  1 o  118.454  114.105  180.00   0.86504   0.14 
   3  10   9  1 o   1.867    1.798    0.00    0.86504   0.00 
   6   5 -10  1 o  25.538   24.479   180.00   0.86482   0.03 
   7   6  -1  1 o   3.709    3.556    0.00    0.86483   0.00 
   7   3   5  1 o  26.217   25.050    0.00    0.86465   0.03 
   7   6  -2  1 o  27.307   26.030    0.00    0.86447   0.03 
   7   0   6  1 o  32.721   31.135   180.00   0.86423   0.02 
   1  13   5  1 o  11.032   10.502    0.00    0.86379   0.01 
   2  13  -4  1 o  10.817   10.303    0.00    0.86367   0.01 
   5   4  11  1 o   1.152    1.097   180.00   0.86358   0.00 
   3   2 -16  1 o   0.923    0.884    0.00    0.86275   0.00 
   5   4 -13  1 o  65.240   62.579   180.00   0.86265   0.07 
   4  10   7  1 o   0.414    0.397   180.00   0.86269   0.00 
   7   4  -7  1 o  11.786   11.306   180.00   0.86264   0.01 
   2   6 -15  1 o   0.034    0.033    0.00    0.86217   0.00 
   7   6   0  1 o  16.963   16.418    0.00    0.86216   0.02 
   6   0 -12  1 o  120.216  116.528   0.00    0.86210   0.07 
   5   0  12  1 o  281.746  273.271   0.00    0.86208   0.16 
   7   1   6  1 o  110.145  107.199  180.00   0.86196   0.12 
   2   4 -16  1 o   1.272    1.243    0.00    0.86182   0.00 
   6   3   9  1 o  17.878   17.528    0.00    0.86174   0.02 
   7   6  -3  1 o  21.477   21.564    0.00    0.86109   0.02 
   5   0 -14  1 o  133.051  133.682  180.00   0.86107   0.07 
   7   5   3  1 o  82.648   83.399   180.00   0.86095   0.09 
   3   1  15  1 o  14.081   14.229   180.00   0.86090   0.02 
   4   5 -14  1 o  38.655   39.434    0.00    0.86053   0.04 
   3   5 -15  1 o  82.835   84.831   180.00   0.86026   0.09 
   3  12  -6  1 o  255.595  261.756   0.00    0.86025   0.29 
   7   3  -8  1 o  22.804   23.367   180.00   0.86002   0.03 
   4   8  10  1 o  50.889   52.140    0.00    0.86000   0.06 
   6   1 -12  1 o  10.930   11.185   180.00   0.85985   0.01 
   2   0  16  1 o  48.644   49.790    0.00    0.85988   0.03 
   4   7  11  1 o  206.053  210.849  180.00   0.85985   0.23 
   5   1  12  1 o  279.588  286.007   0.00    0.85983   0.31 
   5   9   6  1 o  27.278   27.873   180.00   0.85976   0.03 
   1  12   8  1 o  158.802  162.060   0.00    0.85970   0.18 
   5   9  -8  1 o  46.521   46.600   180.00   0.85922   0.05 
   6   8  -6  1 o  20.351   19.965    0.00    0.85891   0.02 
   5   1 -14  1 o  71.654   69.860    0.00    0.85883   0.08 
   2  11   9  1 o   1.220    1.173   180.00   0.85867   0.00 
   1   1 -17  1 o   3.817    3.609   180.00   0.85848   0.00 
   7   5  -6  1 o  15.547   13.928   180.00   0.85778   0.02 
   6   7  -8  1 o   0.455    0.407    0.00    0.85775   0.00 
   2   1  16  1 o   0.828    0.737   180.00   0.85764   0.00 
   0  13   6  1 o   1.992    1.756    0.00    0.85736   0.00 
   2  12   7  1 o  12.846   11.327    0.00    0.85735   0.01 
   4   4  13  1 o   8.598    7.576   180.00   0.85732   0.01 
   3  12   5  1 o   1.678    1.477   180.00   0.85723   0.00 
   6   4 -11  1 o  149.874  131.868  180.00   0.85710   0.17 
   1   6  15  1 o  18.405   16.232   180.00   0.85686   0.02 
   7   1  -9  1 o   0.274    0.243    0.00    0.85668   0.00 
   7   6   1  1 o  20.012   17.795   180.00   0.85654   0.02 
   1   9 -13  1 o  10.218    9.168   180.00   0.85629   0.01 
   1  11  10  1 o   7.180    6.453    0.00    0.85625   0.01 
   4  11   5  1 o  51.653   46.431    0.00    0.85625   0.06 
   6   6   7  1 o   5.800    5.227   180.00   0.85619   0.01 
   0   9  13  1 o   0.989    0.910   180.00   0.85571   0.00 
   0   1  17  1 o   1.380    1.278    0.00    0.85555   0.00 
   6   9  -1  1 o  13.382   12.440    0.00    0.85547   0.01 
   4   3 -15  1 o  20.377   18.986    0.00    0.85542   0.02 
   5   7   9  1 o  33.581   31.364   180.00   0.85536   0.04 
   7   2   6  1 o  41.598   39.005    0.00    0.85527   0.05 
   6   5   8  1 o  57.425   54.668   180.00   0.85489   0.06 
   7   6  -4  1 o  35.305   33.709    0.00    0.85480   0.04 
   4  12  -1  1 o   5.940    5.674   180.00   0.85479   0.01 
   1   4  16  1 o  125.897  120.370   0.00    0.85477   0.14 
   1   8 -14  1 o  30.190   28.987    0.00    0.85463   0.03 
   5   7 -11  1 o  12.262   11.783    0.00    0.85461   0.01 
   6   9  -2  1 o   8.007    7.708    0.00    0.85455   0.01 
   3   2   2  2 o   1.867    1.815   180.00   0.86792   1.93 
   3   1   5  2 o   3.436    3.352    0.00    0.86925   3.58 
   2  13   4  1 o  72.176   69.937   180.00   0.85426   0.08 
   3   2  15  1 o   2.469    2.393   180.00   0.85423   0.00 
   4  12   0  1 o   0.566    0.550    0.00    0.85394   0.00 
   1  13  -6  1 o  11.343   11.026    0.00    0.85388   0.01 
   1   5 -16  1 o  212.736  206.058   0.00    0.85352   0.23 
   0   8  14  1 o  45.467   44.006    0.00    0.85348   0.05 
   6   9   0  1 o  15.731   15.222   180.00   0.85346   0.02 
   6   8   4  1 o   2.596    2.512    0.00    0.85346   0.00 
   6   2 -12  1 o  11.128   10.703    0.00    0.85321   0.01 
   5   2  12  1 o  70.262   67.535    0.00    0.85319   0.08 
   5   6  10  1 o  53.661   51.562   180.00   0.85318   0.06 
   3   8 -13  1 o  77.956   74.819    0.00    0.85313   0.08 
   5  10   4  1 o  27.583   26.429    0.00    0.85308   0.03 
   2  11 -10  1 o  40.485   38.463    0.00    0.85278   0.04 
   4   9   9  1 o   2.303    2.187    0.00    0.85277   0.00 
   4  10  -9  1 o  13.857   13.137   180.00   0.85270   0.01 
   5  10  -6  1 o  93.617   88.751    0.00    0.85270   0.10 
   2  12  -8  1 o   9.439    8.950   180.00   0.85271   0.01 
   4  12  -2  1 o  154.157  146.171   0.00    0.85271   0.17 
   5   6 -12  1 o  71.685   67.486   180.00   0.85235   0.08 
   3   5  14  1 o  16.690   15.712   180.00   0.85235   0.02 
   4   6  12  1 o  21.662   20.389    0.00    0.85233   0.02 
   5   2 -14  1 o  26.055   24.496    0.00    0.85221   0.03 
   1   2 -17  1 o  12.165   11.443    0.00    0.85186   0.01 
   3   3 -16  1 o  17.185   16.214   180.00   0.85165   0.02 
   2   5  15  1 o  143.534  135.780   0.00    0.85151   0.15 
   2  13  -5  1 o   9.873    9.343   180.00   0.85150   0.01 
   0   5  16  1 o   0.065    0.062   180.00   0.85121   0.00 
   2   2  16  1 o  12.696   12.149   180.00   0.85105   0.01 
   0  14   0  1 o  15.047   14.483    0.00    0.85082   0.01 
   3   9 -12  1 o  139.161  134.268   0.00    0.85072   0.15 
   6   9  -3  1 o   9.873    9.527    0.00    0.85071   0.01 
   2   9  12  1 o   4.096    3.953   180.00   0.85071   0.00 
   1  10 -12  1 o  16.448   15.897    0.00    0.85064   0.02 
   0  10  12  1 o   3.559    3.440    0.00    0.85064   0.00 
   4   0  14  1 o  166.325  160.934   0.00    0.85058   0.09 
   2   8  13  1 o  61.587   59.879   180.00   0.85026   0.07 
   5   8   8  1 o   1.731    1.683   180.00   0.85025   0.00 
   6   7   6  1 o  12.044   11.718    0.00    0.85018   0.01 
   4  12   1  1 o  14.699   14.301   180.00   0.85019   0.02 
   7   2  -9  1 o   0.595    0.579   180.00   0.85011   0.00 
   6   0  10  1 o   9.949    9.685   180.00   0.85012   0.01 
   3  11  -9  1 o   5.918    5.765    0.00    0.85000   0.01 
   5   8 -10  1 o  28.661   27.935    0.00    0.84958   0.03 
   0  14   1  1 o  21.944   21.383    0.00    0.84938   0.02 
   7   4   5  1 o   0.398    0.387   180.00   0.84913   0.00 
   0   2  17  1 o   5.387    5.248   180.00   0.84901   0.01 
   4  11  -7  1 o   5.582    5.438   180.00   0.84890   0.01 
   6   9   1  1 o  17.715   17.259   180.00   0.84858   0.02 
   4   1  14  1 o  56.996   55.531   180.00   0.84842   0.06 
   3   7 -14  1 o   3.626    3.533   180.00   0.84831   0.00 
   7   6   2  1 o  57.900   56.425    0.00    0.84815   0.06 
   6   1  10  1 o  45.052   43.926    0.00    0.84796   0.05 
   3  13  -1  1 o  173.337  169.003   0.00    0.84796   0.18 
   4  12  -3  1 o   0.039    0.038   180.00   0.84777   0.00 
   3  13   0  1 o  52.656   51.429    0.00    0.84770   0.06 
   2   1 -17  1 o   0.137    0.134   180.00   0.84753   0.00 
   1  13   6  1 o  84.210   83.338   180.00   0.84702   0.09 
   7   5   4  1 o   9.550    9.553   180.00   0.84666   0.01 
   4   8 -12  1 o   2.310    2.322    0.00    0.84649   0.00 
   3   8  12  1 o  78.683   79.112    0.00    0.84648   0.08 
   0  12   9  1 o  42.121   42.419    0.00    0.84641   0.04 
   6   4   9  1 o  66.009   66.536   180.00   0.84638   0.07 
   7   6  -5  1 o  149.745  152.091  180.00   0.84579   0.16 
   1   7 -15  1 o  161.027  163.551   0.00    0.84578   0.17 
   3  11   8  1 o  133.106  134.954   0.00    0.84550   0.14 
   3  13  -2  1 o   0.036    0.036    0.00    0.84537   0.00 
   4   7 -13  1 o  148.894  149.950  180.00   0.84515   0.16 
   0  14   2  1 o  178.881  179.858   0.00    0.84509   0.19 
   4   0   4  2 o   0.002    0.002   180.00   0.85956   0.00 
   7   4  -8  1 o  23.158   23.032   180.00   0.84475   0.02 
   1  12  -9  1 o  35.577   35.361    0.00    0.84473   0.04 
   3   9  11  1 o  30.770   30.479   180.00   0.84464   0.03 
   3  13   1  1 o  52.456   51.859    0.00    0.84459   0.05 
   7   3   6  1 o   2.429    2.389   180.00   0.84446   0.00 
   0   7  15  1 o  13.843   13.398    0.00    0.84410   0.01 
   6   9  -4  1 o  14.452   13.978   180.00   0.84409   0.01 
   1  14   0  1 o  38.628   37.290    0.00    0.84405   0.04 
   2  10  11  1 o   0.989    0.953    0.00    0.84401   0.00 
   5   5  11  1 o   8.940    8.550    0.00    0.84385   0.01 
   4  12   2  1 o  112.351  106.317   0.00    0.84365   0.12 
   5  11  -1  1 o  56.265   53.126    0.00    0.84360   0.06 
   6   8  -7  1 o  11.340   10.651    0.00    0.84350   0.01 
   3   3  15  1 o  24.682   23.136    0.00    0.84346   0.03 
   2   9 -13  1 o  24.328   22.522    0.00    0.84320   0.03 
   1  14  -1  1 o  25.229   23.349    0.00    0.84319   0.03 
   3  12  -7  1 o  47.932   44.165    0.00    0.84309   0.05 
   5   5 -13  1 o  20.121   18.452    0.00    0.84298   0.02 
   7   5  -7  1 o  48.036   44.039   180.00   0.84298   0.05 
   2   7  14  1 o   0.604    0.547    0.00    0.84268   0.00 
   6   3 -12  1 o  61.458   55.288   180.00   0.84247   0.06 
   5   3  12  1 o  31.427   28.252    0.00    0.84245   0.03 
   5  11   0  1 o   3.145    2.807    0.00    0.84223   0.00 
   2   5 -16  1 o  49.498   44.142   180.00   0.84221   0.05 
   2   8 -14  1 o   1.577    1.405    0.00    0.84217   0.00 
   5  11  -2  1 o  37.398   33.301    0.00    0.84216   0.04 
   1  14   1  1 o  236.187  209.806  180.00   0.84208   0.24 
   4   2  14  1 o  22.520   19.978    0.00    0.84204   0.02 
   6   2  10  1 o   0.052    0.046   180.00   0.84159   0.00 
   5   3 -14  1 o  51.172   44.785    0.00    0.84151   0.05 
   1   9  13  1 o   5.444    4.766   180.00   0.84153   0.01 
   3  10 -11  1 o  15.937   13.903    0.00    0.84124   0.02 
   3   7  13  1 o   1.892    1.650    0.00    0.84124   0.00 
   1   3 -17  1 o   0.035    0.031    0.00    0.84118   0.00 
   2   2 -17  1 o   1.114    0.971   180.00   0.84117   0.00 
   6   9   2  1 o   0.575    0.502    0.00    0.84097   0.00 
   6   6 -10  1 o   6.521    5.717   180.00   0.84079   0.01 
   4   9 -11  1 o   2.408    2.113   180.00   0.84076   0.00 
   8   0  -2  1 o  156.336  137.395   0.00    0.84071   0.08 
   4   4 -15  1 o  46.457   41.376    0.00    0.84039   0.05 
   2   3  16  1 o   6.733    5.994   180.00   0.84040   0.01 
   2  13   5  1 o   3.855    3.456    0.00    0.84026   0.00 
   4  12  -4  1 o  12.057   10.903   180.00   0.84010   0.01 
   3  13  -3  1 o  14.903   13.554   180.00   0.84001   0.02 
   3  12   6  1 o  40.653   37.549    0.00    0.83973   0.04 
   1  14  -2  1 o   1.584    1.477   180.00   0.83954   0.00 
   7   3  -9  1 o   3.398    3.178    0.00    0.83949   0.00 
   1   1  17  1 o  52.483   49.718    0.00    0.83917   0.05 
   7   1   7  1 o  150.172  142.321   0.00    0.83916   0.15 
   1   8  14  1 o   0.085    0.081   180.00   0.83885   0.00 
   0  13   7  1 o  119.198  114.076   0.00    0.83872   0.12 
   3  13   2  1 o  163.679  156.651   0.00    0.83872   0.17 
   4  10   8  1 o   1.865    1.786    0.00    0.83870   0.00 
   8   1  -2  1 o   0.669    0.641   180.00   0.83862   0.00 
   0  11  11  1 o  33.297   31.896   180.00   0.83863   0.03 
   0   3  17  1 o  80.603   77.277   180.00   0.83842   0.08 
   8   1  -1  1 o  24.803   23.779    0.00    0.83840   0.03 
   4  11   6  1 o   9.637    9.234   180.00   0.83826   0.01 
   5   9   7  1 o  29.426   28.188    0.00    0.83822   0.03 
   1  11 -11  1 o  15.206   14.547   180.00   0.83809   0.02 
   5  11   1  1 o   9.627    9.210   180.00   0.83808   0.01 
   0  14   3  1 o   0.399    0.382    0.00    0.83808   0.00 
   4   5  13  1 o   0.017    0.016    0.00    0.83801   0.00 
   2   1   7  2 o   0.095    0.090   180.00   0.85270   0.09 
   5  11  -3  1 o  14.023   13.387    0.00    0.83794   0.01 
   6   5 -11  1 o  34.763   33.101   180.00   0.83780   0.04 
   5   9  -9  1 o  146.004  138.558   0.00    0.83765   0.15 
   4   1   0  2 o   9.068    8.836    0.00    0.84977   4.32 
   8   0   0  1 o  174.423  164.844   0.00    0.83749   0.09 
   5  10   5  1 o  26.224   24.788   180.00   0.83749   0.03 
   1  14   2  1 o  28.267   26.617    0.00    0.83735   0.03 
   6   8   5  1 o   1.915    1.801   180.00   0.83732   0.00 
   2  10 -12  1 o   5.405    5.075    0.00    0.83725   0.01 
   1  10  12  1 o   3.518    3.303    0.00    0.83725   0.00 
   7   6   3  1 o  141.286  132.555  180.00   0.83723   0.14 
   5  10  -7  1 o  50.183   46.863   180.00   0.83707   0.05 
   2  13  -6  1 o   1.134    1.058    0.00    0.83705   0.00 
   4   6 -14  1 o   9.293    8.621    0.00    0.83685   0.01 
   6   7  -9  1 o   4.559    4.227    0.00    0.83683   0.00 
   3   4 -16  1 o  34.325   31.808    0.00    0.83681   0.03 
   7   7  -1  1 o   0.978    0.902   180.00   0.83664   0.00 
   3   6 -15  1 o  10.558    9.726    0.00    0.83659   0.01 
   7   7  -2  1 o  77.485   70.969    0.00    0.83631   0.08 
   8   1  -3  1 o   2.209    2.019   180.00   0.83608   0.00 
   1  13  -7  1 o  88.618   81.005    0.00    0.83600   0.09 
   3  10  10  1 o  20.284   18.566    0.00    0.83586   0.02 
   7   0 -10  1 o  216.763  199.214   0.00    0.83569   0.11 
   1   5  16  1 o  28.194   25.974   180.00   0.83562   0.03 
   8   1   0  1 o   0.779    0.725   180.00   0.83543   0.00 
   6   9  -5  1 o  14.759   14.344    0.00    0.83486   0.01 
   2  12   8  1 o   0.445    0.432    0.00    0.83487   0.00 
   1  12   9  1 o  22.105   21.543    0.00    0.83483   0.02 
   4  12   3  1 o  11.366   11.449    0.00    0.83451   0.01 
   1   1   8  2 o   8.992    8.760   180.00   0.84781   4.24 
   7   6  -6  1 o   0.610    0.627   180.00   0.83431   0.00 
   2   7 -15  1 o   6.130    6.354    0.00    0.83423   0.01 
   7   7   0  1 o   0.379    0.393   180.00   0.83422   0.00 
   7   1 -10  1 o  43.120   47.457   180.00   0.83364   0.04 
   7   7  -3  1 o  63.675   72.586    0.00    0.83326   0.06 
   1  14  -3  1 o   9.803   11.219   180.00   0.83321   0.01 
   1   2  17  1 o  22.212   25.836    0.00    0.83299   0.02 
   7   2   7  1 o   0.215    0.250   180.00   0.83298   0.00 
   4   0 -16  1 o  61.878   72.473   180.00   0.83289   0.03 
   8   0  -4  1 o  87.859   102.987   0.00    0.83288   0.04 
   8   2  -2  1 o  47.344   56.615    0.00    0.83245   0.05 
   8   2  -1  1 o  30.181   36.256    0.00    0.83224   0.03 
   3  13  -4  1 o  17.998   21.639   180.00   0.83202   0.02 
   4   1   1  2 o   0.004    0.004    0.00    0.84411   0.00 
   4   3  14  1 o  57.577   68.919   180.00   0.83171   0.06 
   6   6   8  1 o  10.297   12.308    0.00    0.83165   0.01 
   6   3  10  1 o  75.657   89.400    0.00    0.83128   0.07 
   5  11   2  1 o  54.070   63.894   180.00   0.83128   0.05 
   5  11  -4  1 o   1.697    1.991    0.00    0.83107   0.00 
   2   3 -17  1 o   2.738    3.190   180.00   0.83087   0.00 
   4   1 -16  1 o  15.478   18.026    0.00    0.83086   0.02 
   8   1  -4  1 o  87.597   101.974   0.00    0.83085   0.09 
   6   9   3  1 o   1.119    1.302   180.00   0.83085   0.00 
   2  11  10  1 o   0.051    0.059   180.00   0.83064   0.00 
   1   6 -16  1 o  19.395   22.268    0.00    0.83039   0.02 
   7   5   5  1 o  17.957   20.598   180.00   0.83035   0.02 
   3  13   3  1 o   2.279    2.609   180.00   0.83027   0.00 
   4  11  -8  1 o  31.894   36.469    0.00    0.83022   0.03 
   2  12  -9  1 o  16.232   18.472   180.00   0.83002   0.02 
   8   2  -3  1 o  10.665   12.123   180.00   0.82997   0.01 
   7   4   6  1 o   4.321    4.913    0.00    0.82998   0.00 
   1  14   3  1 o  18.516   21.064   180.00   0.83000   0.02 
   4  12  -5  1 o  50.592   57.479    0.00    0.82995   0.05 
   8   1   1  1 o   8.258    9.346   180.00   0.82978   0.01 
   1   7  15  1 o   0.015    0.016    0.00    0.82942   0.00 
   8   2   0  1 o  38.052   42.466   180.00   0.82933   0.04 
   3   6  14  1 o   0.863    0.963    0.00    0.82932   0.00 
   7   7   1  1 o   1.315    1.454   180.00   0.82913   0.00 
   3   4  15  1 o  13.419   14.770    0.00    0.82903   0.01 
   6   7   7  1 o  11.673   12.672    0.00    0.82881   0.01 
   2   6  15  1 o   7.773    8.277    0.00    0.82854   0.01 
   0  14   4  1 o  19.326   20.602    0.00    0.82856   0.02 
   1  13   7  1 o   5.459    5.796    0.00    0.82851   0.01 
   4  10 -10  1 o  37.419   39.343   180.00   0.82839   0.04 
   0   6  16  1 o   0.000    0.000   180.00   0.82827   0.00 
   6   4 -12  1 o   4.804    4.925   180.00   0.82810   0.00 
   4   8  11  1 o  59.031   60.521    0.00    0.82810   0.06 
   5   4  12  1 o  49.694   50.858    0.00    0.82808   0.05 
   6   1 -13  1 o   0.022    0.022   180.00   0.82790   0.00 
   6   5   9  1 o   0.369    0.368   180.00   0.82778   0.00 
   7   2 -10  1 o  53.623   52.586    0.00    0.82758   0.05 
   7   7  -4  1 o   2.702    2.643    0.00    0.82755   0.00 
   5   4 -14  1 o  112.921  107.564   0.00    0.82719   0.11 
   1   4 -17  1 o  10.583    9.891   180.00   0.82687   0.01 
   1  11  11  1 o  112.380  102.724  180.00   0.82632   0.11 
   7   5  -8  1 o  16.214   14.798   180.00   0.82625   0.02 
   6   8  -8  1 o  88.202   80.436    0.00    0.82622   0.08 
   2   4  16  1 o   1.022    0.931    0.00    0.82613   0.00 
   5   7  10  1 o   7.441    6.770    0.00    0.82607   0.01 
   3   2   3  2 o   3.199    3.052   180.00   0.83896   2.90 
   3  11 -10  1 o  27.953   25.639   180.00   0.82538   0.03 
   5   7 -12  1 o  55.357   50.878    0.00    0.82533   0.05 
   4   7  12  1 o  29.226   26.877   180.00   0.82531   0.03 
   7   4  -9  1 o  18.530   17.071   180.00   0.82526   0.02 
   4   2 -16  1 o  61.850   58.011    0.00    0.82486   0.06 
   8   2  -4  1 o  10.883   10.213    0.00    0.82485   0.01 
   2  11 -11  1 o   0.356    0.336   180.00   0.82476   0.00 
   2  14   0  1 o   9.269    8.782    0.00    0.82464   0.01 
   1  14  -4  1 o  59.191   56.637    0.00    0.82437   0.06 
   2  14  -1  1 o  59.012   56.467   180.00   0.82437   0.06 
   3  12  -8  1 o   8.681    8.326    0.00    0.82428   0.01 
   2  13   6  1 o  10.815   10.372   180.00   0.82428   0.01 
   0   4  17  1 o   6.033    5.789   180.00   0.82425   0.01 
   3   1 -17  1 o  20.459   19.639    0.00    0.82423   0.02 
   4   9  10  1 o   3.374    3.237   180.00   0.82426   0.00 
   5   8   9  1 o   0.939    0.903   180.00   0.82409   0.00 
   7   6   4  1 o  13.395   12.888    0.00    0.82407   0.01 
   8   2   1  1 o  25.753   24.771   180.00   0.82381   0.02 
   8   0   2  1 o   0.888    0.851    0.00    0.82359   0.00 
   5   8 -11  1 o  30.582   29.167   180.00   0.82341   0.03 
   6   9  -6  1 o  77.197   73.367   180.00   0.82330   0.07 
   8   1  -5  1 o  26.612   25.116    0.00    0.82308   0.03 
   4  12   4  1 o   0.025    0.023    0.00    0.82302   0.00 
   1   3  17  1 o  11.938   11.236   180.00   0.82299   0.01 
   7   3   7  1 o   1.750    1.647    0.00    0.82298   0.00 
   8   3  -2  1 o  87.866   81.945    0.00    0.82247   0.08 
   8   3  -1  1 o   1.856    1.733    0.00    0.82226   0.00 
   2  14   1  1 o   0.255    0.238    0.00    0.82229   0.00 
   4   5 -15  1 o  18.080   16.909   180.00   0.82217   0.02 
   5   1  13  1 o   7.883    7.377   180.00   0.82214   0.01 
   5  11   3  1 o  71.041   66.695   180.00   0.82202   0.07 
   6   2 -13  1 o   0.004    0.004   180.00   0.82196   0.00 
   5  11  -5  1 o  32.765   31.068   180.00   0.82175   0.03 
   8   1   2  1 o   0.809    0.772    0.00    0.82163   0.00 
   3  13  -5  1 o  19.582   18.670    0.00    0.82163   0.02 
   7   7   2  1 o   1.856    1.780   180.00   0.82151   0.00 
   5   6  11  1 o   2.045    1.964   180.00   0.82148   0.00 
   2  14  -2  1 o  16.501   15.857   180.00   0.82147   0.02 
   5   1 -15  1 o   3.829    3.732   180.00   0.82120   0.00 
   3  11   9  1 o  125.466  125.063  180.00   0.82078   0.12 
   5   6 -13  1 o  52.393   52.503   180.00   0.82068   0.05 
   7   6  -7  1 o   0.029    0.029    0.00    0.82067   0.00 
   2  13  -7  1 o   1.311    1.313    0.00    0.82070   0.00 
   3  12   7  1 o   2.694    2.703   180.00   0.82065   0.00 
   0  12  10  1 o  54.182   54.636    0.00    0.82056   0.05 
   1  14   4  1 o  27.033   27.662    0.00    0.82024   0.03 
   5  10   6  1 o   5.543    5.697    0.00    0.82013   0.01 
   8   3  -3  1 o   3.429    3.531   180.00   0.82007   0.00 
   2   6 -16  1 o   8.899    9.202    0.00    0.81996   0.01 
   5  10  -8  1 o  10.881   11.351    0.00    0.81966   0.01 
   1   9 -14  1 o  88.592   92.725   180.00   0.81953   0.08 
   1  12 -10  1 o   0.147    0.153    0.00    0.81953   0.00 
   8   3   0  1 o   9.147    9.588   180.00   0.81946   0.01 
   3  13   4  1 o  24.426   25.596   180.00   0.81947   0.02 
   6   8   6  1 o  204.218  214.098   0.00    0.81945   0.19 
   7   7  -5  1 o  16.088   16.895   180.00   0.81936   0.01 
   3   5 -16  1 o  17.959   19.032    0.00    0.81882   0.02 
   4  11   7  1 o  11.753   12.465   180.00   0.81877   0.01 
   0  13   8  1 o  42.907   45.591    0.00    0.81866   0.04 
   0   9  14  1 o   0.672    0.716    0.00    0.81850   0.00 
   6   9   4  1 o  33.301   35.481    0.00    0.81850   0.03 
   3   2 -17  1 o  10.804   11.535   180.00   0.81838   0.01 
   3   0  16  1 o  64.735   69.264    0.00    0.81825   0.03 
   3   9 -13  1 o  165.852  177.606  180.00   0.81820   0.15 
   4   4  14  1 o  64.897   69.864    0.00    0.81787   0.06 
   7   3 -10  1 o   0.174    0.187    0.00    0.81777   0.00 
   3   8 -14  1 o  128.830  138.871   0.00    0.81777   0.12 
   4  12  -6  1 o   3.273    3.534    0.00    0.81757   0.00 
   6   4  10  1 o  62.293   67.296    0.00    0.81746   0.06 
   7   0   8  1 o  10.556   11.405   180.00   0.81743   0.00 
   2  14   2  1 o  44.352   47.917   180.00   0.81738   0.04 
   8   2  -5  1 o  52.228   56.402   180.00   0.81725   0.05 
   1  10 -13  1 o   2.386    2.574    0.00    0.81712   0.00 
   2   4 -17  1 o  20.969   22.608    0.00    0.81708   0.02 
   0  14   5  1 o   6.570    7.046   180.00   0.81678   0.01 
   1  13  -8  1 o  19.947   21.320    0.00    0.81663   0.02 
   0  10  13  1 o   0.669    0.715   180.00   0.81661   0.00 
   6  10  -1  1 o   0.628    0.667   180.00   0.81640   0.00 
   3   1  16  1 o  23.372   24.791   180.00   0.81633   0.02 
   5   2  13  1 o  11.295   11.980    0.00    0.81633   0.01 
   6   1  11  1 o  45.634   48.395   180.00   0.81632   0.04 
   4   6  13  1 o   0.239    0.252    0.00    0.81608   0.00 
   2  14  -3  1 o  179.980  189.564  180.00   0.81604   0.16 
   6   6 -11  1 o   8.386    8.807   180.00   0.81590   0.01 
   8   2   2  1 o  100.947  105.855   0.00    0.81583   0.09 
   2   9  13  1 o  57.313   59.909    0.00    0.81566   0.05 
   5   9   8  1 o  48.929   51.141   180.00   0.81566   0.04 
   6  10  -2  1 o   5.332    5.566    0.00    0.81560   0.00 
   7   1   8  1 o   8.566    8.928   180.00   0.81551   0.01 
   1   8 -15  1 o   3.588    3.739    0.00    0.81551   0.00 
   5   2 -15  1 o   0.010    0.011    0.00    0.81541   0.00 
   4   3 -16  1 o  116.285  120.218   0.00    0.81515   0.11 
   8   3  -4  1 o  31.368   32.418   180.00   0.81514   0.03 
   5   9 -10  1 o   2.417    2.493   180.00   0.81507   0.00 
   4   8 -13  1 o  97.349   100.045  180.00   0.81494   0.09 
   8   0  -6  1 o  27.293   28.004    0.00    0.81489   0.01 
   6   7 -10  1 o   0.074    0.076    0.00    0.81481   0.00 
   6  10   0  1 o  75.509   76.847    0.00    0.81466   0.07 
   4   1   2  2 o   0.758    0.757    0.00    0.82777   0.65 
   8   3   1  1 o   0.041    0.041    0.00    0.81413   0.00 
   4  10   9  1 o  155.099  154.258   0.00    0.81405   0.14 
   0   8  15  1 o   0.112    0.111    0.00    0.81400   0.00 
   1   6  16  1 o   0.104    0.103   180.00   0.81388   0.00 
   2   0   8  2 o   5.539    5.830    0.00    0.82840   2.39 
   2   2   6  2 o   0.623    0.586   180.00   0.82686   0.27 
   1  14  -5  1 o   3.636    3.550   180.00   0.81326   0.00 
   1   0 -18  1 o   0.483    0.471    0.00    0.81309   0.00 
   8   1  -6  1 o   5.104    4.975   180.00   0.81299   0.00 
   2   8  14  1 o   8.815    8.592    0.00    0.81273   0.01 
   7   5   6  1 o  28.131   27.469   180.00   0.81242   0.03 
   6   3 -13  1 o  47.917   46.821   180.00   0.81235   0.04 
   4   9 -12  1 o  65.757   64.260   180.00   0.81234   0.06 
   3   9  12  1 o   1.276    1.247   180.00   0.81232   0.00 
   3  10 -12  1 o  42.505   41.567    0.00    0.81227   0.04 
   6  10  -3  1 o  11.600   11.345   180.00   0.81226   0.01 
   2  10  12  1 o  196.078  191.770   0.00    0.81226   0.18 
   7   7   3  1 o  29.199   28.798   180.00   0.81157   0.03 
   3   5  15  1 o  11.605   11.449   180.00   0.81153   0.01 
   2   1  17  1 o   6.126    6.045   180.00   0.81153   0.01 
   2  12   9  1 o  36.450   35.959   180.00   0.81154   0.03 
   3   8  13  1 o  34.558   34.121   180.00   0.81143   0.03 
   4   7 -14  1 o   6.412    6.337   180.00   0.81122   0.01 
   1   1 -18  1 o  222.532  219.932  180.00   0.81121   0.20 
   8   1   3  1 o   1.720    1.699   180.00   0.81119   0.00 
   3   7 -15  1 o   7.079    6.997    0.00    0.81099   0.01 
   6   5 -12  1 o  19.195   18.960    0.00    0.81066   0.02 
   3   2  16  1 o   3.903    3.855   180.00   0.81064   0.00 
   5   5  12  1 o  25.170   24.861   180.00   0.81064   0.02 
   6   2  11  1 o   5.211    5.147    0.00    0.81063   0.00 
   5  11   4  1 o  11.145   11.009   180.00   0.81054   0.01 
   6  10   1  1 o   9.657    9.545    0.00    0.81041   0.01 
   4  11  -9  1 o   4.247    4.205    0.00    0.81022   0.00 
   5  11  -6  1 o   8.013    7.934    0.00    0.81022   0.01 
   0   0  18  1 o   1.374    1.362   180.00   0.81011   0.00 
   2  14   3  1 o  13.328   13.231    0.00    0.81005   0.01 
   7   1 -11  1 o  37.897   37.770    0.00    0.80986   0.03 
   7   2   8  1 o  14.722   14.678   180.00   0.80984   0.01 
   5   5 -14  1 o  18.114   18.076   180.00   0.80980   0.02 
   6   9  -7  1 o   1.148    1.148   180.00   0.80969   0.00 
   1   4  17  1 o   2.338    2.345   180.00   0.80958   0.00 
   7   4   7  1 o   0.005    0.005    0.00    0.80957   0.00 
   1   5 -17  1 o  42.783   42.999    0.00    0.80950   0.04 
   1  12  10  1 o  11.013   11.069   180.00   0.80950   0.01 
   4  12   5  1 o  23.002   23.121   180.00   0.80950   0.02 
   3  13  -6  1 o  12.340   12.477    0.00    0.80912   0.01 
   8   4  -2  1 o   1.496    1.513   180.00   0.80908   0.00 
   7   6   5  1 o  88.378   89.389    0.00    0.80901   0.08 
   7   7  -6  1 o  30.785   31.129    0.00    0.80891   0.03 
   3   3 -17  1 o  27.307   27.608    0.00    0.80889   0.02 
   8   4  -1  1 o  16.999   17.186    0.00    0.80888   0.01 
   2   5  16  1 o  35.751   36.114    0.00    0.80880   0.03 
   1  13   8  1 o  46.043   46.389   180.00   0.80866   0.04 
   2   9 -14  1 o  55.959   56.160    0.00    0.80851   0.05 
   1  11 -12  1 o  11.364   11.380   180.00   0.80845   0.01 
   0  11  12  1 o   0.064    0.064   180.00   0.80845   0.00 
   1  14   5  1 o  35.925   35.776   180.00   0.80831   0.03 
   0   1  18  1 o   5.710    5.670    0.00    0.80825   0.01 
   2  14  -4  1 o  12.630   12.522    0.00    0.80821   0.01 
   7   5  -9  1 o   0.139    0.137   180.00   0.80799   0.00 
   8   3  -5  1 o  25.564   24.756   180.00   0.80780   0.02 
   4   1  15  1 o  24.169   23.177    0.00    0.80765   0.02 
   6   8  -9  1 o  329.039  311.955   0.00    0.80747   0.29 
   8   2  -6  1 o   8.847    8.330    0.00    0.80737   0.01 
   7   8  -1  1 o  47.738   44.755    0.00    0.80730   0.04 
   0   5  17  1 o   0.562    0.518   180.00   0.80705   0.00 
   7   8  -2  1 o  10.685    9.842   180.00   0.80701   0.01 
   3  10  11  1 o  16.456   15.126   180.00   0.80697   0.01 
   5   3  13  1 o  25.779   23.619    0.00    0.80691   0.02 
   8   4  -3  1 o   6.752    6.154    0.00    0.80680   0.01 
   2  13   7  1 o  167.331  151.884   0.00    0.80670   0.15 
   6   6   9  1 o  13.230   11.978    0.00    0.80663   0.01 
   3  13   5  1 o  23.730   21.467    0.00    0.80660   0.02 
   2  12 -10  1 o  29.353   26.524    0.00    0.80657   0.03 
   6  10  -4  1 o  25.498   22.995   180.00   0.80649   0.02 
   6   7   8  1 o  34.478   31.095    0.00    0.80649   0.03 
   8   3   2  1 o  115.004  103.582   0.00    0.80642   0.10 
   8   4   0  1 o  18.892   16.983   180.00   0.80621   0.02 
   5   3 -15  1 o  39.595   35.635    0.00    0.80602   0.03 
   2   2  17  1 o   0.833    0.751    0.00    0.80594   0.00 
   2  10 -13  1 o  42.500   38.515    0.00    0.80572   0.04 
   1   2 -18  1 o   2.797    2.542   180.00   0.80562   0.00 
   8   2   3  1 o  73.560   66.908   180.00   0.80560   0.06 
   1   9  14  1 o   0.784    0.714    0.00    0.80558   0.00 
   1   7 -16  1 o   1.343    1.234   180.00   0.80534   0.00 
   7   6  -8  1 o  241.159  222.754   0.00    0.80522   0.21 
   2   8 -15  1 o   0.256    0.237   180.00   0.80514   0.00 
   7   8   0  1 o  37.196   34.493    0.00    0.80513   0.03 
   7   4 -10  1 o  12.123   11.489   180.00   0.80461   0.01 
   4  13  -1  1 o   7.874    7.475   180.00   0.80456   0.01 
   3   7  14  1 o   1.543    1.476   180.00   0.80436   0.00 
   7   2 -11  1 o  134.730  129.134   0.00    0.80430   0.12 
   2   0 -18  1 o  32.481   31.172    0.00    0.80426   0.01 
   7   8  -3  1 o   5.605    5.378   180.00   0.80426   0.00 
   1  10  13  1 o  93.670   89.902    0.00    0.80426   0.08 
   6   9   5  1 o   2.877    2.765    0.00    0.80422   0.00 
   3  12  -9  1 o  38.869   37.366    0.00    0.80421   0.03 
   4  13   0  1 o  25.414   24.655    0.00    0.80386   0.02 
   6  10   2  1 o   1.944    1.889   180.00   0.80377   0.00 
   2   7  15  1 o  69.128   67.284    0.00    0.80366   0.06 
   4  10 -11  1 o  71.886   70.023   180.00   0.80359   0.06 
   0   7  16  1 o  47.001   45.837    0.00    0.80340   0.04 
   4  12  -7  1 o   5.149    5.023   180.00   0.80327   0.00 
   0  14   6  1 o   5.410    5.273    0.00    0.80304   0.00 
   2  13  -8  1 o   5.051    4.916   180.00   0.80283   0.00 
   4  13  -2  1 o   0.001    0.001    0.00    0.80283   0.00 
   2  11  11  1 o   0.686    0.668    0.00    0.80275   0.00 
   0   2  18  1 o  40.784   39.674    0.00    0.80272   0.03 
   2   1 -18  1 o  30.928   30.073   180.00   0.80243   0.03 
   4   2  15  1 o  10.989   10.709   180.00   0.80213   0.01 
   4   4 -16  1 o  241.097  235.028   0.00    0.80211   0.21 
   8   4  -4  1 o   6.226    6.070   180.00   0.80210   0.01 
   4   6 -15  1 o  87.199   86.075    0.00    0.80144   0.07 
   3   3  16  1 o  73.732   72.817   180.00   0.80141   0.06 
   6   3  11  1 o  33.648   33.235   180.00   0.80141   0.03 
   5  10   7  1 o  79.508   78.579   180.00   0.80137   0.07 
   8   4   1  1 o  20.177   19.998   180.00   0.80113   0.02 
   4   5  14  1 o   4.373    4.336    0.00    0.80105   0.00 
   5  10  -9  1 o  14.141   14.020   180.00   0.80087   0.01 
   8   1  -7  1 o   0.778    0.771   180.00   0.80083   0.00 
   1   8  15  1 o  10.076    9.985    0.00    0.80081   0.01 
   4  13   1  1 o  83.172   82.346   180.00   0.80072   0.07 
   6   5  10  1 o  31.205   30.870   180.00   0.80067   0.03 
   7   3   8  1 o  14.233   14.074   180.00   0.80064   0.01 
   7   8   1  1 o  41.845   41.301    0.00    0.80055   0.04 
   8   0   4  1 o  61.376   60.558    0.00    0.80053   0.03 
   2  14   4  1 o  14.960   14.743   180.00   0.80048   0.01 
   3  12   8  1 o  186.766  183.646  180.00   0.80040   0.16 
   3  11 -11  1 o   2.902    2.851   180.00   0.80037   0.00 
   2   5 -17  1 o   0.798    0.782   180.00   0.80031   0.00 
   6   8   7  1 o  20.637   20.211    0.00    0.80026   0.02 
   1  14  -6  1 o   0.133    0.130    0.00    0.80017   0.00 
   7   7   4  1 o  69.850   66.985    0.00    0.79957   0.06 
   6   4 -13  1 o  161.454  154.389  180.00   0.79944   0.14 
   3   0   7  2 o   1.678    1.702   180.00   0.81454   0.68 
   7   8  -4  1 o   0.312    0.297    0.00    0.79913   0.00 
   5  12  -1  1 o  23.903   22.730   180.00   0.79878   0.02 
   8   1   4  1 o  154.234  146.688   0.00    0.79873   0.13 
   4  13  -3  1 o  27.357   26.022   180.00   0.79870   0.02 
   6   0 -14  1 o  101.066  96.157    0.00    0.79866   0.04 
   6  10  -5  1 o   0.931    0.888    0.00    0.79843   0.00 
   3   6 -16  1 o  68.073   64.981    0.00    0.79833   0.06 
   8   3  -6  1 o  72.796   69.575    0.00    0.79825   0.06 
   2  14  -5  1 o   0.144    0.138    0.00    0.79821   0.00 
   4  11   8  1 o  30.507   29.192   180.00   0.79818   0.03 
   5   8  10  1 o  37.421   36.043    0.00    0.79780   0.03 
   5  12   0  1 o  31.115   30.051    0.00    0.79762   0.03 
   0  13   9  1 o   5.824    5.629    0.00    0.79757   0.00 
   5  12  -2  1 o   9.282    8.972   180.00   0.79756   0.01 
   5   7  11  1 o  37.589   36.440   180.00   0.79721   0.03 
   5   8 -12  1 o  24.020   23.292    0.00    0.79712   0.02 
   5  11   5  1 o  90.031   87.301    0.00    0.79714   0.07 
   4   8  12  1 o   4.977    4.827   180.00   0.79711   0.00 
   2   2 -18  1 o   7.376    7.154    0.00    0.79703   0.01 
   2  11 -12  1 o   7.639    7.409    0.00    0.79693   0.01 
   1  11  12  1 o  177.278  171.946  180.00   0.79693   0.15 
   6   1 -14  1 o   9.964    9.664   180.00   0.79687   0.01 
   2   3  17  1 o   3.101    3.008   180.00   0.79687   0.00 
   5  11  -7  1 o  19.719   19.123    0.00    0.79677   0.02 
   1   3 -18  1 o   1.568    1.520   180.00   0.79656   0.00 
   8   3   3  1 o  151.546  146.928  180.00   0.79655   0.13 
   5   7 -13  1 o   3.580    3.471   180.00   0.79647   0.00 
   7   7  -7  1 o   5.118    4.962   180.00   0.79647   0.00 
   3   4 -17  1 o  15.409   14.941    0.00    0.79614   0.01 
   1  13  -9  1 o   1.806    1.751   180.00   0.79616   0.00 
   4   9  11  1 o  72.048   69.869    0.00    0.79604   0.06 
   2   7 -16  1 o   8.553    8.297   180.00   0.79582   0.01 
   3  11  10  1 o  149.449  144.988   0.00    0.79573   0.12 
   1   0  18  1 o   1.297    1.258   180.00   0.79570   0.00 
   8   2  -7  1 o  72.098   69.949   180.00   0.79546   0.06 
   4   0   5  2 o   1.439    1.421   180.00   0.81076   0.57 
   7   3 -11  1 o   1.245    1.208   180.00   0.79528   0.00 
   3  14  -1  1 o   2.623    2.544   180.00   0.79530   0.00 
   4  13   2  1 o  11.377   11.037   180.00   0.79525   0.01 
   8   4  -5  1 o  35.006   33.965    0.00    0.79510   0.03 
   3  14   0  1 o  38.413   37.272    0.00    0.79508   0.03 
   6  10   3  1 o  31.395   30.479   180.00   0.79492   0.03 
   3   1   6  2 o   1.608    1.624    0.00    0.80883   1.26 
   3  13  -7  1 o  20.778   20.190   180.00   0.79479   0.02 
   0  12  11  1 o  54.734   53.324   180.00   0.79456   0.04 
   1  14   6  1 o  31.226   30.442    0.00    0.79452   0.03 
   6   9  -8  1 o   0.046    0.045    0.00    0.79437   0.00 
   5   4  13  1 o  19.662   19.266    0.00    0.79425   0.02 
   4  12   6  1 o   0.128    0.125   180.00   0.79425   0.00 
   1  12 -11  1 o   0.144    0.141   180.00   0.79410   0.00 
   5  12   1  1 o  21.421   21.066    0.00    0.79409   0.02 
   5  12  -3  1 o  68.300   67.362   180.00   0.79397   0.06 
   1   1  18  1 o  52.200   51.535   180.00   0.79393   0.04 
   8   4   2  1 o   0.497    0.493   180.00   0.79379   0.00 
   0   3  18  1 o  134.413  133.207  180.00   0.79376   0.11 
   7   8   2  1 o  17.322   17.193   180.00   0.79368   0.01 
   5   4 -15  1 o  78.874   78.628   180.00   0.79341   0.06 
   8   2   4  1 o  18.485   18.429    0.00    0.79340   0.02 
   1   5  17  1 o  74.435   74.299   180.00   0.79326   0.06 
   7   5   7  1 o  14.160   14.135   180.00   0.79325   0.01 
   4   3  15  1 o   1.725    1.722   180.00   0.79319   0.00 
   3  14  -2  1 o   3.804    3.799   180.00   0.79316   0.00 
   0  15   1  1 o  22.397   22.350    0.00    0.79293   0.02 
   8   5  -2  1 o  197.237  196.567  180.00   0.79279   0.16 
   8   5  -1  1 o  18.354   18.241    0.00    0.79260   0.01 
   3  14   1  1 o  30.181   29.943   180.00   0.79251   0.02 
   5   9   9  1 o   3.875    3.842    0.00    0.79247   0.00 
   7   6   6  1 o   1.613    1.596    0.00    0.79240   0.00 
   4  13  -4  1 o  13.234   13.070   180.00   0.79228   0.01 
   4   7  13  1 o  38.457   37.968   180.00   0.79227   0.03 
   6   7 -11  1 o  58.513   57.579    0.00    0.79210   0.05 
   3  13   6  1 o   0.028    0.028    0.00    0.79197   0.00 
   5   9 -11  1 o   4.652    4.563    0.00    0.79187   0.00 
   7   8  -5  1 o  15.003   14.704    0.00    0.79175   0.01 
   6   2 -14  1 o  29.682   29.096    0.00    0.79157   0.02 
   3   6  15  1 o  20.567   20.159   180.00   0.79158   0.02 
   4   1 -17  1 o  104.939  102.948  180.00   0.79147   0.08 
   7   1   9  1 o   0.336    0.330    0.00    0.79142   0.00 
   6   6 -12  1 o   0.122    0.121    0.00    0.79076   0.00 
   5   6  12  1 o  14.647   14.628    0.00    0.79074   0.01 
   8   5  -3  1 o   0.063    0.063   180.00   0.79064   0.00 
   1   7  16  1 o  14.127   14.291   180.00   0.79025   0.01 
   3   2   4  2 o   0.848    0.825   180.00   0.80289   0.65 
   8   5   0  1 o  57.622   58.465    0.00    0.79009   0.05 
   5   6 -14  1 o  22.000   22.360    0.00    0.78997   0.02 
   1   6 -17  1 o  101.164  103.094  180.00   0.78969   0.08 
   0  15   2  1 o  151.496  154.618   0.00    0.78943   0.12 
   4  11 -10  1 o  113.030  115.459  180.00   0.78928   0.09 
   4  10  10  1 o   4.953    5.064   180.00   0.78914   0.00 
   2   6  16  1 o   2.819    2.884   180.00   0.78904   0.00 
   3   4  16  1 o   0.593    0.607   180.00   0.78901   0.00 
   6   4  11  1 o  78.392   80.244    0.00    0.78900   0.06 
   2  14   5  1 o  17.110   17.528   180.00   0.78893   0.01 
   3  14  -3  1 o  22.390   23.009    0.00    0.78872   0.02 
   1   2  18  1 o   3.900    4.010   180.00   0.78869   0.00 
   8   0  -8  1 o  29.536   30.409    0.00    0.78863   0.01 
   7   5 -10  1 o   6.944    7.157    0.00    0.78858   0.01 
   1  15   0  1 o  13.025   13.423    0.00    0.78858   0.01 
   4   1   3  2 o   0.029    0.028    0.00    0.80253   0.02 
   5   0  14  1 o  37.082   38.361   180.00   0.78843   0.01 
   6   9   6  1 o  30.035   31.146    0.00    0.78835   0.02 
   7   6  -9  1 o   4.027    4.183    0.00    0.78829   0.00 
   6  10  -6  1 o   7.506    7.796    0.00    0.78830   0.01 
   5  12   2  1 o   0.051    0.053    0.00    0.78830   0.00 
   7   4   8  1 o  18.431   19.158    0.00    0.78827   0.01 
   2   3 -18  1 o   1.751    1.821    0.00    0.78825   0.00 
   5  12  -4  1 o  93.112   97.266   180.00   0.78812   0.07 
   2  13   8  1 o  75.983   80.017    0.00    0.78789   0.06 
   1  15  -1  1 o  24.223   25.510   180.00   0.78789   0.02 
   1  13   9  1 o  20.080   21.167   180.00   0.78786   0.02 
   2  12  10  1 o  138.806  146.778   0.00    0.78776   0.11 
   6   8 -10  1 o   3.269    3.467    0.00    0.78764   0.00 
   0  14   7  1 o  42.529   45.092    0.00    0.78766   0.03 
   3  14   2  1 o   0.143    0.152   180.00   0.78766   0.00 
   5   0 -16  1 o   0.492    0.523   180.00   0.78755   0.00 
   4  13   3  1 o  51.858   55.083   180.00   0.78758   0.04 
   7   0 -12  1 o  68.166   72.604    0.00    0.78742   0.03 
   0   6  17  1 o   0.490    0.522   180.00   0.78741   0.00 
   6   0  12  1 o  112.058  119.382   0.00    0.78740   0.04 
   4  12  -8  1 o   4.084    4.351   180.00   0.78740   0.00 
   1  15   1  1 o  39.320   41.835   180.00   0.78698   0.03 
   8   1  -8  1 o  41.746   44.357    0.00    0.78691   0.03 
   3   9 -14  1 o  43.601   46.278    0.00    0.78685   0.03 
   8   3  -7  1 o  28.975   30.668   180.00   0.78674   0.02 
   5   1  14  1 o  39.354   41.627    0.00    0.78671   0.03 
   4   2 -17  1 o  43.071   44.999   180.00   0.78628   0.03 
   2  14  -6  1 o   1.270    1.326    0.00    0.78627   0.00 
   4   5 -16  1 o  165.715  172.839  180.00   0.78623   0.13 
   7   2   9  1 o  60.797   63.420   180.00   0.78623   0.05 
   8   5  -4  1 o  17.672   18.425   180.00   0.78622   0.01 
   8   4  -6  1 o  26.988   27.971   180.00   0.78599   0.02 
   5   1 -16  1 o   2.993    3.090   180.00   0.78583   0.00 
   7   7   5  1 o  83.173   85.807   180.00   0.78579   0.07 
   7   1 -12  1 o  23.172   23.866    0.00    0.78571   0.02 
   6   1  12  1 o   0.151    0.156   180.00   0.78569   0.00 
   1  14  -7  1 o  68.381   70.155   180.00   0.78540   0.05 
   8   5   1  1 o   0.472    0.484    0.00    0.78531   0.00 
   1  10 -14  1 o  14.711   15.121   180.00   0.78499   0.01 
   1  15  -2  1 o   4.621    4.758    0.00    0.78491   0.00 
   1   9 -15  1 o  32.227   33.236    0.00    0.78484   0.03 
   8   3   4  1 o  101.439  104.918   0.00    0.78474   0.08 
   3   0 -18  1 o  30.024   31.080    0.00    0.78472   0.01 
   7   8   3  1 o  38.777   40.151    0.00    0.78471   0.03 
   2   4  17  1 o  14.998   15.552   180.00   0.78467   0.01 
   8   1   5  1 o  75.818   79.023    0.00    0.78455   0.06 
   4   8 -14  1 o   6.273    6.588    0.00    0.78440   0.00 
   1   4 -18  1 o  14.343   15.078   180.00   0.78438   0.01 
   8   4   3  1 o   7.205    7.580    0.00    0.78437   0.01 
   4   9 -13  1 o  43.935   46.307    0.00    0.78433   0.03 
   3   8 -15  1 o  65.568   69.710   180.00   0.78419   0.05 
   0  10  14  1 o   9.764   10.446    0.00    0.78409   0.01 
   6  10   4  1 o  28.038   30.013    0.00    0.78408   0.02 
   1  12  11  1 o   1.708    1.830    0.00    0.78406   0.00 
   3  10 -13  1 o   0.515    0.561    0.00    0.78382   0.00 
   2  13  -9  1 o   0.019    0.021   180.00   0.78381   0.00 
   4  13  -5  1 o   0.001    0.002   180.00   0.78375   0.00 
   6   5 -13  1 o   1.223    1.343    0.00    0.78371   0.00 
   0  15   3  1 o  77.156   84.678   180.00   0.78371   0.06 
   6   7   9  1 o   0.176    0.195   180.00   0.78361   0.00 
   0   9  15  1 o  18.717   20.858    0.00    0.78349   0.01 
   3  12 -10  1 o  10.290   11.647    0.00    0.78326   0.01 
   7   4 -11  1 o  82.933   94.504    0.00    0.78316   0.06 
   1  15   2  1 o  38.288   43.747    0.00    0.78312   0.03 
   3   1 -18  1 o   8.815   10.129   180.00   0.78302   0.01 
   6   3 -14  1 o  15.376   17.714   180.00   0.78297   0.01 
   2  12 -11  1 o  73.841   85.969    0.00    0.78273   0.06 
   1   0   9  2 o   0.436    0.422    0.00    0.79647   0.16 
   2   9  14  1 o  35.263   41.159   180.00   0.78236   0.03 
   7   7  -8  1 o  21.720   25.326   180.00   0.78232   0.02 
   7   8  -6  1 o   7.803    9.097   180.00   0.78231   0.01 
   5  11   6  1 o   7.829    9.054   180.00   0.78212   0.01 
   3  14  -4  1 o  16.039   18.520    0.00    0.78210   0.01 
   4   6  14  1 o  50.660   57.374    0.00    0.78184   0.04 
   8   2  -8  1 o   0.003    0.003    0.00    0.78180   0.00 
   5  11  -8  1 o   5.546    6.207    0.00    0.78172   0.00 
   0   4  18  1 o   0.509    0.569   180.00   0.78170   0.00 
   5   2  14  1 o   2.456    2.720    0.00    0.78161   0.00 
   2  10  13  1 o  18.221   20.133   180.00   0.78159   0.01 
   5  10   8  1 o   8.459    9.341    0.00    0.78159   0.01 
   6   6  10  1 o  25.079   27.408    0.00    0.78148   0.02 
   3   9  13  1 o   0.000    0.000   180.00   0.78120   0.00 
   4   4  15  1 o  44.332   46.932    0.00    0.78116   0.03 
   2   6 -17  1 o  79.492   84.048   180.00   0.78115   0.06 
   5  10 -10  1 o  39.343   41.312    0.00    0.78107   0.03 
   5   2 -16  1 o   0.258    0.265   180.00   0.78075   0.00 
   7   2 -12  1 o   2.958    3.022    0.00    0.78063   0.00 
   3  14   3  1 o   6.549    6.695   180.00   0.78065   0.01 
   3   5 -17  1 o  13.872   14.156   180.00   0.78060   0.01 
   6   2  12  1 o  50.557   51.606    0.00    0.78061   0.04 
   5  12   3  1 o  29.894   30.300   180.00   0.78039   0.02 
   1   3  18  1 o  117.722  118.884  180.00   0.78019   0.09 
   5  12  -5  1 o  11.644   11.755   180.00   0.78016   0.01 
   6   8   8  1 o  14.603   14.735    0.00    0.78011   0.01 
   1  15  -3  1 o   4.315    4.344   180.00   0.77972   0.00 
   8   5  -5  1 o  19.133   19.261   180.00   0.77962   0.01 
   1  11 -13  1 o  13.103   13.191    0.00    0.77951   0.01 
   8   2   5  1 o   4.698    4.729    0.00    0.77949   0.00 
   3  12   9  1 o  10.980   11.058    0.00    0.77933   0.01 
   1  14   7  1 o   0.011    0.011   180.00   0.77918   0.00 
   1   8 -16  1 o   2.993    3.022    0.00    0.77907   0.00 
   0  11  13  1 o  13.173   13.301    0.00    0.77907   0.01 
   3  13  -8  1 o   0.553    0.560    0.00    0.77897   0.00 
   6  11  -1  1 o  18.063   18.308    0.00    0.77889   0.01 
   4   7 -15  1 o   3.352    3.402    0.00    0.77885   0.00 
   5   5  13  1 o   0.915    0.929   180.00   0.77882   0.00 
   4  10 -12  1 o  20.871   21.321    0.00    0.77866   0.02 
   3  10  12  1 o  51.485   52.621    0.00    0.77865   0.04 
   8   5   2  1 o  14.486   15.009   180.00   0.77839   0.01 
   6  11  -2  1 o  23.668   24.839   180.00   0.77819   0.02 
   3   8  14  1 o   5.823    6.112    0.00    0.77819   0.00 
   5   5 -15  1 o   3.607    3.828    0.00    0.77803   0.00 
   3   2 -18  1 o  30.328   32.258    0.00    0.77799   0.02 
   4  13   4  1 o  12.818   13.713    0.00    0.77791   0.01 
   4   3 -17  1 o   0.130    0.139   180.00   0.77786   0.00 
   7   3   9  1 o  250.353  269.708  180.00   0.77781   0.19 
   6   9  -9  1 o   0.348    0.378    0.00    0.77767   0.00 
   4  12   7  1 o  58.690   63.988    0.00    0.77761   0.04 
   2   8  15  1 o  24.256   26.531    0.00    0.77755   0.02 
   7   9  -1  1 o  25.157   27.563   180.00   0.77751   0.02 
   6  11   0  1 o  17.151   18.914    0.00    0.77737   0.01 
   0   8  16  1 o  16.375   18.095   180.00   0.77732   0.01 
   7   9  -2  1 o   9.808   10.863   180.00   0.77725   0.01 
   1  15   3  1 o   0.740    0.824   180.00   0.77709   0.00 
   4  11   9  1 o   7.429    8.307   180.00   0.77685   0.01 
   2   4 -18  1 o  11.397   12.811   180.00   0.77644   0.01 
   6  10  -7  1 o  19.597   22.057    0.00    0.77633   0.01 
   3   7 -16  1 o   1.356    1.533    0.00    0.77600   0.00 
   3  13   7  1 o   1.267    1.434    0.00    0.77591   0.00 
   0  15   4  1 o   2.336    2.645    0.00    0.77591   0.00 
   3   1  17  1 o  103.298  117.103  180.00   0.77583   0.08 
   0  13  10  1 o   0.039    0.044   180.00   0.77582   0.00 
   2  14   6  1 o   0.093    0.106   180.00   0.77566   0.00 
   2   9 -15  1 o  44.097   50.209    0.00    0.77558   0.03 
   7   9   0  1 o   2.217    2.525   180.00   0.77557   0.00 
   3  11 -12  1 o  35.390   40.523    0.00    0.77530   0.03 
   2  10 -14  1 o  14.496   16.600    0.00    0.77529   0.01 
   6  11  -3  1 o  23.613   27.042    0.00    0.77529   0.02 
   2  11  12  1 o  10.867   12.445    0.00    0.77529   0.01 
   8   4  -7  1 o  42.004   48.366    0.00    0.77499   0.03 
   1  13 -10  1 o  30.878   35.572   180.00   0.77496   0.02 
   7   9  -3  1 o  25.384   29.303    0.00    0.77480   0.02 
   1   6  17  1 o  33.234   38.406    0.00    0.77459   0.02 
   7   6   7  1 o  26.367   30.470   180.00   0.77458   0.02 
   8   6  -2  1 o  15.749   18.103    0.00    0.77415   0.01 
   8   6  -1  1 o  14.935   17.075    0.00    0.77398   0.01 
   3   5  16  1 o  30.588   34.827   180.00   0.77388   0.02 
   6   5  11  1 o   6.527    7.430    0.00    0.77387   0.00 
   7   8   4  1 o  11.898   13.529    0.00    0.77385   0.01 
   6  11   1  1 o   0.300    0.338    0.00    0.77368   0.00 
   8   3  -8  1 o   0.140    0.157    0.00    0.77352   0.00 
   3  14  -5  1 o   0.900    1.001    0.00    0.77345   0.00 
   5   3  14  1 o  40.123   44.308    0.00    0.77333   0.03 
   4  13  -6  1 o  53.424   58.848    0.00    0.77330   0.04 
   7   5   8  1 o  12.243   13.383   180.00   0.77318   0.01 
   8   4   4  1 o   0.906    0.983    0.00    0.77309   0.00 
   1  10  14  1 o   0.985    1.041    0.00    0.77271   0.00 
   2  15   0  1 o  20.264   21.406    0.00    0.77269   0.01 
   2  14  -7  1 o   1.004    1.060    0.00    0.77268   0.00 
   5   3 -16  1 o   0.623    0.650   180.00   0.77250   0.00 
   1  15  -4  1 o  33.816   35.203    0.00    0.77246   0.02 
   2  15  -1  1 o   8.366    8.708    0.00    0.77246   0.01 
   7   3 -12  1 o  11.972   12.400    0.00    0.77238   0.01 
   6   3  12  1 o   4.048    4.188    0.00    0.77236   0.00 
   8   6  -3  1 o   0.741    0.757    0.00    0.77215   0.00 
   1   9  15  1 o   8.025    8.050    0.00    0.77171   0.01 
   5   8  11  1 o   0.740    0.743    0.00    0.77170   0.00 
   4   0  16  1 o  74.334   74.540   180.00   0.77170   0.03 
   8   6   0  1 o  14.268   14.283   180.00   0.77164   0.01 
   3  14   4  1 o   0.958    0.960    0.00    0.77165   0.00 
   2   0  18  1 o  54.771   54.760   180.00   0.77159   0.02 
   8   1  -9  1 o   5.211    5.201    0.00    0.77151   0.00 
   6  10   5  1 o   7.632    7.617   180.00   0.77150   0.01 
   7   9   1  1 o  24.341   24.282   180.00   0.77148   0.02 
   6   4 -14  1 o  126.100  125.654  180.00   0.77140   0.09 
   8   3   5  1 o  19.202   19.119    0.00    0.77128   0.01 
   6   9   7  1 o  12.814   12.757   180.00   0.77122   0.01 
   8   5  -6  1 o   2.664    2.655   180.00   0.77103   0.00 
   5   8 -13  1 o  128.578  128.154   0.00    0.77104   0.09 
   7   8  -7  1 o  97.619   97.303    0.00    0.77103   0.07 
   0  14   8  1 o  79.500   79.311    0.00    0.77097   0.06 
   3   2  17  1 o  46.409   46.322   180.00   0.77094   0.03 
   2  15   1  1 o   2.071    2.075    0.00    0.77076   0.00 
   3  11  11  1 o  47.926   48.107   180.00   0.77068   0.03 
   8   0   6  1 o  73.051   73.600    0.00    0.77056   0.03 
   7   7   6  1 o   7.973    8.036   180.00   0.77055   0.01 
   5  12   4  1 o   6.105    6.152    0.00    0.77055   0.00 
   2   8 -16  1 o   0.816    0.825   180.00   0.77044   0.00 
   4  12  -9  1 o   0.000    0.000   180.00   0.77027   0.00 
   5  12  -6  1 o   9.599    9.766    0.00    0.77027   0.01 
   6  11  -4  1 o   0.072    0.073    0.00    0.77026   0.00 
   7   6 -10  1 o  105.116  107.107   0.00    0.77023   0.08 
   7   9  -4  1 o   0.229    0.234    0.00    0.77021   0.00 
   4   1  16  1 o   3.025    3.100    0.00    0.77008   0.00 
   2  15  -2  1 o  238.495  244.426  180.00   0.77008   0.17 
   2   1  18  1 o  143.406  147.560   0.00    0.76997   0.10 
   3   3 -18  1 o  12.354   12.784    0.00    0.76983   0.01 
   3   7  15  1 o   0.875    0.907    0.00    0.76979   0.00 
   2   5  17  1 o  11.832   12.265   180.00   0.76978   0.01 
   2  11 -13  1 o  46.957   49.017   180.00   0.76959   0.03 
   1   5 -18  1 o   7.169    7.505    0.00    0.76951   0.01 
   8   5   3  1 o   1.417    1.484   180.00   0.76949   0.00 
   1  14  -8  1 o   5.761    6.077    0.00    0.76927   0.00 
   6   7 -12  1 o  14.766   15.680    0.00    0.76904   0.01 
   1  15   4  1 o   0.030    0.032    0.00    0.76906   0.00 
   5   7  12  1 o  71.776   76.247    0.00    0.76902   0.05 
   5   9  10  1 o   7.755    8.240    0.00    0.76901   0.01 
   8   1   6  1 o  30.350   32.298    0.00    0.76895   0.02 
   1   1 -19  1 o  82.607   88.153   180.00   0.76883   0.06 
   7   0  10  1 o   2.961    3.161    0.00    0.76881   0.00 
   1  12 -12  1 o   6.409    6.850   180.00   0.76875   0.00 
   0  12  12  1 o   1.956    2.091    0.00    0.76875   0.00 
   1   4  18  1 o  58.541   62.588   180.00   0.76873   0.04 
   5   9 -12  1 o  25.915   27.812   180.00   0.76841   0.02 
   4   9  12  1 o   1.432    1.537   180.00   0.76840   0.00 
   7   5 -11  1 o   0.193    0.208    0.00    0.76836   0.00 
   5   7 -14  1 o   3.261    3.500   180.00   0.76831   0.00 
   1  11  13  1 o   0.766    0.822    0.00    0.76832   0.00 
   2  13   9  1 o  37.362   40.085   180.00   0.76819   0.03 
   1   7 -17  1 o  20.084   21.513    0.00    0.76805   0.01 
   4   6 -16  1 o   0.052    0.055   180.00   0.76804   0.00 
   8   6  -4  1 o  32.071   34.338    0.00    0.76803   0.02 
   6  11   2  1 o   4.016    4.288   180.00   0.76790   0.00 
   4  11 -11  1 o  31.693   33.692    0.00    0.76774   0.02 
   2   7  16  1 o  90.964   95.805   180.00   0.76746   0.07 
   4   8  13  1 o   5.165    5.398   180.00   0.76722   0.00 
   7   1  10  1 o   0.684    0.715   180.00   0.76721   0.00 
   8   6   1  1 o   0.151    0.158    0.00    0.76718   0.00 
   6   8 -11  1 o  292.116  303.906   0.00    0.76707   0.21 
   0   5  18  1 o  24.371   25.293   180.00   0.76698   0.02 
   6   1 -15  1 o   3.640    3.775    0.00    0.76695   0.00 
   7   7  -9  1 o   5.186    5.351   180.00   0.76677   0.00 
   8   2  -9  1 o   0.860    0.886   180.00   0.76670   0.00 
   2  15   2  1 o   7.171    7.388    0.00    0.76671   0.01 
   4   4 -17  1 o  15.334   15.695    0.00    0.76650   0.01 
   4   5  15  1 o  21.365   21.841   180.00   0.76647   0.02 
   7   4   9  1 o  12.809   13.086   180.00   0.76645   0.01 
   1  13  10  1 o  32.939   33.662    0.00    0.76646   0.02 
   4  13   5  1 o  65.388   66.814    0.00    0.76646   0.05 
   0  15   5  1 o  55.653   56.182   180.00   0.76621   0.04 
   5   0   0  2 o   5.052    5.129   180.00   0.77883   0.86 
   0   7  17  1 o   5.352    5.311    0.00    0.76596   0.00 
   0   1  19  1 o  15.674   15.470    0.00    0.76589   0.01 
   5  11   7  1 o  19.678   19.282    0.00    0.76580   0.01 
   6   6 -13  1 o  39.294   38.142   180.00   0.76569   0.03 
   2  15  -3  1 o   0.315    0.303   180.00   0.76560   0.00 
   1   8  16  1 o   0.673    0.637    0.00    0.76539   0.00 
   5  11  -9  1 o  140.691  132.726  180.00   0.76537   0.10 
   7   9   2  1 o  32.395   30.464    0.00    0.76533   0.02 
   4   2  16  1 o   6.193    5.810   180.00   0.76530   0.00 
   2   2  18  1 o   9.264    8.627   180.00   0.76519   0.01 
   4  10  11  1 o   8.316    7.709   180.00   0.76427   0.01 
   8   2   6  1 o  22.418   20.893    0.00    0.76419   0.02 
   1   2 -19  1 o  14.548   13.674    0.00    0.76407   0.01 
   2  13 -10  1 o   0.341    0.323    0.00    0.76397   0.00 
   2  12  11  1 o   6.062    5.797    0.00    0.76384   0.00 
   7   9  -5  1 o  18.552   18.089   180.00   0.76359   0.01 
   2   1   8  2 o   0.993    1.097    0.00    0.77731   0.67 
   1  15  -5  1 o   2.584    2.564    0.00    0.76330   0.00 
   6  11  -5  1 o   4.558    4.536   180.00   0.76324   0.00 
   3   3  17  1 o   1.441    1.444    0.00    0.76299   0.00 
   3  14  -6  1 o   1.045    1.046   180.00   0.76299   0.00 
   3   6 -17  1 o   1.247    1.249   180.00   0.76279   0.00 
   6  10  -8  1 o  132.657  132.888   0.00    0.76280   0.09 
   1  14   8  1 o  56.087   56.003    0.00    0.76260   0.04 
   7   2  10  1 o  42.812   42.615    0.00    0.76248   0.03 
   8   4  -8  1 o  44.436   44.055   180.00   0.76235   0.03 
   6   2 -15  1 o  12.064   11.915    0.00    0.76223   0.01 
   5   4  14  1 o  102.987  101.544   0.00    0.76217   0.07 
   2   5 -18  1 o   0.143    0.140    0.00    0.76201   0.00 
   3  13  -9  1 o   3.921    3.845   180.00   0.76196   0.00 
   8   6  -5  1 o  14.109   13.814    0.00    0.76188   0.01 
   3  12 -11  1 o   6.606    6.459    0.00    0.76179   0.00 
   2   1 -19  1 o  36.574   35.745    0.00    0.76176   0.03 
   5   0   1  2 o   1.114    1.282    0.00    0.77446   0.37 
   7   1 -13  1 o  36.787   35.919   180.00   0.76151   0.03 
   5   4 -16  1 o   7.537    7.364    0.00    0.76137   0.01 
   7   8   5  1 o  19.181   18.746    0.00    0.76134   0.01 
   7   4 -12  1 o  44.203   43.231   180.00   0.76126   0.03 
   6   4  12  1 o   0.082    0.080   180.00   0.76124   0.00 
   0   2  19  1 o   4.683    4.584    0.00    0.76118   0.00 
   4  13  -7  1 o   0.060    0.059   180.00   0.76117   0.00 
   5   6  13  1 o  25.635   25.103    0.00    0.76113   0.02 
   5  10   9  1 o  12.940   12.673   180.00   0.76112   0.01 
   2  14   7  1 o   6.169    6.052   180.00   0.76096   0.00 
   3  14   5  1 o  63.636   62.466    0.00    0.76087   0.04 
   4   7  14  1 o   2.709    2.660    0.00    0.76083   0.00 
   8   6   2  1 o   7.010    6.888    0.00    0.76073   0.00 
   8   5  -7  1 o   9.833    9.666    0.00    0.76064   0.01 
   2  15   3  1 o  90.632   89.086   180.00   0.76064   0.06 
   5  10 -11  1 o   1.144    1.124   180.00   0.76058   0.00 
   6   7  10  1 o  36.503   35.899    0.00    0.76050   0.03 
   5   6 -15  1 o  36.479   35.888    0.00    0.76039   0.03 
   8   4   5  1 o  30.135   29.675    0.00    0.76020   0.02 
   2   7 -17  1 o  22.923   22.576   180.00   0.76019   0.02 
   6  11   3  1 o  19.459   19.167    0.00    0.76017   0.01 
   6   9 -10  1 o   0.076    0.075    0.00    0.75990   0.00 
   4  12   8  1 o  16.106   15.916   180.00   0.75990   0.01 
   6   8   9  1 o  42.215   42.318   180.00   0.75935   0.03 
   1  15   5  1 o  11.826   11.914    0.00    0.75921   0.01 
   4  14  -1  1 o   0.029    0.030    0.00    0.75916   0.00 
   2  15  -4  1 o   0.013    0.014    0.00    0.75913   0.00 
   5  12   5  1 o  22.434   22.764   180.00   0.75901   0.02 
   8   3  -9  1 o  13.795   14.066    0.00    0.75888   0.01 
   8   5   4  1 o  20.816   21.263   180.00   0.75884   0.01 
   3   4 -18  1 o  58.886   60.201   180.00   0.75881   0.04 
   2  12 -12  1 o   9.117    9.316    0.00    0.75883   0.01 
   1  12  12  1 o  26.449   27.031    0.00    0.75882   0.02 
   3  13   8  1 o  12.758   13.094    0.00    0.75872   0.01 
   5  12  -7  1 o  50.238   51.620   180.00   0.75869   0.03 
   4  14   0  1 o  109.720  113.309   0.00    0.75857   0.08 
   7   8  -8  1 o  14.476   15.198   180.00   0.75817   0.01 
   4   1   4  2 o   0.057    0.057    0.00    0.77079   0.04 
   3  12  10  1 o  58.939   62.598   180.00   0.75779   0.04 
   2  14  -8  1 o  22.980   24.441    0.00    0.75771   0.02 
   4  14  -2  1 o   1.908    2.029    0.00    0.75771   0.00 
   4   3  16  1 o  76.877   81.882   180.00   0.75752   0.05 
   6  10   6  1 o   0.335    0.357   180.00   0.75746   0.00 
   2   3  18  1 o  123.201  131.190   0.00    0.75742   0.08 
   5  13  -1  1 o  17.865   19.013    0.00    0.75735   0.01 
   7   9   3  1 o  94.730   100.737   0.00    0.75727   0.06 
   6   5 -14  1 o   0.806    0.857   180.00   0.75724   0.00 
   2   2 -19  1 o  37.762   40.066   180.00   0.75713   0.03 
   4   9 -14  1 o  18.085   19.141    0.00    0.75699   0.01 
   7   2 -13  1 o   2.761    2.916    0.00    0.75688   0.00 
   3   9 -15  1 o   4.417    4.659   180.00   0.75680   0.00 
   4   0 -18  1 o  53.998   56.855   180.00   0.75669   0.02 
   3   6  16  1 o  22.495   23.637    0.00    0.75651   0.02 
   6   6  11  1 o  28.599   30.050   180.00   0.75651   0.02 
   8   0 -10  1 o   0.547    0.575    0.00    0.75647   0.00 
   8   3   6  1 o  97.811   102.731   0.00    0.75644   0.07 
   5  13   0  1 o  10.903   11.447   180.00   0.75635   0.01 
   1   3 -19  1 o  39.100   41.053   180.00   0.75633   0.03 
   5  13  -2  1 o  14.246   14.958    0.00    0.75630   0.01 
   6   1  13  1 o   9.914   10.411    0.00    0.75622   0.01 
   3  10 -14  1 o   0.000    0.000   180.00   0.75613   0.00 
   4  14   1  1 o  27.427   28.870    0.00    0.75594   0.02 
   7   6   8  1 o  23.077   24.311    0.00    0.75587   0.02 
   4   1 -18  1 o  27.814   29.549    0.00    0.75517   0.02 
   7   9  -6  1 o  23.497   24.973    0.00    0.75511   0.02 
   4  11  10  1 o  17.427   18.522    0.00    0.75511   0.01 
   4   8 -15  1 o  28.204   29.992    0.00    0.75502   0.02 
   8   1 -10  1 o   9.540   10.147   180.00   0.75495   0.01 
   0  15   6  1 o  125.273  133.286  180.00   0.75483   0.08 
   7   3  10  1 o   4.521    4.810   180.00   0.75479   0.00 
   1   5  18  1 o  184.995  196.819   0.00    0.75471   0.12 
   6   3 -15  1 o  52.298   55.603    0.00    0.75454   0.04 
   6  11  -6  1 o  105.275  111.754  180.00   0.75437   0.07 
   1  10 -15  1 o  58.001   61.551   180.00   0.75434   0.04 
   4  14  -3  1 o   1.673    1.772   180.00   0.75423   0.00 
   1   7  17  1 o  149.191  157.806  180.00   0.75414   0.10 
   7   7   7  1 o   3.262    3.450    0.00    0.75413   0.00 
   4  10 -13  1 o  45.015   47.350   180.00   0.75389   0.03 
   8   6  -6  1 o  37.196   39.085    0.00    0.75385   0.02 
   8   7  -2  1 o  33.401   34.979   180.00   0.75374   0.02 
   0  13  11  1 o   3.751    3.929    0.00    0.75375   0.00 
   8   7  -1  1 o   0.494    0.515    0.00    0.75358   0.00 
   0   3  19  1 o  116.712  121.464  180.00   0.75353   0.08 
   5   1  15  1 o   0.249    0.259   180.00   0.75348   0.00 
   4  13   6  1 o  27.820   28.907    0.00    0.75348   0.02 
   1  13 -11  1 o   2.628    2.720    0.00    0.75335   0.00 
   5  13   1  1 o   2.857    2.957   180.00   0.75334   0.00 
   1   1  19  1 o   1.248    1.289    0.00    0.75328   0.00 
   0  14   9  1 o   0.267    0.276    0.00    0.75328   0.00 
   5  13  -3  1 o  15.482   15.978   180.00   0.75324   0.01 
   0  10  15  1 o   0.289    0.297   180.00   0.75315   0.00 
   6   9   8  1 o  19.269   19.834    0.00    0.75314   0.01 
   2  15   4  1 o  248.879  253.955  180.00   0.75271   0.17 
   2   6  17  1 o  40.839   41.658    0.00    0.75269   0.03 
   5   1 -17  1 o   3.101    3.162    0.00    0.75265   0.00 
   4   5 -17  1 o   1.129    1.150    0.00    0.75260   0.00 
   7   5   9  1 o   5.104    5.196   180.00   0.75256   0.00 
   1   6 -18  1 o   6.543    6.648    0.00    0.75243   0.00 
   1  15  -6  1 o  38.604   39.238   180.00   0.75245   0.03 
   3   8 -16  1 o   2.203    2.239   180.00   0.75242   0.00 
   8   6   3  1 o  23.283   23.656    0.00    0.75242   0.02 
   3   4  17  1 o   0.034    0.035    0.00    0.75226   0.00 
   8   1   7  1 o  20.998   21.275    0.00    0.75223   0.01 
   4  12 -10  1 o  38.243   38.731    0.00    0.75221   0.03 
   1   9 -16  1 o  81.496   82.526   180.00   0.75220   0.05 
   2  10  14  1 o   6.136    6.208    0.00    0.75214   0.00 
   1  14  -9  1 o   4.934    4.987   180.00   0.75209   0.00 
   8   7  -3  1 o   7.855    7.906    0.00    0.75189   0.01 
   6   2  13  1 o   1.444    1.446    0.00    0.75169   0.00 
   1  11 -14  1 o   6.199    6.173    0.00    0.75147   0.00 
   8   7   0  1 o  52.423   52.138    0.00    0.75141   0.03 
   3   9  14  1 o  54.801   54.491    0.00    0.75140   0.04 
   7   6 -11  1 o   4.167    4.138   180.00   0.75135   0.00 
   4  14   2  1 o   0.003    0.003   180.00   0.75133   0.00 
   3  10  13  1 o  43.943   43.452    0.00    0.75112   0.03 
   3  14  -7  1 o  113.075  111.676  180.00   0.75094   0.07 
   2   9  15  1 o   0.123    0.121    0.00    0.75083   0.00 
   2  15  -5  1 o   7.544    7.453   180.00   0.75082   0.00 
   4   2 -18  1 o  33.240   32.917    0.00    0.75066   0.02 
   0  11  14  1 o   1.160    1.148    0.00    0.75068   0.00 
   6  11   4  1 o  99.555   98.564    0.00    0.75067   0.07 
   0   9  16  1 o  63.770   63.196    0.00    0.75062   0.04 
   8   2 -10  1 o   5.995    5.971    0.00    0.75044   0.00 
   3  11 -13  1 o   0.311    0.310    0.00    0.75045   0.00 
   7   7 -10  1 o   7.947    8.019    0.00    0.75011   0.01 
   0   6  18  1 o  17.137   17.326   180.00   0.75007   0.01 
   3   2   5  2 o   5.197    5.213   180.00   0.76269   3.25 
   2   3 -19  1 o   5.228    5.384    0.00    0.74959   0.00 
   4   6  15  1 o   2.549    2.625    0.00    0.74959   0.00 
   7   3 -13  1 o   1.370    1.421   180.00   0.74936   0.00 
   5   0   2  2 o   1.575    1.538   180.00   0.76179   0.49 
   5   2  15  1 o  22.171   23.146   180.00   0.74900   0.01 
   4  14  -4  1 o  11.537   12.063    0.00    0.74882   0.01 
   1   2  19  1 o   9.886   10.337    0.00    0.74880   0.01 
   8   5  -8  1 o  10.800   11.295   180.00   0.74867   0.01 
   3  14   6  1 o  11.056   11.556   180.00   0.74856   0.01 
   5   5  14  1 o  168.496  176.022  180.00   0.74851   0.11 
   2  11  13  1 o  18.811   19.647   180.00   0.74848   0.01 
   5  11   8  1 o   7.020    7.331    0.00    0.74848   0.00 
   5  13   2  1 o  25.807   26.919    0.00    0.74839   0.02 
   3  15  -1  1 o  12.914   13.471   180.00   0.74839   0.01 
   8   4  -9  1 o  185.850  193.628   0.00    0.74832   0.12 
   5  13  -4  1 o  87.030   90.517   180.00   0.74824   0.06 
   5   2 -17  1 o  99.498   103.353   0.00    0.74818   0.06 
   3  15   0  1 o  13.948   14.497   180.00   0.74821   0.01 
   4   7 -16  1 o   2.584    2.677    0.00    0.74809   0.00 
   8   7  -4  1 o   1.648    1.708    0.00    0.74808   0.00 
   5  11 -10  1 o  39.491   40.859   180.00   0.74803   0.03 
   6  10  -9  1 o   3.254    3.362   180.00   0.74797   0.00 
   2  13  10  1 o  69.544   71.774   180.00   0.74793   0.04 
   7  10  -1  1 o   7.050    7.260    0.00    0.74783   0.00 
   8   2   7  1 o  15.481   15.923   180.00   0.74777   0.01 
   5   5 -16  1 o   1.505    1.547    0.00    0.74775   0.00 
   1  15   6  1 o  50.089   51.487    0.00    0.74774   0.03 
   7   5 -12  1 o  13.352   13.702   180.00   0.74764   0.01 
   6   5  12  1 o  20.905   21.448   180.00   0.74762   0.01 
   4  13  -8  1 o  11.265   11.558   180.00   0.74762   0.01 
   7  10  -2  1 o   0.252    0.259    0.00    0.74760   0.00 
   7   9   4  1 o   0.151    0.155    0.00    0.74749   0.00 
   9   0  -2  1 o   2.250    2.307   180.00   0.74747   0.00 
   7   8   6  1 o   1.824    1.870   180.00   0.74744   0.00 
   8   7   1  1 o   3.577    3.672    0.00    0.74730   0.00 
   4   0   6  2 o   0.404    0.397    0.00    0.76108   0.13 
   4   4  16  1 o   0.160    0.165    0.00    0.74702   0.00 
   2   4  18  1 o  11.421   11.882    0.00    0.74692   0.01 
   3   8  15  1 o   9.288    9.756    0.00    0.74675   0.01 
   8   5   5  1 o   9.589   10.141    0.00    0.74664   0.01 
   3  15  -2  1 o  26.225   27.794    0.00    0.74661   0.02 
   2  10 -15  1 o   0.758    0.827    0.00    0.74611   0.00 
   7  10   0  1 o   0.010    0.011    0.00    0.74611   0.00 
   6   8 -12  1 o  21.919   23.963   180.00   0.74607   0.01 
   3  15   1  1 o   1.535    1.678    0.00    0.74607   0.00 
   5   8  12  1 o   0.679    0.742   180.00   0.74605   0.00 
   9   1  -2  1 o  93.553   102.536  180.00   0.74600   0.06 
   5  12   6  1 o  141.869  155.445   0.00    0.74601   0.09 
   8   4   6  1 o   9.548   10.469   180.00   0.74599   0.01 
   6   7 -13  1 o   0.678    0.745   180.00   0.74592   0.00 
   4  11 -12  1 o   0.159    0.175    0.00    0.74591   0.00 
   3  11  12  1 o   0.775    0.851   180.00   0.74590   0.00 
   1   4 -19  1 o  19.914   21.899   180.00   0.74587   0.01 
   5  12  -8  1 o   7.619    8.394   180.00   0.74566   0.00 
   5   9  11  1 o   4.440    4.887    0.00    0.74556   0.00 
   3   1 -19  1 o  117.360  128.966  180.00   0.74547   0.07 
   9   1  -1  1 o  50.708   55.705    0.00    0.74546   0.03 
   2   6 -18  1 o   0.038    0.042    0.00    0.74541   0.00 
   7  10  -3  1 o   4.021    4.412   180.00   0.74541   0.00 
   5   8 -14  1 o  25.255   27.701    0.00    0.74540   0.02 
   3   5 -18  1 o  16.092   17.605    0.00    0.74532   0.01 
   1   8 -17  1 o  27.637   30.037    0.00    0.74517   0.02 
   2  14   8  1 o   8.674    9.399    0.00    0.74511   0.01 
   1  14   9  1 o  64.604   69.913   180.00   0.74508   0.04 
   5   9 -13  1 o  13.524   14.541   180.00   0.74496   0.01 
   7   9  -7  1 o   3.825    4.112   180.00   0.74496   0.00 
   4  14   3  1 o   1.321    1.411   180.00   0.74485   0.00 
   1  13  11  1 o  17.189   18.269    0.00    0.74476   0.01 
   2   8  16  1 o   0.114    0.120   180.00   0.74462   0.00 
   9   1  -3  1 o  40.827   42.956    0.00    0.74459   0.03 
   9   0   0  1 o   1.255    1.309   180.00   0.74443   0.00 
   0  16   0  1 o  34.832   36.407   180.00   0.74447   0.01 
   2   9 -16  1 o   3.359    3.502    0.00    0.74442   0.00 
   7   4  10  1 o   4.394    4.576   180.00   0.74440   0.00 
   6   3  13  1 o  14.493   15.031   180.00   0.74431   0.01 
   6   4 -15  1 o   1.418    1.461    0.00    0.74416   0.00 
   8   6  -7  1 o  116.646  120.084   0.00    0.74413   0.07 
   3  13 -10  1 o   0.118    0.121    0.00    0.74408   0.00 
   7   8  -9  1 o  30.013   30.766    0.00    0.74399   0.02 
   6  11  -7  1 o   0.578    0.591   180.00   0.74386   0.00 
   1  12 -13  1 o   0.445    0.454   180.00   0.74374   0.00 
   2  13 -11  1 o  28.445   29.032   180.00   0.74362   0.02 
   0  16   1  1 o  61.149   62.467    0.00    0.74350   0.04 
   0  12  13  1 o   0.938    0.961    0.00    0.74336   0.00 
   4   3 -18  1 o  13.465   13.807    0.00    0.74331   0.01 
   0   8  17  1 o  22.904   23.529   180.00   0.74325   0.01 
   3   7 -17  1 o  89.589   92.074   180.00   0.74324   0.06 
   6  12  -1  1 o   7.780    8.005    0.00    0.74320   0.00 
   0   4  19  1 o   1.047    1.078    0.00    0.74319   0.00 
   7   1  11  1 o  88.529   91.250    0.00    0.74316   0.06 
   8   3 -10  1 o  41.361   42.714    0.00    0.74311   0.03 
   2  15   5  1 o  30.578   31.615   180.00   0.74308   0.02 
   9   1   0  1 o  126.781  131.644   0.00    0.74298   0.08 
   2  11 -14  1 o  155.939  162.191   0.00    0.74295   0.10 
   3  15  -3  1 o   1.996    2.080    0.00    0.74290   0.00 
   9   0  -4  1 o  24.762   26.072   180.00   0.74271   0.01 
   1  10  15  1 o  32.349   34.140    0.00    0.74266   0.02 
   6  12  -2  1 o  25.201   26.689    0.00    0.74259   0.02 
   7  10   1  1 o   0.018    0.020   180.00   0.74246   0.00 
   8   6   4  1 o   1.539    1.641   180.00   0.74244   0.00 
   8   7  -5  1 o  19.738   21.090    0.00    0.74239   0.01 
   6  10   7  1 o   2.128    2.286    0.00    0.74223   0.00 
   0  15   7  1 o   0.395    0.425    0.00    0.74202   0.00 
   3  15   2  1 o   0.746    0.804   180.00   0.74202   0.00 
   6  12   0  1 o  50.390   54.205   180.00   0.74188   0.03 
   5   3  15  1 o  78.193   83.681    0.00    0.74170   0.05 
   5   7  13  1 o   7.558    8.090   180.00   0.74170   0.00 
   9   2  -2  1 o   0.290    0.310    0.00    0.74165   0.00 
   2  14  -9  1 o   4.618    4.932    0.00    0.74165   0.00 
   5  13   3  1 o  131.340  140.003  180.00   0.74161   0.08 
   4  14  -5  1 o  22.210   23.663   180.00   0.74160   0.01 
   4   9  13  1 o  207.066  219.617   0.00    0.74152   0.13 
   1   3  19  1 o  70.890   75.133    0.00    0.74151   0.04 
   4  12   9  1 o  57.389   60.505   180.00   0.74143   0.04 
   5  13  -5  1 o   0.226    0.238   180.00   0.74141   0.00 
   6   9 -11  1 o  34.281   36.024   180.00   0.74138   0.02 
   8   7   2  1 o  26.973   28.229    0.00    0.74133   0.02 
   7  10  -4  1 o  21.086   22.063   180.00   0.74132   0.01 
   9   1  -4  1 o  14.446   15.049   180.00   0.74127   0.01 
   3   2 -19  1 o   5.891    6.065   180.00   0.74113   0.00 
   9   2  -1  1 o  22.302   22.932   180.00   0.74112   0.01 
   5   7 -15  1 o  261.769  266.551   0.00    0.74101   0.16 
   6   6 -14  1 o   0.043    0.044   180.00   0.74095   0.00 
   5   3 -17  1 o  121.079  122.074  180.00   0.74091   0.08 
   2  15  -6  1 o  57.392   57.546    0.00    0.74086   0.04 
   3  13   9  1 o   1.900    1.876    0.00    0.74071   0.00 
   1  11  14  1 o  72.693   71.498   180.00   0.74067   0.05 
   0  16   2  1 o  41.858   40.956   180.00   0.74062   0.03 
   8   3   7  1 o  11.600   11.229   180.00   0.74051   0.01 
   3   0  18  1 o   6.309    6.000    0.00    0.74033   0.00 
   9   2  -3  1 o   4.799    4.536    0.00    0.74026   0.00 
   5  10  10  1 o   6.815    6.439   180.00   0.74026   0.00 
   1  15  -7  1 o   0.024    0.023    0.00    0.74013   0.00 
   3  12 -12  1 o   0.027    0.025    0.00    0.74008   0.00 
   6  12  -3  1 o  14.395   13.399   180.00   0.74007   0.01 
   2  12  12  1 o  19.068   17.747    0.00    0.74007   0.01 
   1  16   0  1 o   1.841    1.698    0.00    0.73992   0.00 
   1   9  16  1 o  18.536   17.042   180.00   0.73987   0.01 
   5  10 -12  1 o  59.386   54.286    0.00    0.73972   0.04 
   6   0 -16  1 o  83.721   76.475    0.00    0.73970   0.03 
   4  10  12  1 o  12.804   11.701    0.00    0.73971   0.01 
   6  11   5  1 o   2.999    2.734   180.00   0.73961   0.00 
   2   4 -19  1 o   1.231    1.120   180.00   0.73941   0.00 
   1  16  -1  1 o  19.406   17.664    0.00    0.73934   0.01 
   7   4 -13  1 o  49.666   45.285    0.00    0.73919   0.03 
   4  13   7  1 o   4.188    3.817    0.00    0.73923   0.00 
   3   3   0  2 o  20.633   21.365    0.00    0.74943   3.01 
   3   5  17  1 o  92.265   84.235    0.00    0.73911   0.06 
   7   0 -14  1 o   8.396    7.692    0.00    0.73894   0.00 
   3   1  18  1 o  26.782   24.553   180.00   0.73891   0.02 
   7   2  11  1 o   2.042    1.874   180.00   0.73885   0.00 
   3   1   7  2 o   1.733    1.730    0.00    0.75144   1.02 
   9   2   0  1 o   2.231    2.054    0.00    0.73869   0.00 
   6  12   1  1 o   1.755    1.616   180.00   0.73867   0.00 
   9   1   1  1 o  39.595   36.501   180.00   0.73863   0.02 
   1   6  18  1 o   0.452    0.417   180.00   0.73858   0.00 
   1  16   1  1 o  35.958   33.170    0.00    0.73859   0.02 
   4   8  14  1 o  99.174   91.526    0.00    0.73856   0.06 
   6   1 -16  1 o  15.664   14.508   180.00   0.73827   0.01 
   6   8  10  1 o   7.647    7.084   180.00   0.73826   0.00 
   2   8 -17  1 o  39.709   36.885   180.00   0.73798   0.02 
   7   1 -14  1 o  22.862   21.382   180.00   0.73753   0.01 
   8   1 -11  1 o  38.906   36.391   180.00   0.73752   0.02 
   3  14  -8  1 o  130.510  122.012   0.00    0.73755   0.08 
   3   7  16  1 o   2.771    2.597   180.00   0.73743   0.00 
   6   7  11  1 o   5.797    5.434    0.00    0.73742   0.00 
   3  15  -4  1 o  16.405   15.400   180.00   0.73736   0.01 
   9   2  -4  1 o  23.484   22.227    0.00    0.73700   0.01 
   7  10   2  1 o  92.886   87.964   180.00   0.73697   0.06 
   1  16  -2  1 o   4.819    4.571    0.00    0.73688   0.00 
   7   7   8  1 o  22.471   21.331    0.00    0.73683   0.01 
   2   0   9  2 o   1.403    1.387   180.00   0.75076   0.41 
   4  14   4  1 o  124.163  118.065   0.00    0.73665   0.08 
   4   6 -17  1 o  12.651   12.032   180.00   0.73661   0.01 
   7   6   9  1 o  33.944   32.286   180.00   0.73656   0.02 
   7   9   5  1 o   0.237    0.225    0.00    0.73620   0.00 
   9   1  -5  1 o  19.868   18.828   180.00   0.73611   0.01 
   3  15   3  1 o  28.137   26.679    0.00    0.73614   0.02 
   8   0   8  1 o   2.056    1.948   180.00   0.73609   0.00 
   3  12  11  1 o  20.641   19.549   180.00   0.73606   0.01 
   0  16   3  1 o  256.138  241.956  180.00   0.73589   0.16 
   6  12  -4  1 o   6.628    6.246    0.00    0.73570   0.00 
   4   1  17  1 o  63.034   59.325    0.00    0.73543   0.04 
   7  10  -5  1 o   9.212    8.670   180.00   0.73542   0.01 
   8   5  -9  1 o  40.763   38.368    0.00    0.73538   0.02 
   1  16   2  1 o   0.632    0.595    0.00    0.73540   0.00 
   2  12 -13  1 o  46.453   43.804    0.00    0.73511   0.03 
   8   7  -6  1 o  55.129   52.081    0.00    0.73496   0.03 
   3  14   7  1 o  12.087   11.421   180.00   0.73495   0.01 
   1  15   7  1 o  20.807   19.670   180.00   0.73491   0.01 
   0  14  10  1 o   0.620    0.586    0.00    0.73488   0.00 
   8   1   8  1 o  11.921   11.308    0.00    0.73469   0.01 
   3   2  18  1 o   4.638    4.400   180.00   0.73468   0.00 
   9   3  -2  1 o   2.299    2.185    0.00    0.73456   0.00 
   9   2   1  1 o  35.093   33.449    0.00    0.73441   0.02 
   6   9   9  1 o   8.225    7.840    0.00    0.73441   0.00 
   6   4  13  1 o  11.773   11.234   180.00   0.73435   0.01 
   4   5  16  1 o   3.999    3.833   180.00   0.73414   0.00 
   1  14 -10  1 o  11.826   11.336    0.00    0.73414   0.01 
   3   0   8  2 o  10.518   10.910   180.00   0.74808   3.04 
   6   2 -16  1 o  17.839   17.143    0.00    0.73406   0.01 
   3   3 -19  1 o  165.143  158.681   0.00    0.73406   0.10 
   9   3  -1  1 o   1.433    1.377    0.00    0.73405   0.00 
   2   5  18  1 o   1.650    1.586    0.00    0.73405   0.00 
   1  12  13  1 o  51.238   49.326    0.00    0.73400   0.03 
   9   0   2  1 o   1.242    1.201    0.00    0.73389   0.00 
   2   7  17  1 o   0.511    0.494    0.00    0.73388   0.00 
   1   7 -18  1 o  11.018   10.792    0.00    0.73364   0.01 
   8   7   3  1 o  18.918   18.543    0.00    0.73363   0.01 
   6  12   2  1 o   4.380    4.293   180.00   0.73363   0.00 
   4  12 -11  1 o   0.097    0.096    0.00    0.73349   0.00 
   4   4 -18  1 o  13.353   13.327    0.00    0.73339   0.01 
   7   9  -8  1 o   0.172    0.172   180.00   0.73334   0.00 
   7   2 -14  1 o  28.635   28.733    0.00    0.73332   0.02 
   8   2 -11  1 o   3.988    4.003    0.00    0.73332   0.00 
   9   3  -3  1 o  58.980   59.716   180.00   0.73322   0.04 
   4  11  11  1 o  28.018   28.325    0.00    0.73324   0.02 
   8   4 -10  1 o  104.999  106.615   0.00    0.73319   0.06 
   8   5   6  1 o  22.712   23.120   180.00   0.73316   0.01 
   5  13   4  1 o  47.489   48.374   180.00   0.73315   0.03 
   1   5 -19  1 o  11.657   11.982    0.00    0.73305   0.01 
   8   6  -8  1 o   0.108    0.113    0.00    0.73292   0.00 
   4  13  -9  1 o  17.113   17.800    0.00    0.73292   0.01 
   5  13  -6  1 o   1.094    1.138    0.00    0.73291   0.00 
   5   6  14  1 o   8.251    8.686   180.00   0.73276   0.00 
   4  14  -6  1 o   5.510    5.813    0.00    0.73273   0.00 
   7   7 -11  1 o  14.017   14.868    0.00    0.73264   0.01 
   1  16  -3  1 o   1.043    1.110    0.00    0.73258   0.00 
   9   1   2  1 o  81.679   87.232   180.00   0.73250   0.05 
   1   8  17  1 o   0.445    0.476   180.00   0.73244   0.00 
   7   8   7  1 o   0.238    0.255    0.00    0.73243   0.00 
   2   1  19  1 o   3.132    3.356    0.00    0.73236   0.00 
   6  10 -10  1 o   0.336    0.359    0.00    0.73212   0.00 
   8   8  -2  1 o  43.683   46.604    0.00    0.73207   0.03 
   5   6 -16  1 o   0.004    0.004   180.00   0.73205   0.00 
   1   0 -20  1 o  35.931   38.199   180.00   0.73200   0.01 
   7   6 -12  1 o  24.802   26.288   180.00   0.73195   0.01 
   9   2  -5  1 o   0.406    0.430   180.00   0.73193   0.00 
   2  15   6  1 o  13.434   14.249   180.00   0.73196   0.01 
   6  11  -8  1 o  99.912   105.769   0.00    0.73193   0.06 
   8   8  -1  1 o  71.041   75.176    0.00    0.73192   0.04 
   6   6  12  1 o   0.295    0.312    0.00    0.73193   0.00 
   7   3  11  1 o  63.457   66.762   180.00   0.73185   0.04 
   5   4  15  1 o   0.248    0.260    0.00    0.73184   0.00 
   5  12   7  1 o  18.379   19.264   180.00   0.73181   0.01 
   9   3   0  1 o   5.135    5.317    0.00    0.73168   0.00 
   1   4  19  1 o   0.805    0.831    0.00    0.73165   0.00 
   7   5  10  1 o  34.298   35.382   180.00   0.73165   0.02 
   1  13 -12  1 o  12.513   12.834    0.00    0.73160   0.01 
   0  13  12  1 o   3.281    3.365    0.00    0.73160   0.00 
   0   7  18  1 o  56.553   56.842   180.00   0.73145   0.03 
   6   5 -15  1 o   4.871    4.879    0.00    0.73143   0.00 
   5  12  -9  1 o   1.042    1.044    0.00    0.73143   0.00 
   4   2  17  1 o  112.285  109.583   0.00    0.73127   0.07 
   5   4 -17  1 o   3.019    2.849   180.00   0.73108   0.00 
   8   6   5  1 o   4.676    4.355    0.00    0.73101   0.00 
   4   7  15  1 o  105.558  98.208   180.00   0.73101   0.06 
   8   4   7  1 o  21.831   19.017    0.00    0.73070   0.01 
   1   1 -20  1 o   1.666    1.427   180.00   0.73062   0.00 
   9   0  -6  1 o   4.799    4.084   180.00   0.73059   0.00 
   8   2   8  1 o  30.987   26.052   180.00   0.73054   0.02 
   0   5  19  1 o   2.181    1.821    0.00    0.73050   0.00 
   4   9 -15  1 o  82.121   68.220    0.00    0.73048   0.05 
   5  11   9  1 o  36.620   30.185   180.00   0.73045   0.02 
   8   8  -3  1 o   8.457    6.871    0.00    0.73038   0.00 
   1  16   3  1 o   9.063    7.402    0.00    0.73040   0.01 
   3  15  -5  1 o   2.356    1.813    0.00    0.73010   0.00 
   9   3  -4  1 o  51.799   39.495   180.00   0.73005   0.03 
   5  11 -11  1 o  17.382   13.111    0.00    0.72998   0.01 
   8   8   0  1 o   8.315    6.243   180.00   0.72994   0.00 
   3   6 -18  1 o   0.149    0.110   180.00   0.72978   0.00 
   7  10   3  1 o   4.370    3.217   180.00   0.72977   0.00 
   6  12  -5  1 o  43.897   31.932    0.00    0.72957   0.03 
   4  10 -14  1 o  62.551   45.457    0.00    0.72952   0.04 
   2  15  -7  1 o   3.353    2.436   180.00   0.72945   0.00 
   0  16   4  1 o   1.035    0.752    0.00    0.72942   0.00 
   6   0  14  1 o   1.442    1.050    0.00    0.72938   0.00 
   3  10 -15  1 o   0.949    0.691   180.00   0.72935   0.00 
   5   0   3  2 o   0.601    0.646    0.00    0.74198   0.17 
   9   1  -6  1 o  26.371   19.342   180.00   0.72922   0.02 
   0   0  20  1 o   0.208    0.154   180.00   0.72910   0.00 
   7   8 -10  1 o   3.993    3.090   180.00   0.72875   0.00 
   3  15   4  1 o  47.092   37.335   180.00   0.72859   0.03 
   9   2   2  1 o   0.640    0.522    0.00    0.72838   0.00 
   2  14   9  1 o  66.663   54.402   180.00   0.72838   0.04 
   2   2  19  1 o  11.274    9.373    0.00    0.72824   0.01 
   3   9 -16  1 o  21.889   18.440   180.00   0.72813   0.01 
   6   1  14  1 o   2.222    1.895   180.00   0.72801   0.00 
   0  15   8  1 o  232.250  198.028   0.00    0.72801   0.14 
   7  10  -6  1 o  62.702   54.288   180.00   0.72784   0.04 
   3   3  18  1 o  13.669   11.875   180.00   0.72779   0.01 
   0   1  20  1 o  69.655   60.710   180.00   0.72774   0.04 
   9   3   1  1 o  133.381  117.473  180.00   0.72753   0.08 
   2  13  11  1 o   7.038    6.224    0.00    0.72737   0.00 
   6   3 -16  1 o  39.131   34.660   180.00   0.72718   0.02 
   6  11   6  1 o  74.970   66.405   180.00   0.72721   0.04 
   2   7 -18  1 o   1.358    1.202    0.00    0.72714   0.00 
   2   5 -19  1 o  104.207  91.965   180.00   0.72692   0.06 
   4   8 -16  1 o  41.251   36.384    0.00    0.72689   0.02 
   8   8  -4  1 o  63.846   56.299   180.00   0.72688   0.04 
   1  14  10  1 o   1.394    1.230   180.00   0.72691   0.00 
   4  14   5  1 o  64.969   57.317   180.00   0.72690   0.04 
   6  12   3  1 o  76.672   67.609    0.00    0.72688   0.04 
   7   5 -13  1 o  15.380   13.478   180.00   0.72670   0.01 
   2  16   0  1 o   6.966    6.114    0.00    0.72674   0.00 
   1  15  -8  1 o   8.410    7.333    0.00    0.72659   0.00 
   1   2 -20  1 o   1.411    1.227    0.00    0.72653   0.00 
   1  16  -4  1 o  41.418   36.053   180.00   0.72655   0.02 
   2  16  -1  1 o  29.714   25.864   180.00   0.72655   0.02 
   7   3 -14  1 o  12.715   11.024    0.00    0.72647   0.01 
   8   3 -11  1 o  11.303    9.798    0.00    0.72647   0.01 
   2   0 -20  1 o  117.892  101.044   0.00    0.72624   0.03 
   8   8   1  1 o  78.140   66.727   180.00   0.72617   0.05 
   6  10   8  1 o  20.560   17.479    0.00    0.72607   0.01 
   3  11 -14  1 o   0.258    0.219    0.00    0.72604   0.00 
   8   7  -7  1 o   2.368    2.004   180.00   0.72594   0.00 
   4   2   0  2 o   3.899    3.684   180.00   0.73593   1.06 
   3  13 -11  1 o   9.079    7.642   180.00   0.72560   0.01 
   1  10 -16  1 o   2.997    2.543    0.00    0.72523   0.00 
   9   2  -6  1 o   0.048    0.041    0.00    0.72516   0.00 
   9   3  -5  1 o  117.608  100.269  180.00   0.72511   0.07 
   2  16   1  1 o   5.508    4.692    0.00    0.72513   0.00 
   9   4  -2  1 o  35.479   30.441   180.00   0.72498   0.02 
   6   8 -13  1 o  32.036   27.582    0.00    0.72490   0.02 
   2   1 -20  1 o  76.639   66.003   180.00   0.72490   0.04 
   2  14 -10  1 o   4.685    4.057    0.00    0.72478   0.00 
   9   1   3  1 o  34.276   29.764   180.00   0.72472   0.02 
   2  16  -2  1 o   0.217    0.190    0.00    0.72457   0.00 
   3   4 -19  1 o  26.623   23.307    0.00    0.72449   0.02 
   3  10  14  1 o  19.398   16.972   180.00   0.72451   0.01 
   9   4  -1  1 o  117.948  103.292   0.00    0.72448   0.07 
   4   3  17  1 o   2.473    2.166    0.00    0.72447   0.00 
   1  11 -15  1 o   7.240    6.345    0.00    0.72445   0.00 
   8   7   4  1 o  117.715  103.349  180.00   0.72438   0.07 
   4  11 -13  1 o  80.039   70.503   180.00   0.72406   0.05 
   2  10  15  1 o   2.150    1.894   180.00   0.72400   0.00 
   6   2  14  1 o   0.086    0.075    0.00    0.72397   0.00 
   3   3   2  2 o   7.242    6.920    0.00    0.73421   1.95 
   4  13   8  1 o   2.633    2.319    0.00    0.72396   0.00 
   3   6  17  1 o  62.609   55.143    0.00    0.72394   0.04 
   0  10  16  1 o   0.135    0.119   180.00   0.72381   0.00 
   8   3   8  1 o   0.006    0.005   180.00   0.72376   0.00 
   0   2  20  1 o  29.328   25.797   180.00   0.72370   0.02 
   9   4  -3  1 o  46.664   41.041    0.00    0.72368   0.03 
   1  16   4  1 o  31.371   27.597   180.00   0.72372   0.02 
   5   0  16  1 o   9.586    8.430   180.00   0.72368   0.00 
   7   9   6  1 o  10.642    9.355    0.00    0.72362   0.01 
   0  11  15  1 o   5.358    4.705   180.00   0.72339   0.00 
   5  13   5  1 o   1.718    1.508   180.00   0.72319   0.00 
   3  14  -9  1 o  19.696   17.290   180.00   0.72306   0.01 
   2  13 -12  1 o  21.938   19.259    0.00    0.72303   0.01 
   1  13  12  1 o  76.399   67.071   180.00   0.72303   0.04 
   6   7 -14  1 o   4.453    3.909    0.00    0.72299   0.00 
   3   9  15  1 o  137.488  120.716   0.00    0.72299   0.08 
   5   0 -18  1 o  35.963   31.584    0.00    0.72291   0.01 
   5  13  -7  1 o  40.542   35.604    0.00    0.72291   0.02 
   2  11  14  1 o  29.922   26.286    0.00    0.72250   0.02 
   3   8 -17  1 o  79.923   70.185   180.00   0.72244   0.05 
   4  12  10  1 o  149.254  131.082   0.00    0.72246   0.08 
   6   9 -12  1 o  10.060    8.829   180.00   0.72237   0.01 
   4  14  -7  1 o   0.691    0.607   180.00   0.72239   0.00 
   7   4  11  1 o   1.933    1.696   180.00   0.72237   0.00 
   5   1  16  1 o  29.656   26.020    0.00    0.72235   0.02 
   5   9  12  1 o   5.582    4.898    0.00    0.72236   0.00 
   4   1   5  2 o   0.062    0.059    0.00    0.73502   0.03 
   9   4   0  1 o  21.722   19.016    0.00    0.72221   0.01 
   3  13  10  1 o  10.851    9.485    0.00    0.72214   0.01 
   6   5  13  1 o  235.039  205.262   0.00    0.72210   0.13 
   4   2   1  2 o   1.649    1.759    0.00    0.73224   0.88 
   6  12  -6  1 o   3.267    2.828   180.00   0.72181   0.00 
   5   9 -14  1 o  32.614   28.181    0.00    0.72176   0.02 
   2  16   2  1 o  66.658   57.583    0.00    0.72176   0.04 
   4   1 -19  1 o  21.022   18.103    0.00    0.72167   0.01 
   8   8  -5  1 o  44.245   38.097   180.00   0.72167   0.02 
   9   3   2  1 o   0.863    0.743   180.00   0.72166   0.00 
   5   1 -18  1 o   0.433    0.372   180.00   0.72158   0.00 
   3  11  13  1 o  105.892  90.941    0.00    0.72159   0.06 
   1   9 -17  1 o  23.377   20.049    0.00    0.72155   0.01 
   2   3  19  1 o   0.427    0.366   180.00   0.72153   0.00 
   0  16   5  1 o   0.679    0.579    0.00    0.72134   0.00 
   3  15  -6  1 o   7.508    6.394    0.00    0.72128   0.00 
   4   5 -18  1 o   0.104    0.088   180.00   0.72119   0.00 
   2   9  16  1 o  23.836   20.270   180.00   0.72106   0.01 
   5   8  13  1 o  26.029   22.138   180.00   0.72103   0.01 
   8   5 -10  1 o  129.465  110.146  180.00   0.72100   0.07 
   7  10   4  1 o   0.972    0.827   180.00   0.72101   0.00 
   1  15   8  1 o   0.458    0.390    0.00    0.72095   0.00 
   2   2 -20  1 o  12.200   10.394   180.00   0.72090   0.01 
   0   0  10  2 o   0.027    0.029    0.00    0.73231   0.00 
   8   0 -12  1 o   2.557    2.184   180.00   0.72081   0.00 
   2  16  -3  1 o   9.705    8.283    0.00    0.72083   0.01 
   7   0  12  1 o  39.797   34.005    0.00    0.72079   0.01 
   1   7  18  1 o  20.955   17.905   180.00   0.72079   0.01 
   9   1  -7  1 o   2.564    2.193   180.00   0.72076   0.00 
   9   2   3  1 o   2.486    2.129   180.00   0.72073   0.00 
   8   8   2  1 o  10.286    8.821   180.00   0.72069   0.01 
   9   4  -4  1 o  203.293  174.746   0.00    0.72063   0.11 
   7   9  -9  1 o   4.049    3.506    0.00    0.72048   0.00 
   8   6  -9  1 o   5.308    4.610   180.00   0.72043   0.00 
   5   8 -15  1 o  134.049  116.642   0.00    0.72040   0.07 
   3  14   8  1 o   1.023    0.896   180.00   0.72029   0.00 
   1   3 -20  1 o   1.938    1.741   180.00   0.71987   0.00 
   0   9  17  1 o  302.086  272.191  180.00   0.71981   0.17 
   5   5  15  1 o   0.016    0.015    0.00    0.71971   0.00 
   2  15   7  1 o   1.140    1.039    0.00    0.71957   0.00 
   1   5  19  1 o   8.161    7.445   180.00   0.71954   0.00 
   8   1 -12  1 o   6.641    6.069    0.00    0.71949   0.00 
   3  15   5  1 o  70.477   64.398    0.00    0.71950   0.04 
   7   1  12  1 o   3.786    3.462   180.00   0.71947   0.00 
   5  10  11  1 o  147.380  135.600  180.00   0.71927   0.08 
   4   6  16  1 o  61.009   56.142   180.00   0.71927   0.03 
   1  12 -14  1 o  157.560  144.994   0.00    0.71927   0.09 
   2   6  18  1 o  35.644   32.872    0.00    0.71918   0.02 
   5  14  -1  1 o  25.533   23.581   180.00   0.71912   0.01 
   5   5 -17  1 o  20.540   19.018    0.00    0.71899   0.01 
   4   7 -17  1 o   5.847    5.418   180.00   0.71895   0.00 
   7   7   9  1 o   8.657    8.028    0.00    0.71891   0.00 
   1  16  -5  1 o   3.465    3.213    0.00    0.71891   0.00 
   6  11  -9  1 o  67.954   63.136    0.00    0.71880   0.04 
   5  10 -13  1 o  19.679   18.305    0.00    0.71873   0.01 
   7  10  -7  1 o   1.299    1.208    0.00    0.71873   0.00 
   7  11  -1  1 o   3.011    2.804    0.00    0.71868   0.00 
   8   5   7  1 o  23.223   21.638   180.00   0.71863   0.01 
   0  12  14  1 o   8.404    7.837   180.00   0.71857   0.00 
   6  12   4  1 o  23.647   22.053   180.00   0.71857   0.01 
   9   3  -6  1 o  136.152  127.044   0.00    0.71853   0.08 
   7  11  -2  1 o   9.044    8.445   180.00   0.71848   0.00 
   3   4  18  1 o  99.181   92.625   180.00   0.71846   0.05 
   5   2  16  1 o  38.429   35.915   180.00   0.71840   0.02 
   3  12 -13  1 o   2.601    2.431    0.00    0.71837   0.00 
   8   6   6  1 o  51.998   48.622    0.00    0.71834   0.03 
   5  14   0  1 o  38.434   35.959    0.00    0.71827   0.02 
   2  10 -16  1 o   0.308    0.288    0.00    0.71825   0.00 
   1   6 -19  1 o   2.540    2.377   180.00   0.71824   0.00 
   9   4   1  1 o  48.669   45.544    0.00    0.71821   0.03 
   5  14  -2  1 o   0.006    0.006    0.00    0.71822   0.00 
   4  15  -1  1 o  98.241   91.901    0.00    0.71805   0.05 
   6   4 -16  1 o  25.754   24.036    0.00    0.71788   0.01 
   1   0  20  1 o  87.353   81.475    0.00    0.71785   0.02 
   4   2 -19  1 o  36.252   33.694   180.00   0.71773   0.02 
   5   2 -18  1 o  181.901  168.482   0.00    0.71764   0.10 
   4  15   0  1 o  191.197  176.339   0.00    0.71755   0.11 
   6   3  14  1 o  23.957   21.880   180.00   0.71737   0.01 
   4  13 -10  1 o  15.181   13.800   180.00   0.71730   0.01 
   7   4 -14  1 o  18.881   17.035    0.00    0.71719   0.01 
   8   4 -11  1 o   0.407    0.367    0.00    0.71719   0.00 
   2  11 -15  1 o  22.281   20.044    0.00    0.71715   0.01 
   7  11   0  1 o  29.426   26.456   180.00   0.71715   0.02 
   0   3  20  1 o   8.174    7.330    0.00    0.71711   0.00 
   3   8  16  1 o   0.354    0.318    0.00    0.71710   0.00 
   6   8  11  1 o   3.706    3.320   180.00   0.71710   0.00 
   7   6  10  1 o  32.066   28.345   180.00   0.71693   0.02 
   9   2  -7  1 o  52.247   45.845    0.00    0.71683   0.03 
   2  15  -8  1 o  51.319   44.989   180.00   0.71682   0.03 
   4  15  -2  1 o  259.362  227.333  180.00   0.71682   0.14 
   9   0   4  1 o  167.261  145.839   0.00    0.71675   0.05 
   6   6 -15  1 o  22.427   19.510   180.00   0.71672   0.01 
   2  16   3  1 o   0.096    0.083   180.00   0.71669   0.00 
   2  12  13  1 o  30.435   26.350   180.00   0.71665   0.02 
   5  12   8  1 o   0.107    0.093    0.00    0.71665   0.00 
   8   1   9  1 o   6.030    5.198    0.00    0.71659   0.00 
   1   1  20  1 o  38.572   33.169   180.00   0.71655   0.02 
   7   8   8  1 o   2.103    1.808    0.00    0.71655   0.00 
   7  11  -3  1 o   3.460    2.971   180.00   0.71653   0.00 
   5  12 -10  1 o  72.300   61.058   180.00   0.71625   0.04 
   0  14  11  1 o   5.811    4.860    0.00    0.71603   0.00 
   9   4  -5  1 o  46.996   39.080    0.00    0.71589   0.03 
   0   6  19  1 o   1.936    1.607   180.00   0.71585   0.00 
   4  14   6  1 o  149.145  123.637   0.00    0.71580   0.08 
   1  14 -11  1 o  19.443   16.058   180.00   0.71569   0.01 
   5  14   1  1 o   4.233    3.496   180.00   0.71569   0.00 
   4  10  13  1 o   1.455    1.199    0.00    0.71564   0.00 
   8   2 -12  1 o   0.071    0.058    0.00    0.71559   0.00 
   5  14  -3  1 o   3.595    2.960    0.00    0.71560   0.00 
   7   2  12  1 o   0.006    0.005   180.00   0.71557   0.00 
   4   9  14  1 o  26.448   21.740   180.00   0.71555   0.01 
   8   7  -8  1 o  12.587   10.336    0.00    0.71552   0.01 
   6  10 -11  1 o  35.743   29.346    0.00    0.71552   0.02 
   1  16   5  1 o   4.188    3.436    0.00    0.71549   0.00 
   9   1   4  1 o   1.633    1.338   180.00   0.71545   0.00 
   2  16  -4  1 o  12.354   10.112   180.00   0.71542   0.01 
   5   7  14  1 o   2.432    1.987   180.00   0.71537   0.00 
   4  15   1  1 o  81.435   66.422    0.00    0.71532   0.04 
   6   9  10  1 o  23.241   18.932    0.00    0.71528   0.01 
   4   4  17  1 o   2.493    2.030   180.00   0.71527   0.00 
   2   9 -17  1 o  18.643   15.067   180.00   0.71502   0.01 
   8   8  -6  1 o   7.358    5.921   180.00   0.71484   0.00 
   5   7 -16  1 o  14.843   11.923   180.00   0.71471   0.01 
   7   7 -12  1 o   0.353    0.284    0.00    0.71462   0.00 
   6   7  12  1 o   0.396    0.318    0.00    0.71460   0.00 
   8   4   8  1 o  92.974   74.647    0.00    0.71459   0.05 
   2   3 -20  1 o  72.716   58.529   180.00   0.71439   0.04 
   4  12 -12  1 o   0.952    0.766   180.00   0.71439   0.00 
   3  12  12  1 o  32.135   25.872   180.00   0.71438   0.02 
   9   3   3  1 o   2.974    2.409   180.00   0.71422   0.00 
   1  10  16  1 o   0.006    0.005   180.00   0.71415   0.00 
   1  11  15  1 o   4.383    3.578    0.00    0.71409   0.00 
   7   1 -15  1 o  145.076  119.665   0.00    0.71396   0.08 
   7  11   1  1 o  60.523   50.171   180.00   0.71390   0.03 
   4  15  -3  1 o   3.593    2.988   180.00   0.71387   0.00 
   2   8  17  1 o   0.501    0.418    0.00    0.71384   0.00 
   8   7   5  1 o  43.538   36.699    0.00    0.71375   0.02 
   6  11   7  1 o  55.727   47.254   180.00   0.71370   0.03 
   1   8 -18  1 o  26.999   23.124   180.00   0.71362   0.01 
   8   8   3  1 o   1.865    1.600    0.00    0.71361   0.00 
   9   5  -2  1 o   0.017    0.016   180.00   0.71319   0.00 
   0  15   9  1 o   9.753    9.039    0.00    0.71306   0.01 
   7  11  -4  1 o  15.044   14.237   180.00   0.71290   0.01 
   3   5 -19  1 o   0.080    0.077    0.00    0.71273   0.00 
   8   2   9  1 o  11.041   10.631    0.00    0.71273   0.01 
   9   5  -1  1 o   3.458    3.334    0.00    0.71271   0.00 
   7   8 -11  1 o  113.486  109.513  180.00   0.71270   0.06 
   1   2  20  1 o   7.255    7.005    0.00    0.71269   0.00 
   3   7 -18  1 o  22.478   21.861   180.00   0.71260   0.01 
   6  12  -7  1 o  27.565   26.820    0.00    0.71259   0.01 
   9   4   2  1 o  11.830   11.527   180.00   0.71257   0.01 
   2   6 -19  1 o  25.489   24.958    0.00    0.71247   0.01 
   3   0 -20  1 o  49.288   48.333   180.00   0.71243   0.01 
   2   4  19  1 o  60.428   59.240    0.00    0.71244   0.03 
   7   6 -13  1 o  12.614   12.411   180.00   0.71227   0.01 
   9   0  -8  1 o  101.388  99.768   180.00   0.71215   0.03 
   1  15  -9  1 o  12.147   11.940   180.00   0.71206   0.01 
   9   5  -3  1 o   0.064    0.063   180.00   0.71196   0.00 
   5   3  16  1 o  118.416  116.175   0.00    0.71195   0.06 
   5  11  10  1 o  133.455  130.922  180.00   0.71195   0.07 
   5  13   6  1 o  10.493   10.286    0.00    0.71192   0.01 
   0  16   6  1 o  15.290   14.956    0.00    0.71182   0.01 
   2  12 -14  1 o  67.410   65.883    0.00    0.71179   0.04 
   9   2   4  1 o   0.033    0.032    0.00    0.71161   0.00 
   5  13  -8  1 o   2.093    2.039    0.00    0.71161   0.00 
   0   8  18  1 o  113.334  110.385   0.00    0.71160   0.06 
   5  11 -12  1 o  26.925   26.199   180.00   0.71147   0.01 
   4  11  12  1 o  18.885   18.376    0.00    0.71146   0.01 
   5  14   2  1 o  37.561   36.550   180.00   0.71144   0.02 
   4  15   2  1 o   0.006    0.006   180.00   0.71141   0.00 
   4   3 -19  1 o   0.497    0.484   180.00   0.71130   0.00 
   5  14  -4  1 o   4.890    4.765   180.00   0.71131   0.00 
   5   3 -18  1 o  11.298   11.034   180.00   0.71121   0.01 
   4   8  15  1 o  21.699   21.206    0.00    0.71119   0.01 
   3   1 -20  1 o   6.528    6.388    0.00    0.71116   0.00 
   3  15  -7  1 o   0.891    0.875    0.00    0.71108   0.00 
   2  14  10  1 o   2.302    2.265   180.00   0.71104   0.00 
   6   1 -17  1 o   6.496    6.444   180.00   0.71089   0.00 
   9   1  -8  1 o   3.618    3.591    0.00    0.71089   0.00 
   7  10   5  1 o   9.870    9.813    0.00    0.71086   0.01 
   1   4 -20  1 o  66.051   65.754    0.00    0.71084   0.04 
   4  14  -8  1 o   1.125    1.125   180.00   0.71078   0.00 
   7   5  11  1 o  15.528   15.608    0.00    0.71070   0.01 
   9   5   0  1 o   1.919    1.950    0.00    0.71055   0.00 
   9   3  -7  1 o  17.893   18.324    0.00    0.71043   0.01 
   7   2 -15  1 o  21.928   22.753    0.00    0.71014   0.01 
   4   2   2  2 o   1.073    0.919   180.00   0.72150   0.54 
   2  16   4  1 o  53.399   55.522   180.00   0.71004   0.03 
   1   9  17  1 o   2.178    2.266    0.00    0.70998   0.00 
   7   9   7  1 o   0.242    0.252   180.00   0.70997   0.00 
   1  13 -13  1 o  26.517   27.589    0.00    0.70995   0.01 
   1  16  -6  1 o  51.580   53.608   180.00   0.70982   0.03 
   1  12  14  1 o  53.621   55.685    0.00    0.70978   0.03 
   8   9  -2  1 o  59.729   61.768    0.00    0.70964   0.03 
   0  13  13  1 o  22.754   23.505    0.00    0.70961   0.01 
   9   4  -6  1 o   1.030    1.061   180.00   0.70955   0.00 
   8   9  -1  1 o   9.795   10.071   180.00   0.70951   0.01 
   6  13  -1  1 o  86.386   88.694    0.00    0.70948   0.05 
   3   2   6  2 o   0.001    0.001   180.00   0.72089   0.00 
   4  15  -4  1 o   0.426    0.433    0.00    0.70928   0.00 
   8   3 -12  1 o  17.913   18.126   180.00   0.70922   0.01 
   6  10   9  1 o  22.203   22.498   180.00   0.70924   0.01 
   7   3  12  1 o  46.870   47.378   180.00   0.70920   0.02 
   9   5  -4  1 o   8.664    8.681    0.00    0.70905   0.00 
   3  15   6  1 o   0.018    0.018    0.00    0.70906   0.00 
   7  11   2  1 o  33.635   33.651   180.00   0.70902   0.02 
   6  13  -2  1 o  51.204   51.010    0.00    0.70895   0.03 
   6  12   5  1 o  19.996   19.811   180.00   0.70885   0.01 
   2  16  -5  1 o  47.794   46.531   180.00   0.70846   0.03 
   6   4  14  1 o   8.961    8.719    0.00    0.70844   0.00 
   6  13   0  1 o  13.096   12.707    0.00    0.70833   0.01 
   1  14  11  1 o   3.547    3.441   180.00   0.70832   0.00 
   7  10  -8  1 o  34.918   33.846   180.00   0.70828   0.02 
   1   0  10  2 o   0.003    0.003    0.00    0.71969   0.00 
   0   4  20  1 o   8.285    8.021    0.00    0.70818   0.00 
   8   9  -3  1 o  19.854   19.210   180.00   0.70810   0.01 
   6   6  13  1 o  75.313   72.952    0.00    0.70793   0.04 
   4  13   9  1 o  60.576   58.675   180.00   0.70793   0.03 
   3  14 -10  1 o   4.436    4.317   180.00   0.70773   0.00 
   8   9   0  1 o   2.041    1.988    0.00    0.70770   0.00 
   7  11  -5  1 o   0.399    0.389    0.00    0.70764   0.00 
   2   8 -18  1 o   0.133    0.130    0.00    0.70763   0.00 
   3   2 -20  1 o   7.566    7.474   180.00   0.70739   0.00 
   2  14 -11  1 o   7.374    7.305    0.00    0.70734   0.00 
   3   7  17  1 o  86.294   86.357   180.00   0.70716   0.04 
   6   2 -17  1 o  28.119   28.206    0.00    0.70713   0.01 
   9   2  -8  1 o   0.790    0.793    0.00    0.70712   0.00 
   4   6 -18  1 o  10.639   10.708   180.00   0.70707   0.01 
   3   5  18  1 o  34.310   34.738    0.00    0.70698   0.02 
   8   6 -10  1 o  124.329  126.640   0.00    0.70689   0.06 
   3  13 -12  1 o  103.096  106.013  180.00   0.70676   0.05 
   6  13  -3  1 o  14.510   14.926   180.00   0.70675   0.01 
   9   5   1  1 o   0.873    0.899   180.00   0.70674   0.00 
   2  13  12  1 o   9.639    9.916   180.00   0.70675   0.00 
   7   9 -10  1 o   2.993    3.110   180.00   0.70662   0.00 
   8   8  -7  1 o  87.968   92.049   180.00   0.70653   0.05 
   6   5 -16  1 o  37.775   39.860   180.00   0.70643   0.02 
   8   3   9  1 o   0.570    0.601    0.00    0.70643   0.00 
   1   3  20  1 o  14.259   15.080   180.00   0.70640   0.01 
   3  16  -1  1 o  31.656   33.434   180.00   0.70642   0.02 
   3  16   0  1 o  72.184   77.280    0.00    0.70626   0.04 
   2  15   8  1 o  29.067   31.560    0.00    0.70612   0.02 
   1  15   9  1 o   6.815    7.415   180.00   0.70610   0.00 
   4  15   3  1 o  22.822   25.364   180.00   0.70590   0.01 
   1  16   6  1 o   0.083    0.093    0.00    0.70587   0.00 
   7   5 -14  1 o   4.199    4.734   180.00   0.70577   0.00 
   8   5 -11  1 o   4.906    5.533   180.00   0.70577   0.00 
   4  10 -15  1 o   9.605   10.914    0.00    0.70570   0.00 
   5   6  15  1 o   1.717    1.956    0.00    0.70568   0.00 
   5  14   3  1 o   1.493    1.715    0.00    0.70561   0.00 
   2   4 -20  1 o  33.322   38.441   180.00   0.70557   0.02 
   6  13   1  1 o  45.322   52.464   180.00   0.70553   0.02 
   1   6  19  1 o   6.183    7.169   180.00   0.70552   0.00 
   5  14  -5  1 o  29.365   34.317    0.00    0.70544   0.02 
   9   4   3  1 o   2.535    2.972    0.00    0.70540   0.00 
   9   3   4  1 o  35.068   41.308   180.00   0.70535   0.02 
   3   1  19  1 o  10.861   12.959   180.00   0.70515   0.01 
   8   8   4  1 o   0.927    1.108   180.00   0.70508   0.00 
   5   6 -17  1 o   8.006    9.591   180.00   0.70500   0.00 
   4   9 -16  1 o  40.207   48.168   180.00   0.70492   0.02 
   8   9  -4  1 o  14.099   16.889    0.00    0.70491   0.01 
   3  16  -2  1 o  73.141   87.618    0.00    0.70492   0.04 
   9   1   5  1 o   0.891    1.066    0.00    0.70488   0.00 
   3  14   9  1 o  22.250   26.595    0.00    0.70482   0.01 
   6  11 -10  1 o  10.773   12.796   180.00   0.70470   0.01 
   4   0  18  1 o  22.331   26.451    0.00    0.70467   0.01 
   8   6   7  1 o   6.952    8.230   180.00   0.70466   0.00 
   9   5  -5  1 o  13.737   16.054    0.00    0.70453   0.01 
   3  16   1  1 o   0.277    0.321   180.00   0.70446   0.00 
   8   9   1  1 o  16.438   18.515   180.00   0.70426   0.01 
   5   0   4  2 o   0.711    0.618   180.00   0.71667   0.17 
   7   3 -15  1 o   0.197    0.209    0.00    0.70391   0.00 
   4   5  17  1 o  31.930   33.993   180.00   0.70394   0.02 
   8   7  -9  1 o   8.154    8.602    0.00    0.70389   0.00 
   6   8 -14  1 o   1.771    1.839    0.00    0.70380   0.00 
   3  10 -16  1 o  15.410   15.410   180.00   0.70358   0.01 
   4  14   7  1 o   3.265    3.249   180.00   0.70355   0.00 
   4   1  18  1 o   0.074    0.073   180.00   0.70344   0.00 
   8   5   8  1 o  17.757   17.015    0.00    0.70329   0.01 
   3  13  11  1 o  34.230   32.692    0.00    0.70326   0.02 
   4  12  11  1 o   2.850    2.712    0.00    0.70323   0.00 
   5   4  16  1 o   0.994    0.944   180.00   0.70322   0.00 
   2  15  -9  1 o   0.054    0.051   180.00   0.70318   0.00 
   4  15  -5  1 o   1.868    1.758   180.00   0.70313   0.00 
   6   9 -13  1 o   0.000    0.000   180.00   0.70311   0.00 
   6  13  -4  1 o  17.924   16.589    0.00    0.70294   0.01 
   4   7  16  1 o  26.026   23.882   180.00   0.70280   0.01 
   2   7  18  1 o  13.169   12.040   180.00   0.70272   0.01 
   4   4 -19  1 o  44.140   40.205   180.00   0.70259   0.02 
   7  11   3  1 o   0.492    0.449    0.00    0.70260   0.00 
   5   4 -18  1 o   0.614    0.558   180.00   0.70250   0.00 
   2  13 -13  1 o  144.147  131.145  180.00   0.70243   0.07 
   4  11 -14  1 o  26.528   24.143   180.00   0.70238   0.01 
   3  11 -15  1 o  34.540   31.514    0.00    0.70223   0.02 
   6  12  -8  1 o   1.706    1.563   180.00   0.70208   0.00 
   8   7   6  1 o  20.970   19.326    0.00    0.70194   0.01 
   2  16   5  1 o  60.311   55.580    0.00    0.70194   0.03 
   1   7 -19  1 o   3.836    3.550    0.00    0.70185   0.00 
   3  16  -3  1 o  35.121   32.584   180.00   0.70179   0.02 
   1   8  18  1 o   6.337    5.885   180.00   0.70177   0.00 
   9   4  -7  1 o   2.806    2.610    0.00    0.70174   0.00 
   3   2  19  1 o  52.210   49.187   180.00   0.70147   0.03 
   1  13  13  1 o  64.178   60.479    0.00    0.70146   0.03 
   9   5   2  1 o  34.803   32.943   180.00   0.70136   0.02 
   3   3 -20  1 o  60.380   57.455    0.00    0.70123   0.03 
   2   5  19  1 o   1.881    1.790   180.00   0.70124   0.00 
   9   2   5  1 o   6.797    6.473    0.00    0.70121   0.00 
   6  13   2  1 o   7.795    7.442   180.00   0.70114   0.00 
   8   1 -13  1 o   0.603    0.576    0.00    0.70109   0.00 
   6   1  15  1 o   1.309    1.250   180.00   0.70112   0.00 
   0  16   7  1 o  62.997   60.346   180.00   0.70105   0.03 
   3  16   2  1 o   2.200    2.107   180.00   0.70105   0.00 
   4  13 -11  1 o   0.251    0.241   180.00   0.70102   0.00 
   6   3 -17  1 o  28.330   27.203    0.00    0.70098   0.01 
   9   3  -8  1 o  36.018   34.594   180.00   0.70097   0.02 
   7  11  -6  1 o  20.205   19.465   180.00   0.70088   0.01 
   3   9 -17  1 o  120.854  116.498   0.00    0.70086   0.06 
   5  12   9  1 o  26.855   25.968    0.00    0.70077   0.01 
   7   7  10  1 o   0.618    0.601    0.00    0.70062   0.00 
   8   4 -12  1 o  23.280   22.676   180.00   0.70058   0.01 
   7   4  12  1 o  247.872  241.607   0.00    0.70056   0.12 
   6   7 -15  1 o   0.133    0.131   180.00   0.70042   0.00 
   5  12 -11  1 o  15.778   15.533    0.00    0.70035   0.01 
   8   9  -5  1 o   2.476    2.468    0.00    0.70015   0.00 
   4   8 -17  1 o  14.639   14.674   180.00   0.70008   0.01 
   2  16  -6  1 o  25.756   25.834    0.00    0.70007   0.01 
   7   8   9  1 o   1.710    1.719    0.00    0.70004   0.00 
   4   0   7  2 o   0.353    0.341   180.00   0.71268   0.08 
   0  17   1  1 o   2.450    2.499   180.00   0.69987   0.00 
   9   1  -9  1 o  43.138   44.321    0.00    0.69979   0.02 
   4   2  18  1 o   8.932    9.182    0.00    0.69979   0.00 
   1   5 -20  1 o   4.218    4.367   180.00   0.69971   0.00 
   3  15  -8  1 o   3.426    3.561   180.00   0.69968   0.00 
   0   7  19  1 o  87.660   91.711    0.00    0.69961   0.04 
   5   9  13  1 o  46.322   48.653    0.00    0.69957   0.02 
   9   6  -2  1 o  29.509   31.143    0.00    0.69953   0.01 
   5  13   7  1 o   7.205    7.590   180.00   0.69954   0.00 
   7  10   6  1 o   4.614    4.879    0.00    0.69951   0.00 
   1  16  -7  1 o   0.030    0.032   180.00   0.69945   0.00 
   2   1   9  2 o   4.400    4.321    0.00    0.71210   2.10 
   2   0  20  1 o   4.470    4.801    0.00    0.69936   0.00 
   8   0  10  1 o   9.190    9.880    0.00    0.69935   0.00 
   6  11   8  1 o  46.102   49.846   180.00   0.69930   0.02 
   8   9   2  1 o  37.348   40.562   180.00   0.69926   0.02 
   5  13  -9  1 o   7.956    8.679   180.00   0.69921   0.00 
   3   6 -19  1 o   7.886    8.707   180.00   0.69909   0.00 
   9   6  -1  1 o   2.157    2.384    0.00    0.69908   0.00 
   5   9 -15  1 o  27.434   30.579   180.00   0.69899   0.01 
   3  10  15  1 o   4.680    5.242    0.00    0.69894   0.00 
   4  15   4  1 o  47.638   53.504   180.00   0.69891   0.02 
   1  11 -16  1 o   4.663    5.385    0.00    0.69855   0.00 
   9   5  -6  1 o   2.751    3.190    0.00    0.69848   0.00 
   6  10 -12  1 o   0.158    0.184   180.00   0.69838   0.00 
   9   6  -3  1 o  60.476   70.676    0.00    0.69837   0.03 
   2   2   8  2 o   5.257    5.459   180.00   0.70982   1.24 
   5  10  12  1 o  21.211   24.784    0.00    0.69837   0.01 
   5  14   4  1 o  108.517  127.293   0.00    0.69831   0.05 
   2   1  20  1 o   1.332    1.578    0.00    0.69816   0.00 
   8   1  10  1 o  46.012   54.520   180.00   0.69815   0.02 
   4  14  -9  1 o  56.270   66.880   180.00   0.69810   0.03 
   5  14  -6  1 o  31.505   37.450   180.00   0.69810   0.02 
   6  12   6  1 o   0.264    0.318   180.00   0.69791   0.00 
   3  11  14  1 o  86.679   104.381   0.00    0.69791   0.04 
   8   4   9  1 o  25.326   30.533   180.00   0.69789   0.01 
   1   4  20  1 o  23.456   28.340    0.00    0.69786   0.01 
   5  10 -14  1 o  56.832   68.804    0.00    0.69783   0.03 
   1  10 -17  1 o   8.667   10.636    0.00    0.69764   0.00 
   6  13  -5  1 o   1.690    2.082   180.00   0.69759   0.00 
   8   2 -13  1 o   4.798    5.954    0.00    0.69748   0.00 
   6   2  15  1 o   0.312    0.387    0.00    0.69750   0.00 
   0  17   2  1 o   5.624    6.983    0.00    0.69747   0.00 
   2  11  15  1 o   9.466   11.765   180.00   0.69745   0.00 
   3  15   7  1 o   0.168    0.209   180.00   0.69746   0.00 
   6   5  14  1 o   7.255    9.033   180.00   0.69742   0.00 
   0  15  10  1 o   9.185   11.453    0.00    0.69740   0.00 
   0  11  16  1 o  110.694  138.860   0.00    0.69728   0.05 
   2  10  16  1 o   3.162    3.982    0.00    0.69720   0.00 
   0   5  20  1 o  16.709   21.053   180.00   0.69718   0.01 
   7   6  11  1 o   0.150    0.190    0.00    0.69718   0.00 
   3  16  -4  1 o   0.107    0.135    0.00    0.69712   0.00 
   9   6   0  1 o  63.912   80.838    0.00    0.69704   0.03 
   1  14 -12  1 o   0.104    0.132    0.00    0.69697   0.00 
   0  14  12  1 o   0.232    0.294    0.00    0.69697   0.00 
   8   8  -8  1 o  67.107   84.935    0.00    0.69691   0.03 
   3  12 -14  1 o  11.832   14.970    0.00    0.69687   0.01 
   1  17   0  1 o  14.972   18.944    0.00    0.69688   0.01 
   9   4   4  1 o  49.043   62.022    0.00    0.69685   0.02 
   5   8  14  1 o  28.876   36.451    0.00    0.69677   0.01 
   1  15 -10  1 o   0.057    0.072   180.00   0.69677   0.00 
   7  10  -9  1 o  57.979   72.879   180.00   0.69668   0.03 
   2   7 -19  1 o   1.141    1.410   180.00   0.69646   0.00 
   1  17  -1  1 o  39.053   47.944    0.00    0.69640   0.02 
   7   1  13  1 o   0.110    0.134   180.00   0.69633   0.00 
   7   7 -13  1 o  89.998   108.709  180.00   0.69627   0.04 
   9   2  -9  1 o  82.916   99.087   180.00   0.69620   0.04 
   5   8 -16  1 o  35.153   41.779    0.00    0.69616   0.02 
   7   8 -12  1 o  46.119   54.042   180.00   0.69608   0.02 
   3  16   3  1 o   8.196    9.625   180.00   0.69609   0.00 
   0  10  17  1 o  26.193   30.657    0.00    0.69607   0.01 
   6   8  12  1 o  38.003   44.423    0.00    0.69606   0.02 
   1   1 -21  1 o  29.743   34.429    0.00    0.69601   0.01 
   3   9  16  1 o   1.360    1.567    0.00    0.69598   0.00 
   6   9  11  1 o   0.948    1.092    0.00    0.69598   0.00 
   1  17   1  1 o  19.620   21.706    0.00    0.69577   0.01 
   9   6  -4  1 o  25.581   27.474    0.00    0.69562   0.01 
   4  15  -6  1 o   1.042    1.105    0.00    0.69556   0.00 
   7   4 -15  1 o   4.518    4.706   180.00   0.69546   0.00 
   7   9   8  1 o  47.345   49.427    0.00    0.69548   0.02 
   1  12 -15  1 o   1.088    1.135   180.00   0.69547   0.00 
   3   3  19  1 o  10.752   11.202    0.00    0.69547   0.01 
   8   8   5  1 o  11.149   11.219    0.00    0.69527   0.01 
   6  13   3  1 o  18.914   18.941    0.00    0.69524   0.01 
   9   3   5  1 o   1.986    1.979   180.00   0.69521   0.00 
   4  12 -13  1 o  49.183   48.343    0.00    0.69512   0.02 
   1  16   7  1 o  23.222   22.601   180.00   0.69505   0.01 
   7  11   4  1 o   3.838    3.628   180.00   0.69477   0.00 
   2   5 -20  1 o  78.501   73.708    0.00    0.69468   0.04 
   2   2  20  1 o   0.794    0.742   180.00   0.69459   0.00 
   8   2  10  1 o  67.312   62.829    0.00    0.69458   0.03 
   9   5   3  1 o  76.315   71.045    0.00    0.69452   0.04 
   0  12  15  1 o  73.100   68.088    0.00    0.69454   0.04 
   9   0   6  1 o  107.775  99.835   180.00   0.69437   0.03 
   1  17  -2  1 o  36.792   34.058   180.00   0.69434   0.02 
   3   8 -18  1 o  20.913   19.325    0.00    0.69421   0.01 
   8   9  -6  1 o   6.712    6.210    0.00    0.69391   0.00 
   4   3  18  1 o  26.270   24.344    0.00    0.69382   0.01 
   2  12  14  1 o   3.706    3.441    0.00    0.69375   0.00 
   3   6  18  1 o  20.639   19.207   180.00   0.69367   0.01 
   0  17   3  1 o  113.267  106.095   0.00    0.69351   0.05 
   9   6   1  1 o  118.934  111.806  180.00   0.69344   0.06 
   2  14  11  1 o   1.627    1.542    0.00    0.69331   0.00 
   5   1  17  1 o   3.770    3.599   180.00   0.69322   0.00 
   5  11  11  1 o   0.521    0.497    0.00    0.69322   0.00 
   0   1  21  1 o   0.094    0.090    0.00    0.69321   0.00 
   9   1   6  1 o  97.220   92.965   180.00   0.69319   0.05 
   6   6 -16  1 o  42.300   40.611    0.00    0.69315   0.02 
   4   2   3  2 o   1.873    2.202    0.00    0.70460   0.86 
   1  17   2  1 o  35.559   34.286    0.00    0.69310   0.02 
   2   9  17  1 o  10.954   10.664   180.00   0.69300   0.01 
   3  12  13  1 o   0.784    0.767   180.00   0.69294   0.00 
   3   4 -20  1 o  21.544   21.238    0.00    0.69288   0.01 
   1   9 -18  1 o   0.027    0.026    0.00    0.69280   0.00 
   8   9   3  1 o   8.818    8.777   180.00   0.69279   0.00 
   7   2  13  1 o  117.388  116.889   0.00    0.69278   0.06 
   5  11 -13  1 o   8.327    8.331   180.00   0.69274   0.00 
   7  11  -7  1 o  30.051   30.080    0.00    0.69274   0.01 
   6   4 -17  1 o   9.344    9.459    0.00    0.69263   0.00 
   9   4  -8  1 o  15.576   15.779    0.00    0.69262   0.01 
   7   6 -14  1 o   1.512    1.547    0.00    0.69253   0.00 
   8   6 -11  1 o  55.808   57.108    0.00    0.69253   0.03 
   2  16   6  1 o  50.633   51.700    0.00    0.69255   0.02 
   5   1 -19  1 o  91.989   94.429   180.00   0.69249   0.04 
   1   2 -21  1 o  26.950   27.723   180.00   0.69247   0.01 
   5   5  16  1 o   0.371    0.382    0.00    0.69244   0.00 
   2  11 -16  1 o   2.430    2.533    0.00    0.69231   0.00 
   6   7  13  1 o  143.929  150.895   0.00    0.69222   0.07 
   4  10  14  1 o  12.648   13.263   180.00   0.69221   0.01 
   7   0 -16  1 o  67.189   70.770   180.00   0.69212   0.02 
   7   9 -11  1 o   9.912   10.490    0.00    0.69196   0.00 
   6  10  10  1 o   2.654    2.808   180.00   0.69196   0.00 
   4   0 -20  1 o   3.639    3.856   180.00   0.69187   0.00 
   4   5 -19  1 o  50.511   53.528   180.00   0.69184   0.02 
   2  15   9  1 o  27.736   29.393   180.00   0.69184   0.01 
   5   5 -18  1 o   2.210    2.342   180.00   0.69176   0.00 
   3  14 -11  1 o  113.068  119.852  180.00   0.69177   0.05 
   2  10 -17  1 o   0.698    0.740   180.00   0.69173   0.00 
   8   3 -13  1 o  32.287   34.219   180.00   0.69158   0.02 
   6   3  15  1 o  69.549   73.711   180.00   0.69160   0.03 
   4   7 -18  1 o  41.632   44.148    0.00    0.69141   0.02 
   2   1 -21  1 o  13.452   14.273    0.00    0.69136   0.01 
   9   6  -5  1 o  41.301   43.828   180.00   0.69135   0.02 
   4  13  10  1 o  16.084   17.065   180.00   0.69137   0.01 
   8   7 -10  1 o  14.682   15.611   180.00   0.69125   0.01 
   9   5  -7  1 o   6.030    6.459   180.00   0.69103   0.00 
   7   1 -16  1 o  44.142   47.464    0.00    0.69096   0.02 
   3  16  -5  1 o  11.203   12.037    0.00    0.69097   0.01 
   0   9  18  1 o  53.435   57.468    0.00    0.69095   0.03 
   6  13  -6  1 o  26.380   28.609    0.00    0.69080   0.01 
   4   6  17  1 o   8.324    9.029   180.00   0.69079   0.00 
   4   1 -20  1 o  25.287   27.562    0.00    0.69071   0.01 
   1  17  -3  1 o   0.647    0.704   180.00   0.69074   0.00 
   4   9  15  1 o   0.059    0.065   180.00   0.69058   0.00 
   1  15  10  1 o   0.344    0.378   180.00   0.69057   0.00 
   4  15   5  1 o   1.889    2.075    0.00    0.69057   0.00 
   6  12  -9  1 o  43.159   47.635   180.00   0.69047   0.02 
   2  16  -7  1 o   0.369    0.408    0.00    0.69042   0.00 
   7  12  -1  1 o   4.680    5.186    0.00    0.69036   0.00 
   9   3  -9  1 o  36.047   39.986   180.00   0.69033   0.02 
   4  14   8  1 o  27.546   30.532    0.00    0.69035   0.01 
   8   6   8  1 o  34.326   38.167   180.00   0.69018   0.02 
   7  12  -2  1 o  58.127   64.630    0.00    0.69018   0.03 
   5   7  15  1 o  24.929   27.718   180.00   0.69011   0.01 
   4  11  13  1 o   3.392    3.763   180.00   0.68997   0.00 
   1   7  19  1 o  110.132  122.128  180.00   0.68996   0.05 
   8   5 -12  1 o  91.147   100.945   0.00    0.68992   0.04 
   7   5  12  1 o   5.032    5.570   180.00   0.68990   0.00 
   6  11 -11  1 o   5.162    5.702    0.00    0.68986   0.00 
   5   2  17  1 o  33.511   36.751   180.00   0.68972   0.02 
   0   2  21  1 o  32.208   35.300   180.00   0.68971   0.02 
   9   2   6  1 o  38.471   42.130    0.00    0.68970   0.02 
   5  14   5  1 o  17.979   19.669    0.00    0.68968   0.01 
   3  16   4  1 o  19.355   21.181    0.00    0.68969   0.01 
   2  14 -12  1 o  38.303   41.486    0.00    0.68955   0.02 
   1  14  12  1 o  72.037   78.004    0.00    0.68954   0.03 
   5   7 -17  1 o  43.916   47.300    0.00    0.68948   0.02 
   5  14  -7  1 o   1.855    1.992    0.00    0.68944   0.00 
   0  16   8  1 o   4.776    5.016    0.00    0.68920   0.00 
   3   8  17  1 o   7.859    8.236   180.00   0.68918   0.00 
   8   7   7  1 o  48.461   50.688   180.00   0.68916   0.02 
   5   1   0  2 o   0.039    0.042   180.00   0.69941   0.01 
   5   2 -19  1 o  20.197   20.833   180.00   0.68901   0.01 
   2  12 -15  1 o   0.235    0.243    0.00    0.68901   0.00 
   7  12   0  1 o  30.430   31.366    0.00    0.68900   0.01 
   1  17   3  1 o   5.454    5.577    0.00    0.68891   0.00 
   9   0 -10  1 o   0.529    0.537    0.00    0.68882   0.00 
   2   3  20  1 o  75.138   75.861    0.00    0.68876   0.04 
   3  14  10  1 o  20.371   20.587   180.00   0.68877   0.01 
   8   3  10  1 o  82.748   83.484    0.00    0.68875   0.04 
   2  15 -10  1 o  17.622   17.773   180.00   0.68875   0.01 
   1  11  16  1 o  18.898   18.897    0.00    0.68864   0.01 
   1  13 -14  1 o  21.037   20.930    0.00    0.68857   0.01 
   7  12  -3  1 o   7.619    7.523    0.00    0.68846   0.00 
   9   6   2  1 o   0.780    0.765    0.00    0.68836   0.00 
   2   6  19  1 o  52.133   50.765   180.00   0.68824   0.02 
   0  17   4  1 o   4.150    4.002   180.00   0.68808   0.00 
   1  16  -8  1 o   0.059    0.056   180.00   0.68799   0.00 
   0  13  14  1 o  11.248   10.766   180.00   0.68796   0.01 
   6  13   4  1 o   4.155    3.976   180.00   0.68795   0.00 
   2   2 -21  1 o  28.388   27.065    0.00    0.68789   0.01 
   3  13 -13  1 o   9.296    8.803    0.00    0.68778   0.00 
   9   1 -10  1 o  16.623   15.637   180.00   0.68767   0.01 
   7   2 -16  1 o   0.415    0.387    0.00    0.68749   0.00 
   8   5   9  1 o  49.573   45.907   180.00   0.68736   0.02 
   1   5  20  1 o  99.689   92.208    0.00    0.68733   0.05 
   2   9 -18  1 o   2.480    2.292    0.00    0.68731   0.00 
   3   4  19  1 o  60.653   56.073   180.00   0.68731   0.03 
   4   2 -20  1 o   0.532    0.491   180.00   0.68725   0.00 
   3  15  -9  1 o   6.882    6.354    0.00    0.68728   0.00 
   1  10  17  1 o   0.451    0.415    0.00    0.68716   0.00 
   7  10   7  1 o   1.617    1.488   180.00   0.68716   0.00 
   9   4   5  1 o  21.287   19.565    0.00    0.68707   0.01 
   7   3  13  1 o   1.973    1.813    0.00    0.68700   0.00 
   8  10  -2  1 o  17.044   15.688    0.00    0.68686   0.01 
   1   6 -20  1 o  73.398   67.675    0.00    0.68680   0.03 
   8  10  -1  1 o  25.016   23.118   180.00   0.68674   0.01 
   1   3 -21  1 o  20.274   18.777   180.00   0.68669   0.01 
   4  15  -7  1 o  11.283   10.449    0.00    0.68669   0.01 
   9   5   4  1 o  19.712   18.710    0.00    0.68636   0.01 
   8   9  -7  1 o  139.403  132.961  180.00   0.68630   0.06 
   1  12  15  1 o  84.951   81.153   180.00   0.68629   0.04 
   2  13  13  1 o   6.449    6.170   180.00   0.68627   0.00 
   5  13   8  1 o  13.828   13.234    0.00    0.68627   0.01 
   8   8  -9  1 o  30.380   29.421   180.00   0.68615   0.01 
   7  12   1  1 o  63.867   61.997    0.00    0.68612   0.03 
   6   0 -18  1 o  11.172   11.006   180.00   0.68597   0.00 
   5   1   1  2 o   1.212    1.457   180.00   0.69624   0.53 
   4   1   6  2 o   1.032    1.269   180.00   0.69739   0.45 
   6  12   7  1 o  59.459   58.712    0.00    0.68594   0.03 
   5  13 -10  1 o  31.896   31.562    0.00    0.68592   0.01 
   2  17   0  1 o  43.662   43.481    0.00    0.68584   0.02 
   4   4  18  1 o  18.031   18.087    0.00    0.68573   0.01 
   7  11   5  1 o  135.974  136.785   0.00    0.68568   0.06 
   1  17  -4  1 o  58.529   58.877    0.00    0.68568   0.03 
   2  17  -1  1 o  109.505  110.160  180.00   0.68568   0.05 
   9   6  -6  1 o  31.165   31.412   180.00   0.68564   0.01 
   3   1   8  2 o   2.641    3.063    0.00    0.69831   1.17 
   8  10  -3  1 o  24.793   25.118   180.00   0.68546   0.01 
   7  12  -4  1 o  26.238   26.565   180.00   0.68523   0.01 
   4   8  16  1 o   3.893    3.933   180.00   0.68514   0.00 
   8  10   0  1 o  23.183   23.397    0.00    0.68510   0.01 
   2   8  18  1 o  25.642   25.852    0.00    0.68507   0.01 
   7   5 -15  1 o  23.856   24.026   180.00   0.68504   0.01 
   8   9   4  1 o   4.962    4.987   180.00   0.68498   0.00 
   3  15   8  1 o  13.028   13.050   180.00   0.68489   0.01 
   1   1  10  2 o   0.597    0.721   180.00   0.69630   0.13 
   6   1 -18  1 o  19.350   19.335   180.00   0.68483   0.01 
   6   6  14  1 o   1.013    1.004    0.00    0.68463   0.00 
   4  14 -10  1 o   7.058    6.974    0.00    0.68457   0.00 
   2  17   1  1 o  46.003   45.280   180.00   0.68448   0.02 
   0   6  20  1 o   2.564    2.515    0.00    0.68441   0.00 
   5  12  10  1 o   5.006    4.907    0.00    0.68439   0.00 
   9   7  -2  1 o   7.715    7.550    0.00    0.68435   0.00 
   8   8   6  1 o  35.458   34.685    0.00    0.68434   0.02 
   4  13 -12  1 o  17.617   17.187   180.00   0.68429   0.01 
   9   2 -10  1 o   0.299    0.291    0.00    0.68426   0.00 
   3  13  12  1 o   2.505    2.443   180.00   0.68428   0.00 
   1   8 -19  1 o  59.957   58.413    0.00    0.68426   0.03 
   6  11   9  1 o   2.444    2.378   180.00   0.68423   0.00 
   7  10 -10  1 o  44.056   42.617   180.00   0.68412   0.02 
   5   3  17  1 o   0.089    0.085    0.00    0.68401   0.00 
   0   3  21  1 o   0.239    0.230    0.00    0.68400   0.00 
   9   3   6  1 o  18.410   17.680    0.00    0.68399   0.01 
   2  17  -2  1 o  19.612   18.856   180.00   0.68401   0.01 
   5  12 -12  1 o  159.410  152.838  180.00   0.68396   0.07 
   3   7 -19  1 o  262.558  251.472  180.00   0.68395   0.12 
   9   7  -1  1 o   7.350    7.034    0.00    0.68394   0.00 
   4  12  12  1 o  19.820   18.992   180.00   0.68395   0.01 
   5  15  -1  1 o  22.035   21.012   180.00   0.68388   0.01 
   6   9 -14  1 o  28.340   26.864    0.00    0.68380   0.01 
   8   0 -14  1 o   6.590    6.172   180.00   0.68366   0.00 
   8   4 -13  1 o   0.855    0.793    0.00    0.68356   0.00 
   6   4  15  1 o   2.931    2.724   180.00   0.68358   0.00 
   3  16  -6  1 o  25.803   23.727    0.00    0.68348   0.01 
   7  11  -8  1 o   4.058    3.681    0.00    0.68336   0.00 
   5   3 -19  1 o   1.829    1.649    0.00    0.68332   0.00 
   3   3   4  2 o   3.015    2.828    0.00    0.69357   0.65 
   9   7  -3  1 o  105.188  94.194    0.00    0.68327   0.05 
   1  17   4  1 o  43.934   39.498   180.00   0.68330   0.02 
   1   1  21  1 o  157.084  139.792   0.00    0.68322   0.07 
   1  16   8  1 o  17.406   15.453    0.00    0.68320   0.01 
   5  15   0  1 o   1.518    1.338   180.00   0.68315   0.00 
   7   8  10  1 o  22.922   20.105    0.00    0.68312   0.01 
   5  15  -2  1 o  46.512   40.766   180.00   0.68311   0.02 
   6   8 -15  1 o   4.950    4.226    0.00    0.68294   0.00 
   6  13  -7  1 o   3.361    2.768   180.00   0.68270   0.00 
   4  10 -16  1 o  160.799  130.003   0.00    0.68258   0.07 
   8  10  -4  1 o  30.928   24.978   180.00   0.68257   0.01 
   3   5 -20  1 o   1.100    0.887   180.00   0.68256   0.00 
   8   1 -14  1 o   3.269    2.627   180.00   0.68254   0.00 
   9   4  -9  1 o  11.359    8.897   180.00   0.68235   0.01 
   6   5 -17  1 o   1.331    1.039    0.00    0.68233   0.00 
   9   5  -8  1 o  50.037   39.034    0.00    0.68232   0.02 
   2   3 -21  1 o  11.402    8.794   180.00   0.68223   0.01 
   0   8  19  1 o  12.371    9.490    0.00    0.68218   0.01 
   7   7  11  1 o  60.733   46.445    0.00    0.68216   0.03 
   2   6 -20  1 o   9.942    7.508    0.00    0.68204   0.00 
   9   7   0  1 o   4.747    3.579    0.00    0.68202   0.00 
   2  16   7  1 o  42.218   31.821    0.00    0.68202   0.02 
   2  13 -14  1 o  41.169   30.954    0.00    0.68200   0.02 
   8  10   1  1 o  29.691   22.282   180.00   0.68198   0.01 
   3  16   5  1 o  17.893   13.408    0.00    0.68196   0.01 
   1   9  18  1 o  85.428   63.906   180.00   0.68194   0.04 
   9   6   3  1 o   8.073    6.011    0.00    0.68189   0.00 
   7   3 -16  1 o   2.485    1.842   180.00   0.68184   0.00 
   7  12   2  1 o   4.212    3.109    0.00    0.68179   0.00 
   2  17   2  1 o  20.085   14.679    0.00    0.68164   0.01 
   4   3 -20  1 o  20.399   14.872    0.00    0.68160   0.01 
   6   2 -18  1 o  23.328   16.876    0.00    0.68146   0.01 
   0  17   5  1 o   0.958    0.688   180.00   0.68129   0.00 
   0  15  11  1 o   0.721    0.517    0.00    0.68123   0.00 
   4  11 -15  1 o  53.148   37.896    0.00    0.68105   0.02 
   4  15   6  1 o   9.223    6.573   180.00   0.68103   0.00 
   3   0   9  2 o   1.463    1.563   180.00   0.68942   0.31 
   5   1   2  2 o   0.426    0.391    0.00    0.68699   0.18 
   5   0   5  2 o   0.817    0.772    0.00    0.68765   0.17 
   2   0  10  2 o   0.906    0.917    0.00    0.68543   0.19 
   4   2   4  2 o   0.336    0.283   180.00   0.68282   0.14 
