# Supplementary material for: Structure, thermal expansion and incompressibility of MgSO4·9H2O, its relationship to meridianiite (MgSO4·11H2O) and possible natural occurrences
Source: Acta Crystallogr B Struct Sci Cryst Eng Mater. 2017 Jan 31;73(Pt 1):47–64. doi: 10.1107/S2052520616018266 (PMC5289306; doi:10.1107/S2052520616018266)
Supplement: Supplementary file 3 [file b-73-00047-9_K_p_02sup3.hkl]

#==============================================================================
# Powder diffraction data for histogram  2
data_9_K_p_02

loop_
      _refln_index_h
      _refln_index_k
      _refln_index_l
      _pd_refln_phase_id
      _refln_observed_status
      _refln_F_squared_meas
      _refln_F_squared_calc
      _refln_phase_calc
      _refln_d_spacing
      _gsas_i100_meas
   0   3   1  1 o  13.649   17.083    0.00    3.83103   0.91
   0   2   3  1 o  13.806   17.960    0.00    3.76574   0.86
   1   2   2  1 o   0.406    0.451    0.00    3.70130   0.02
   0   0   4  1 o  44.458   43.250    0.00    3.64551   1.23
   1   1   3  1 o   5.351    2.605    0.00    3.59856   0.28
   0   0   2  2 o  20.234   19.378    0.00    3.66153  83.86
   0   3   2  1 o   8.319    6.321   180.00   3.48698   0.39
   0   1   4  1 o   0.163    0.125   180.00   3.48591   0.01
   1   3   0  1 o  26.951   29.999   180.00   3.41575   1.16
   1   2  -3  1 o  43.410   42.540    0.00    3.38596   1.82
   1   3  -1  1 o   0.178    0.175   180.00   3.36042   0.01
   2   0   0  1 o  124.285  122.386   0.00    3.34995   2.50
   1   0  -4  1 o   3.489    6.872    0.00    3.33157   0.07
   1   0   1  2 o   3.938    3.935   180.00   3.43825  77.40
   1   3   1  1 o   0.000    3.373   180.00   3.29209   0.00
   2   1   0  1 o  12.892   16.726   180.00   3.22484   0.45
   1   1  -4  1 o  24.715   26.291   180.00   3.20844   0.84
   2   1  -1  1 o  82.831   88.107    0.00    3.20839   2.83
   1   2   3  1 o  53.423   57.099   180.00   3.18843   1.78
   2   0  -2  1 o   1.139    1.217   180.00   3.15451   0.02
   1   3  -2  1 o  97.227   101.542   0.00    3.14960   3.10
   0   2   4  1 o  44.531   45.595   180.00   3.10928   1.35
   2   1   1  1 o   1.016    1.040    0.00    3.09234   0.03
   1   0   4  1 o  555.184  568.274   0.00    3.08678   8.20
   0   3   3  1 o   0.012    0.012   180.00   3.07499   0.00
   2   1  -2  1 o  18.458   17.243    0.00    3.04939   0.52
   1   3   2  1 o  32.582   27.185    0.00    3.03960   0.91
   1   1   4  1 o  34.255   28.295    0.00    2.98808   0.89
   0   4   0  1 o  122.658  117.329  180.00   2.97789   1.58
   2   0   2  1 o  891.313  882.962  180.00   2.94438  11.01
   2   2   0  1 o  14.089   14.258   180.00   2.91977   0.34
   0   4   1  1 o   3.125    3.158    0.00    2.91767   0.07
   1   2  -4  1 o  543.312  539.905  180.00   2.90757  12.80
   2   2  -1  1 o  399.010  396.474  180.00   2.90754   9.40
   2   1   2  1 o  121.463  107.995  180.00   2.85835   2.68
   1   3  -3  1 o  21.279   18.802   180.00   2.85756   0.47
   0   1   5  1 o   8.870    5.493    0.00    2.83274   0.19
   2   2   1  1 o  52.419   45.813    0.00    2.82034   1.10
   2   1  -3  1 o  80.225   75.579   180.00   2.80230   1.64
   2   2  -2  1 o  30.452   28.240    0.00    2.78764   0.61
   0   4   2  1 o  172.313  176.547  180.00   2.75681   3.32
   1   2   4  1 o  188.242  192.015  180.00   2.74057   3.54
   1   3   3  1 o  182.187  185.271  180.00   2.73582   3.41
   1   4   0  1 o  283.975  275.995   0.00    2.72120   5.20
   1   1  -5  1 o  48.790   46.913    0.00    2.69570   0.86
   1   4  -1  1 o  279.279  271.640   0.00    2.69298   4.92
   0   3   4  1 o  51.480   51.466    0.00    2.68532   0.90
   1   4   1  1 o  526.056  532.190   0.00    2.65743   8.81
   2   2   2  1 o  63.829   57.134   180.00   2.63944   1.04
   0   2   5  1 o  141.220  130.365  180.00   2.61924   2.24
   2   2  -3  1 o  568.642  572.166  180.00   2.59513   8.70
   2   0  -4  1 o  254.580  253.935  180.00   2.58631   1.92
   2   1   3  1 o   1.211    1.204   180.00   2.58522   0.02
   1   4  -2  1 o  43.865   42.533    0.00    2.58076   0.66
   1   0   2  2 o   2.590    2.702   180.00   2.66754  19.52
   2   3   0  1 o   2.822    2.305   180.00   2.56039   0.04
   1   3  -4  1 o   8.969    8.104    0.00    2.55216   0.13
   2   3  -1  1 o  10.544    9.531   180.00   2.55213   0.15
   0   4   3  1 o  48.681   49.144   180.00   2.53924   0.69
   1   1   5  1 o   4.231    4.201    0.00    2.53037   0.06
   2   1  -4  1 o  14.610   14.344    0.00    2.52742   0.20
   1   4   2  1 o  56.938   55.179   180.00   2.51920   0.78
   1   2  -5  1 o   0.180    0.192    0.00    2.50977   0.00
   2   3   1  1 o  13.560   18.536   180.00   2.49255   0.18
   2   3  -2  1 o   4.699   12.548    0.00    2.46989   0.06
   1   3   4  1 o   7.172    8.724    0.00    2.43697   0.09
   0   0   6  1 o  168.539  179.258   0.00    2.43034   1.00
   2   2   3  1 o  35.824   40.516   180.00   2.41989   0.42
   1   4  -3  1 o   0.006    0.010    0.00    2.41262   0.00
   0   1   6  1 o  103.288  114.793   0.00    2.38128   1.14
   1   2   5  1 o   4.311    4.674   180.00   2.37473   0.05
   2   2  -4  1 o  23.412   25.258   180.00   2.37228   0.25
   2   3   2  1 o  36.517   38.696   180.00   2.36505   0.39
   2   0   4  1 o  101.206  106.555  180.00   2.36220   0.54
   1   0  -6  1 o  36.756   38.777    0.00    2.35415   0.19
   0   5   1  1 o  10.219   10.875    0.00    2.35114   0.11
   0   3   5  1 o   0.335    0.357    0.00    2.35048   0.00
   1   4   3  1 o  218.982  237.850   0.00    2.33800   2.25
   2   3  -3  1 o   3.211    3.527   180.00   2.33301   0.03
   2   1   4  1 o  24.768   31.736   180.00   2.31708   0.25
   1   1  -6  1 o  14.788   20.155   180.00   2.30948   0.14
   0   4   4  1 o   8.900   13.352    0.00    2.30624   0.09
   1   3  -5  1 o   0.010    0.013    0.00    2.27041   0.00
   0   5   2  1 o  28.987   32.244   180.00   2.26449   0.26
   2   1  -5  1 o   0.524    0.572   180.00   2.26363   0.00
   0   2   6  1 o  150.958  150.850   0.00    2.25020   1.34
   1   5   0  1 o  18.190   18.035   180.00   2.24463   0.16
   3   0   0  1 o   0.009    0.009   180.00   2.23330   0.00
   1   5  -1  1 o   3.212    3.230    0.00    2.22871   0.03
   2   4   0  1 o  134.838  133.978   0.00    2.22565   1.15
   1   0   6  1 o  110.309  106.951   0.00    2.22100   0.47
   1   4  -4  1 o   0.101    0.098    0.00    2.22023   0.00
   2   4  -1  1 o   3.060    2.955   180.00   2.22022   0.03
   1   5   1  1 o  135.338  128.657   0.00    2.20843   1.12
   2   3   3  1 o  20.270   19.624   180.00   2.20322   0.17
   3   1  -1  1 o   0.929    0.915    0.00    2.19966   0.01
   2   2   4  1 o  50.504   50.401    0.00    2.19580   0.41
   3   1   0  1 o   7.618    7.610   180.00   2.19505   0.06
   3   0  -2  1 o  72.717   72.351    0.00    2.19177   0.29
   1   2  -6  1 o  91.355   89.676    0.00    2.18933   0.73
   1   1   6  1 o   0.176    0.161   180.00   2.18337   0.00
   2   4   1  1 o   0.010    0.009   180.00   2.18065   0.00
   1   3   5  1 o   1.956    1.676   180.00   2.16897   0.02
   1   1   0  2 o  10.122   10.154    0.00    2.24829  19.85
   2   3  -4  1 o   3.015    2.633    0.00    2.16711   0.02
   2   4  -2  1 o  49.868   44.374    0.00    2.16543   0.38
   1   5  -2  1 o   5.690    5.153    0.00    2.16384   0.04
   3   1  -2  1 o  53.985   51.648   180.00   2.15558   0.41
   2   2  -5  1 o  22.810   21.903   180.00   2.15015   0.17
   1   4   4  1 o  50.175   47.975    0.00    2.14315   0.37
   3   1   1  1 o  45.780   43.812    0.00    2.14266   0.34
   0   5   3  1 o   7.335    7.209    0.00    2.13919   0.05
   1   5   2  1 o   0.071    0.478    0.00    2.12717   0.00
   3   2  -1  1 o  11.691   10.447   180.00   2.09510   0.08
   2   4   2  1 o  168.909  154.895   0.00    2.09374   1.14
   3   2   0  1 o  86.297   82.305    0.00    2.09112   0.58
   0   4   5  1 o  144.133  143.270  180.00   2.08361   0.95
   3   0   2  1 o   3.151    3.132    0.00    2.08311   0.01
   1   2   6  1 o  119.103  118.270   0.00    2.08101   0.78
   2   1   5  1 o  19.190   18.955    0.00    2.07480   0.12
   0   3   6  1 o   0.471    0.465    0.00    2.07285   0.00
   2   4  -3  1 o   8.089    7.996   180.00   2.07141   0.05
   3   1  -3  1 o   4.270    4.221    0.00    2.07098   0.03
   1   5  -3  1 o   6.678    6.571   180.00   2.06183   0.04
   2   0  -6  1 o   0.258    0.252   180.00   2.05790   0.00
   3   2  -2  1 o  223.691  217.959   0.00    2.05691   1.41
   0   1   7  1 o  19.223   18.346    0.00    2.05200   0.12
   3   1   2  1 o   0.022    0.021   180.00   2.05197   0.00
   3   2   1  1 o   5.616    5.180   180.00   2.04567   0.03
   2   3   4  1 o   6.857    6.457    0.00    2.03009   0.04
   2   1  -6  1 o  18.776   17.735   180.00   2.02786   0.11
   1   4  -5  1 o  76.925   72.699    0.00    2.02722   0.46
   1   3  -6  1 o  11.236   10.631    0.00    2.02498   0.07
   1   5   3  1 o   0.076    0.074   180.00   2.01467   0.00
   1   1  -7  1 o  22.797   22.616   180.00   2.01306   0.13
   0   5   4  1 o   3.649    4.068   180.00   1.99424   0.02
   2   3  -5  1 o   6.813    7.537    0.00    1.99386   0.04
   1   0   3  2 o   2.813    2.784   180.00   2.06827   8.01
   3   0  -4  1 o  101.880  103.057   0.00    1.98631   0.28
   2   2   5  1 o  79.230   80.169   180.00   1.98637   0.44
   0   6   0  1 o  25.340   25.521   180.00   1.98526   0.07
   3   2  -3  1 o  78.329   78.361    0.00    1.98301   0.43
   2   4   3  1 o  14.366   14.260    0.00    1.97896   0.08
   0   6   1  1 o  30.141   30.633    0.00    1.96711   0.16
   0   2   7  1 o  17.183   17.482    0.00    1.96634   0.09
   3   2   2  1 o   1.613    1.641   180.00   1.96631   0.01
   3   1  -4  1 o   0.340    0.340    0.00    1.95925   0.00
   1   4   5  1 o   1.150    1.133   180.00   1.95403   0.01
   2   4  -4  1 o  110.270  108.288   0.00    1.95267   0.57
   3   3  -1  1 o  33.810   33.070    0.00    1.94972   0.17
   3   3   0  1 o   0.552    0.538    0.00    1.94651   0.00
   2   2  -6  1 o  17.609   17.103    0.00    1.94506   0.09
   2   5   0  1 o  39.257   37.834   180.00   1.94144   0.20
   1   3   6  1 o   9.066    8.676   180.00   1.93835   0.05
   1   5  -4  1 o  37.914   36.245    0.00    1.93784   0.19
   2   5  -1  1 o  26.088   24.939    0.00    1.93783   0.13
   3   1   3  1 o   0.572    0.545   180.00   1.93680   0.00
   1   2  -7  1 o  29.029   27.418   180.00   1.93199   0.14
   3   3  -2  1 o   4.307    3.901   180.00   1.91883   0.02
   0   6   2  1 o  49.953   45.008    0.00    1.91552   0.24
   1   1   7  1 o   4.112    3.709   180.00   1.91472   0.02
   2   5   1  1 o  14.593   13.396   180.00   1.91136   0.07
   3   3   1  1 o   4.133    3.851    0.00    1.90970   0.02
   1   6   0  1 o   4.651    4.575    0.00    1.90345   0.02
   2   5  -2  1 o  89.475   88.751   180.00   1.90108   0.41
   1   6  -1  1 o  25.212   25.218    0.00    1.89371   0.12
   2   0   6  1 o  161.821  163.094   0.00    1.88748   0.36
   1   5   4  1 o  11.571   11.669    0.00    1.88595   0.05
   3   2  -4  1 o   8.900    8.974   180.00   1.88428   0.04
   0   4   6  1 o  37.227   37.503   180.00   1.88287   0.17
   1   6   1  1 o   0.729    0.733    0.00    1.88123   0.00
   2   0   0  2 o   0.562    0.548    0.00    1.94708   0.63
   3   2   3  1 o   0.284    0.288    0.00    1.86427   0.00
   2   1   6  1 o   2.993    3.040   180.00   1.86422   0.01
   2   3   5  1 o  87.748   88.880   180.00   1.86118   0.37
   3   3  -3  1 o  58.782   59.289   180.00   1.85843   0.25
   1   6  -2  1 o  324.505  323.258   0.00    1.85344   1.36
   2   5   2  1 o  14.477   14.347    0.00    1.85202   0.06
   2   4   4  1 o  187.745  184.986   0.00    1.85065   0.78
   1   4  -6  1 o  11.406   11.035    0.00    1.84677   0.05
   0   5   5  1 o   2.437    2.341   180.00   1.84500   0.01
   0   3   7  1 o  33.036   31.696   180.00   1.84468   0.14
   3   3   2  1 o  28.738   27.570    0.00    1.84465   0.12
   1   2   7  1 o   3.747    3.594    0.00    1.84456   0.02
   0   6   3  1 o   0.196    0.187   180.00   1.83787   0.00
   2   5  -3  1 o  36.180   34.580   180.00   1.83651   0.15
   3   1  -5  1 o  15.706   15.064   180.00   1.83413   0.06
   1   1   2  2 o   0.110    0.099    0.00    1.91593   0.23
   3   0   4  1 o  122.707  118.221   0.00    1.83178   0.25
   1   6   2  1 o   7.188    6.954    0.00    1.83023   0.03
   2   3  -6  1 o   1.207    1.183    0.00    1.82708   0.00
   2   1  -7  1 o  11.457   11.440    0.00    1.82392   0.05
   2   4  -5  1 o   0.884    0.887   180.00   1.82307   0.00
   0   0   8  1 o  316.424  317.981   0.00    1.82275   0.62
   1   3  -7  1 o  28.453   28.349    0.00    1.81623   0.11
   3   1   4  1 o  27.390   25.845   180.00   1.81050   0.11
   2   0   1  2 o   3.116    3.132    0.00    1.88170   6.16
   1   5  -5  1 o   0.151    0.142   180.00   1.80550   0.00
   0   1   8  1 o   0.782    0.751   180.00   1.80178   0.00
   1   0  -8  1 o   4.176    4.041    0.00    1.80069   0.01
   2   2   6  1 o  23.366   22.808    0.00    1.79928   0.09
   3   4  -1  1 o  49.585   48.794   180.00   1.78915   0.18
   1   6  -3  1 o  11.552   11.326   180.00   1.78811   0.04
   3   4   0  1 o   6.619    6.453   180.00   1.78667   0.02
   1   1  -8  1 o   1.530    1.445    0.00    1.78046   0.01
   1   4   6  1 o   0.037    0.035    0.00    1.78036   0.00
   3   3  -4  1 o  106.311  98.493    0.00    1.77642   0.38
   3   2  -5  1 o   0.386    0.355    0.00    1.77219   0.00
   2   5   3  1 o   8.348    7.709    0.00    1.77116   0.03
   3   4  -2  1 o  118.213  112.302   0.00    1.76519   0.41
   0   0   4  2 o  13.150   12.710    0.00    1.83077   3.90
   2   2  -7  1 o  19.467   18.693    0.00    1.76297   0.07
   3   3   3  1 o  18.264   17.740   180.00   1.75963   0.06
   3   4   1  1 o   1.215    1.185   180.00   1.75808   0.00
   1   6   3  1 o  25.844   25.259    0.00    1.75709   0.09
   1   5   5  1 o  64.352   63.475    0.00    1.75322   0.22
   2   5  -4  1 o  17.262   17.067    0.00    1.75223   0.06
   3   2   4  1 o  24.526   24.325   180.00   1.75084   0.08
   0   6   4  1 o   1.603    1.628    0.00    1.74349   0.01
   1   3   7  1 o   1.499    1.526   180.00   1.74303   0.00
   0   2   8  1 o  61.476   62.604   180.00   1.74295   0.20
   3   0  -6  1 o  313.713  318.759   0.00    1.72420   0.50
   1   2  -8  1 o   0.378    0.384    0.00    1.72363   0.00
   2   4   5  1 o   1.389    1.405    0.00    1.72000   0.00
   1   0   8  1 o   8.933    9.032    0.00    1.71975   0.01
   3   4  -3  1 o  21.730   21.941   180.00   1.71783   0.07
   2   6   0  1 o   4.265    4.432   180.00   1.70788   0.01
   0   4   7  1 o  20.883   21.772    0.00    1.70695   0.06
   3   4   2  1 o  10.732   11.190    0.00    1.70693   0.03
   3   1  -6  1 o  17.473   18.242   180.00   1.70642   0.05
   1   6  -4  1 o   1.989    2.079   180.00   1.70543   0.01
   2   6  -1  1 o   4.441    4.643    0.00    1.70542   0.01
   2   3   6  1 o   9.224    9.643    0.00    1.70467   0.03
   1   1   8  1 o  55.917   58.132   180.00   1.70211   0.17
   0   5   6  1 o   0.127    0.132    0.00    1.70127   0.00
   2   4  -6  1 o  31.544   33.090   180.00   1.69298   0.09
   0   7   1  1 o  68.262   72.770   180.00   1.69018   0.20
   2   6   1  1 o  18.177   19.549    0.00    1.68729   0.05
   1   4  -7  1 o  34.459   36.860    0.00    1.68433   0.10
   2   1   7  1 o   7.673    8.197    0.00    1.68407   0.02
   3   1   5  1 o  10.990   11.682   180.00   1.68318   0.03
   2   6  -2  1 o   1.962    2.039    0.00    1.68021   0.01
   3   3  -5  1 o   3.275    3.442   180.00   1.68157   0.01
   2   5   4  1 o   0.718    0.731    0.00    1.67739   0.00
   4   0   0  1 o  272.957  275.753   0.00    1.67497   0.39
   1   5  -6  1 o  18.518   18.694   180.00   1.67450   0.05
   2   3  -7  1 o   1.940    1.957    0.00    1.67369   0.01
   1   6   4  1 o   2.669    2.707   180.00   1.66973   0.01
   2   0  -8  1 o  256.833  262.068   0.00    1.66578   0.36
   4   0  -2  1 o  178.424  182.064   0.00    1.66576   0.25
   4   1  -1  1 o  10.107   10.317    0.00    1.66491   0.03
   3   3   4  1 o  35.322   36.047   180.00   1.66330   0.10
   4   1   0  1 o  25.794   26.294   180.00   1.65866   0.07
   0   7   2  1 o   0.398    0.406   180.00   1.65711   0.00
   2   5  -5  1 o   7.932    8.086    0.00    1.65678   0.02
   0   3   8  1 o   7.562    7.709   180.00   1.65654   0.02
   3   2  -6  1 o   1.733    1.767   180.00   1.65620   0.00
   3   4  -4  1 o  12.517   12.763   180.00   1.65244   0.03
   1   2   8  1 o  59.073   60.235   180.00   1.65225   0.16
   2   0   2  2 o   4.081    4.130    0.00    1.71913   5.69
   2   1  -8  1 o   1.106    1.129   180.00   1.64973   0.00
   4   1  -2  1 o   3.756    3.836    0.00    1.64970   0.01
   1   7   0  1 o   1.581    1.615    0.00    1.64929   0.00
   2   6   2  1 o  31.526   32.352    0.00    1.64605   0.08
   1   7  -1  1 o   0.012    0.012    0.00    1.64294   0.00
   0   6   5  1 o   0.726    0.748    0.00    1.64111   0.00
   1   3  -8  1 o  14.933   15.389   180.00   1.63992   0.04
   3   4   3  1 o   7.072    7.289   180.00   1.63890   0.02
   2   2   7  1 o  17.049   17.541   180.00   1.63574   0.04
   2   6  -3  1 o   9.443    9.705    0.00    1.63513   0.02
   3   2   5  1 o   0.012    0.012    0.00    1.63492   0.00
   1   7   1  1 o  17.297   17.764    0.00    1.63476   0.04
   4   1   1  1 o  189.365  192.064  180.00   1.63165   0.49
   3   5  -1  1 o  31.716   32.083    0.00    1.63119   0.08
   3   5   0  1 o   0.213    0.213   180.00   1.62931   0.00
   1   4   7  1 o  13.136   12.883   180.00   1.62546   0.03
   1   5   6  1 o   0.001    0.001   180.00   1.62452   0.00
   4   2  -1  1 o  97.267   97.615    0.00    1.61816   0.24
   1   7  -2  1 o  32.645   33.031    0.00    1.61643   0.08
   4   1  -3  1 o  13.784   14.046   180.00   1.61474   0.03
   1   6  -5  1 o  18.819   19.295   180.00   1.61313   0.05
   3   5  -2  1 o  12.301   12.618    0.00    1.61298   0.03
   4   2   0  1 o   0.160    0.164    0.00    1.61242   0.00
   3   5   1  1 o  34.118   35.440   180.00   1.60754   0.08
   0   7   3  1 o  34.571   35.912   180.00   1.60607   0.08
   0   1   9  1 o  81.872   85.016   180.00   1.60544   0.20
   2   2  -8  1 o   4.426    4.590    0.00    1.60422   0.01
   4   2  -2  1 o   2.680    2.780   180.00   1.60419   0.01
   4   0   2  1 o   9.381    9.707   180.00   1.60107   0.01
   1   7   2  1 o  16.874   17.460   180.00   1.60097   0.04
   2   4   6  1 o  11.069   11.611   180.00   1.59422   0.03
   1   1  -9  1 o  66.143   69.405    0.00    1.59405   0.16
   1   0   4  2 o   1.651    1.683   180.00   1.65680   1.99
   2   6   3  1 o   2.212    2.307    0.00    1.58849   0.01
   4   2   1  1 o  238.639  248.265   0.00    1.58758   0.55
   4   1   2  1 o  11.709   12.158   180.00   1.58680   0.03
   3   1  -7  1 o  11.644   12.054    0.00    1.58314   0.03
   3   3  -6  1 o  13.191   13.675   180.00   1.58152   0.03
   2   5   5  1 o   7.501    7.778   180.00   1.57828   0.02
   1   3   8  1 o   1.239    1.285    0.00    1.57809   0.00
   4   0  -4  1 o  189.377  195.967  180.00   1.57726   0.21
   3   5  -3  1 o   3.864    3.990    0.00    1.57660   0.01
   1   6   5  1 o   0.256    0.264   180.00   1.57551   0.00
   3   4  -5  1 o  21.411   21.997    0.00    1.57528   0.05
   3   0   6  1 o  45.310   46.452   180.00   1.57480   0.05
   2   6  -4  1 o  61.476   63.024    0.00    1.57480   0.14
   1   7  -3  1 o   9.005    9.142   180.00   1.57255   0.02
   4   2  -3  1 o   3.638    3.686   180.00   1.57199   0.01
   2   4  -7  1 o   0.046    0.046    0.00    1.56879   0.00
   0   5   7  1 o  93.835   94.788    0.00    1.56818   0.21
   3   5   2  1 o  62.872   63.512    0.00    1.56816   0.14
   2   3   7  1 o  11.340   11.485   180.00   1.56368   0.02
   4   1  -4  1 o  51.382   52.032   180.00   1.56361   0.11
   0   2   9  1 o  60.557   61.306    0.00    1.56341   0.13
   3   3   5  1 o  220.958  223.525   0.00    1.56297   0.48
   3   1   6  1 o  44.718   45.044   180.00   1.56122   0.10
   3   4   4  1 o  14.274   14.342    0.00    1.56023   0.03
   2   5  -6  1 o  36.570   36.725   180.00   1.55732   0.08
   0   4   8  1 o  34.164   34.841    0.00    1.55464   0.07
   1   2  -9  1 o   4.252    4.406    0.00    1.55288   0.01
   1   7   3  1 o   8.021    8.427    0.00    1.55132   0.02
   1   5  -7  1 o   7.858    8.301   180.00   1.55059   0.02
   4   3  -1  1 o  16.138   17.223    0.00    1.54831   0.03
   4   2   2  1 o   2.574    2.753   180.00   1.54617   0.01
   0   7   4  1 o  10.766   11.464    0.00    1.54194   0.02
   2   0   8  1 o  74.737   79.745    0.00    1.54339   0.08
   4   3   0  1 o  21.017   22.422    0.00    1.54327   0.04
   3   2  -7  1 o  55.500   59.174   180.00   1.54279   0.11
   1   4  -8  1 o  79.904   84.937    0.00    1.54088   0.16
   0   6   6  1 o  12.657   13.367    0.00    1.53750   0.03
   2   3  -8  1 o  21.408   22.556    0.00    1.53608   0.04
   4   3  -2  1 o   0.028    0.030   180.00   1.53606   0.00
   2   1   8  1 o  60.211   62.704    0.00    1.53060   0.12
   1   1   9  1 o  26.632   27.713    0.00    1.53038   0.05
   4   1   3  1 o  25.347   26.159    0.00    1.52837   0.05
   3   5  -4  1 o   7.081    7.227   180.00   1.52559   0.01
   4   2  -4  1 o  26.430   26.899    0.00    1.52470   0.05
   3   2   6  1 o   0.001    0.001    0.00    1.52248   0.00
   4   3   1  1 o   2.923    2.960    0.00    1.52145   0.01
   2   6   4  1 o  18.996   19.271   180.00   1.51980   0.04
   1   6  -6  1 o  73.913   75.760    0.00    1.51765   0.14
   2   7   0  1 o  77.594   79.883   180.00   1.51714   0.15
   1   7  -4  1 o  10.359   10.902   180.00   1.51542   0.02
   2   7  -1  1 o   3.074    3.235    0.00    1.51541   0.01
   3   5   3  1 o  21.679   23.016   180.00   1.51492   0.04
   4   3  -3  1 o   0.128    0.162    0.00    1.50771   0.00
   2   6  -5  1 o   0.241    0.300    0.00    1.50442   0.00
   1   5   7  1 o   0.109    0.136    0.00    1.50428   0.00
   2   7   1  1 o  12.031   14.467    0.00    1.50265   0.02
   2   1  -9  1 o  76.733   89.089   180.00   1.50132   0.14
   4   1  -5  1 o   1.353    1.553    0.00    1.50089   0.00
   0   3   9  1 o   1.098    1.235    0.00    1.50013   0.00
   2   7  -2  1 o   4.567    4.842   180.00   1.49764   0.01
   2   2   8  1 o  51.505   52.045   180.00   1.49404   0.09
   1   2   9  1 o   1.844    1.860    0.00    1.49384   0.00
   3   4  -6  1 o  26.159   26.181   180.00   1.49214   0.05
   4   2   3  1 o  33.346   33.358   180.00   1.49197   0.06
   1   3  -9  1 o  59.326   59.193   180.00   1.49083   0.11
   1   7   4  1 o  31.543   31.444    0.00    1.49021   0.06
   1   4   8  1 o  100.604  100.195   0.00    1.48925   0.18
   0   8   0  1 o  79.002   78.664    0.00    1.48894   0.07
   3   6  -1  1 o   0.333    0.331   180.00   1.48519   0.00
   4   3   2  1 o   4.525    4.505    0.00    1.48489   0.01
   3   6   0  1 o  43.710   43.553   180.00   1.48377   0.08
   3   3  -7  1 o  158.343  157.938   0.00    1.48189   0.28
   0   8   1  1 o   0.057    0.057   180.00   1.48124   0.00
   1   6   6  1 o  42.428   42.330    0.00    1.48014   0.07
   3   0  -8  1 o  11.804   11.774    0.00    1.47939   0.01
   2   5   6  1 o  12.316   12.285    0.00    1.47942   0.02
   2   4   7  1 o  364.715  363.259   0.00    1.47713   0.64
   3   4   5  1 o  82.765   82.385   180.00   1.47652   0.14
   2   7   2  1 o  83.945   83.073    0.00    1.47330   0.14
   4   0   4  1 o  23.185   22.857   180.00   1.47219   0.02
   3   6  -2  1 o  155.673  152.935  180.00   1.47140   0.27
   0   7   5  1 o  126.988  123.660  180.00   1.46976   0.22
   3   1  -8  1 o  12.716   12.266   180.00   1.46811   0.02
   3   6   1  1 o  14.644   14.066   180.00   1.46727   0.02
   2   2  -9  1 o  10.426    9.994   180.00   1.46677   0.02
   4   2  -5  1 o   0.418    0.400    0.00    1.46637   0.00
   4   3  -4  1 o   4.301    4.112    0.00    1.46584   0.01
   2   7  -3  1 o   7.559    7.222    0.00    1.46546   0.01
   3   5  -5  1 o   0.714    0.682   180.00   1.46425   0.00
   4   4  -1  1 o  83.589   79.854    0.00    1.46414   0.14
   3   3   6  1 o  23.477   22.437   180.00   1.46386   0.04
   4   1   4  1 o   0.939    0.906    0.00    1.46107   0.00
   4   4   0  1 o  18.356   17.807   180.00   1.45989   0.03
   2   0   3  2 o   1.680    1.708    0.00    1.52215   1.46
   2   5  -7  1 o  64.630   62.917    0.00    1.45903   0.11
   0   8   2  1 o  44.498   43.352   180.00   1.45883   0.07
   0   0  10  1 o   8.077    7.887   180.00   1.45820   0.01
   2   4  -8  1 o  165.196  163.085   0.00    1.45379   0.27
   4   4  -2  1 o  55.405   54.699    0.00    1.45377   0.09
   1   8   0  1 o   3.151    3.113   180.00   1.45348   0.01
   1   0 -10  1 o  87.855   86.956   180.00   1.45249   0.07
   3   5   4  1 o   5.258    5.207   180.00   1.45214   0.01
   1   7  -5  1 o  10.400   10.353   180.00   1.44956   0.02
   1   8  -1  1 o  205.458  204.672  180.00   1.44913   0.33
   3   1   7  1 o  52.450   52.346   180.00   1.44794   0.08
   0   5   8  1 o  19.428   19.397    0.00    1.44763   0.03
   0   1  10  1 o  90.140   90.019    0.00    1.44740   0.15
   2   6   5  1 o  18.958   18.932    0.00    1.44491   0.03
   3   6  -3  1 o   1.039    1.035   180.00   1.44362   0.00
   1   8   1  1 o  323.977  322.552  180.00   1.44351   0.52
   1   1 -10  1 o   7.267    7.185   180.00   1.44181   0.01
   4   0  -6  1 o  206.234  203.722  180.00   1.44161   0.16
   4   4   1  1 o  10.207   10.070   180.00   1.44137   0.02
   2   3   8  1 o   2.274    2.213    0.00    1.43853   0.00
   1   3   9  1 o   0.300    0.291   180.00   1.43836   0.00
   0   6   7  1 o  43.079   41.788   180.00   1.43715   0.07
   3   6   2  1 o  26.211   25.426   180.00   1.43714   0.04
   4   3   3  1 o  32.796   31.809    0.00    1.43669   0.05
   1   5  -8  1 o  149.458  144.980   0.00    1.43650   0.23
   3   2  -8  1 o  16.933   16.448    0.00    1.43576   0.03
   2   7   3  1 o   1.842    1.846    0.00    1.43160   0.00
   4   1  -6  1 o   7.113    7.159    0.00    1.43117   0.01
   1   8  -2  1 o   7.367    7.439    0.00    1.43084   0.01
   4   4  -3  1 o   3.200    3.267    0.00    1.42967   0.00
   4   2   4  1 o  71.590   73.377    0.00    1.42917   0.11
   2   6  -6  1 o  40.483   41.609   180.00   1.42878   0.06
   2   1   0  2 o   6.094    6.003   180.00   1.47185   4.65
   0   8   3  1 o   5.234    5.414    0.00    1.42365   0.01
   1   6  -7  1 o  31.198   32.265    0.00    1.42357   0.05
   0   4   9  1 o  10.226   10.569   180.00   1.42321   0.02
   1   7   5  1 o   3.916    4.042    0.00    1.42208   0.01
   2   7  -4  1 o  17.982   18.550    0.00    1.42155   0.03
   1   8   2  1 o   9.644    9.957    0.00    1.42009   0.01
   3   2   7  1 o  45.578   47.456    0.00    1.41687   0.07
   0   2  10  1 o   1.881    1.961   180.00   1.41637   0.00
   1   4  -9  1 o   3.237    3.383    0.00    1.41525   0.00
   2   3  -9  1 o  50.870   53.207   180.00   1.41414   0.07
   4   3  -5  1 o  116.827  122.165  180.00   1.41379   0.17
   1   2 -10  1 o  31.076   32.201    0.00    1.41113   0.05
   4   4   2  1 o  196.634  202.556   0.00    1.41017   0.29
   3   4  -7  1 o   2.255    2.284   180.00   1.40760   0.00
   3   6  -4  1 o  97.372   97.454   180.00   1.40416   0.14
   4   2  -6  1 o   0.514    0.516    0.00    1.40115   0.00
   1   8  -3  1 o  169.398  170.657  180.00   1.40014   0.24
   2   1   9  1 o  18.067   18.218    0.00    1.39957   0.03
   1   0  10  1 o  54.538   55.026    0.00    1.39872   0.04
   3   5  -6  1 o   2.936    2.955   180.00   1.39676   0.00
   3   6   3  1 o  99.145   99.431   180.00   1.39582   0.14
   1   5   8  1 o   3.259    3.247   180.00   1.39439   0.00
   0   7   6  1 o  63.759   63.361   180.00   1.39393   0.09
   4   4  -4  1 o  78.242   77.706    0.00    1.39382   0.11
   3   4   6  1 o  101.885  100.340   0.00    1.39212   0.14
   2   1   1  2 o   2.189    2.176   180.00   1.44299   3.09
   1   1  10  1 o  24.212   23.668    0.00    1.38918   0.03
   4   1   5  1 o  17.314   16.926    0.00    1.38916   0.02
   1   6   7  1 o   7.749    7.585    0.00    1.38749   0.01
   3   3  -8  1 o  23.728   23.294   180.00   1.38629   0.03
   1   8   3  1 o  65.191   64.233   180.00   1.38509   0.09
   2   5   7  1 o  106.898  105.556   0.00    1.38443   0.14
   3   5   5  1 o   8.618    8.523    0.00    1.38393   0.01
   2   0 -10  1 o  117.213  115.996  180.00   1.38375   0.08
   2   7   4  1 o  49.249   49.175   180.00   1.38071   0.07
   4   3   4  1 o  14.109   14.100    0.00    1.38036   0.02
   1   7  -6  1 o  45.203   45.298   180.00   1.37909   0.06
   0   8   4  1 o   6.581    6.603    0.00    1.37840   0.01
   2   1 -10  1 o  15.330   15.394   180.00   1.37451   0.02
   4   5  -1  1 o  88.132   88.417    0.00    1.37372   0.12
   2   2   9  1 o  50.105   50.073   180.00   1.37146   0.07
   2   4   8  1 o  61.895   61.713    0.00    1.37028   0.08
   4   5   0  1 o  11.578   11.542    0.00    1.37020   0.02
   1   4   9  1 o  10.490   10.456    0.00    1.37013   0.01
   3   3   7  1 o   0.983    0.979    0.00    1.36927   0.00
   2   7  -5  1 o  36.789   36.605   180.00   1.36914   0.05
   0   3  10  1 o   0.110    0.110   180.00   1.36881   0.00
   4   4   3  1 o  14.494   14.411   180.00   1.36869   0.02
   2   6   6  1 o  16.118   16.010   180.00   1.36791   0.02
   2   5  -8  1 o  36.256   36.010   180.00   1.36516   0.05
   4   5  -2  1 o  25.699   25.526   180.00   1.36514   0.03
   1   3 -10  1 o  25.259   25.121    0.00    1.36408   0.03
   3   1  -9  1 o  45.698   45.533   180.00   1.36293   0.06
   1   2  10  1 o  19.081   19.049    0.00    1.36168   0.02
   4   2   5  1 o  34.156   34.101   180.00   1.36166   0.04
   2   8   0  1 o  162.813  162.721   0.00    1.36060   0.21
   1   8  -4  1 o  157.198  157.104   0.00    1.35936   0.20
   2   8  -1  1 o  90.904   90.849    0.00    1.35936   0.11
   4   1  -7  1 o  66.501   66.375    0.00    1.35840   0.08
   3   6  -5  1 o  162.096  160.314  180.00   1.35589   0.20
   1   1   4  2 o   0.000    0.000    0.00    1.41964   0.00
   4   3  -6  1 o   1.238    1.219   180.00   1.35506   0.00
   4   5   1  1 o  10.598   10.422    0.00    1.35486   0.01
   3   7  -1  1 o  39.673   38.953   180.00   1.35460   0.05
   3   7   0  1 o  28.541   27.838   180.00   1.35352   0.04
   3   0   8  1 o  83.054   80.886   180.00   1.35327   0.05
   2   6  -7  1 o  21.883   21.126    0.00    1.35175   0.03
   1   7   6  1 o   4.114    3.953    0.00    1.35077   0.01
   2   8   1  1 o  25.673   24.605   180.00   1.35012   0.03
   2   4  -9  1 o  33.315   31.838   180.00   1.34915   0.04
   4   4  -5  1 o  144.718  138.209   0.00    1.34884   0.18
   2   2 -10  1 o  41.993   40.058   180.00   1.34785   0.05
   2   8  -2  1 o  64.187   61.281    0.00    1.34649   0.08
   3   6   4  1 o  38.266   36.549    0.00    1.34626   0.05
   4   5  -3  1 o  26.516   25.402   180.00   1.34513   0.03
   3   1   8  1 o  109.696  105.281  180.00   1.34462   0.13
   3   7  -2  1 o   0.078    0.075   180.00   1.34411   0.00
   0   6   8  1 o   2.148    2.079   180.00   1.34266   0.00
   1   8   4  1 o   2.714    2.644   180.00   1.34108   0.00
   3   7   1  1 o  13.933   13.579   180.00   1.34096   0.02
   5   0   0  1 o  14.944   14.611   180.00   1.33998   0.01
   0   5   9  1 o  49.912   48.833    0.00    1.33974   0.06
   5   0  -2  1 o  25.576   25.027   180.00   1.33969   0.02
   5   1  -1  1 o   0.000    0.000   180.00   1.33702   0.00
   3   2  -9  1 o  153.061  150.628  180.00   1.33692   0.18
   1   6  -8  1 o   2.736    2.702    0.00    1.33377   0.00
   1   5  -9  1 o  15.963   15.775   180.00   1.33310   0.02
   4   2  -7  1 o  23.621   23.353   180.00   1.33265   0.03
   5   1   0  1 o  19.326   19.130   180.00   1.33158   0.02
   5   1  -2  1 o  23.245   23.018   180.00   1.33130   0.03
   4   5   2  1 o  37.628   37.426    0.00    1.32885   0.04
   2   8   2  1 o  20.359   20.255    0.00    1.32871   0.02
   2   3   9  1 o  153.398  152.798  180.00   1.32815   0.18
   3   5  -7  1 o   0.004    0.004    0.00    1.32670   0.00
   0   8   5  1 o  75.938   75.925    0.00    1.32611   0.09
   3   4  -8  1 o   7.429    7.439    0.00    1.32490   0.01
   4   0   6  1 o  210.797  211.273   0.00    1.32417   0.12
   2   7   5  1 o   2.374    2.380    0.00    1.32383   0.00
   2   8  -3  1 o  16.396   16.459    0.00    1.32295   0.02
   3   7  -3  1 o  14.785   14.844    0.00    1.32284   0.02
   4   4   4  1 o   3.308    3.346   180.00   1.31972   0.00
   3   2   8  1 o  78.732   79.650    0.00    1.31963   0.09
   1   3  10  1 o  36.127   36.592   180.00   1.31926   0.04
   4   3   5  1 o   3.550    3.596   180.00   1.31924   0.00
   0   9   1  1 o   1.779    1.809    0.00    1.31809   0.00
   0   7   7  1 o   5.519    5.614    0.00    1.31785   0.01
   3   7   2  1 o   1.366    1.390   180.00   1.31784   0.00
   0   1  11  1 o  15.353   15.634    0.00    1.31751   0.02
   1   0   5  2 o   5.601    5.589   180.00   1.37086   3.24
   4   1   6  1 o   1.515    1.547    0.00    1.31607   0.00
   1   1 -11  1 o  49.042   50.136    0.00    1.31539   0.05
   5   1   1  1 o   0.560    0.572   180.00   1.31537   0.00
   4   5  -4  1 o  33.734   34.493    0.00    1.31514   0.04
   5   1  -3  1 o  10.266   10.499    0.00    1.31482   0.01
   2   1   2  2 o   1.149    1.141   180.00   1.36565   1.31
   3   5   6  1 o   0.590    0.604    0.00    1.31372   0.00
   5   2  -1  1 o  178.990  182.738  180.00   1.31245   0.20
   2   7  -6  1 o   1.413    1.440   180.00   1.31139   0.00
   1   8  -5  1 o  39.712   40.454    0.00    1.31122   0.04
   3   4   7  1 o  35.893   36.473    0.00    1.31002   0.04
   0   4  10  1 o   5.984    6.075   180.00   1.30962   0.01
   1   7  -7  1 o   0.424    0.428   180.00   1.30736   0.00
   5   2   0  1 o  33.951   34.291    0.00    1.30730   0.04
   5   2  -2  1 o  31.964   32.263    0.00    1.30703   0.03
   2   3 -10  1 o  180.563  182.097   0.00    1.30667   0.20
   1   4 -10  1 o   0.606    0.609   180.00   1.30548   0.00
   0   9   2  1 o  110.636  110.305  180.00   1.30222   0.12
   3   6  -6  1 o   1.616    1.610    0.00    1.30178   0.00
   1   6   8  1 o  72.099   71.568    0.00    1.29986   0.08
   1   9   0  1 o   8.585    8.510   180.00   1.29841   0.01
   2   8   3  1 o   0.258    0.255   180.00   1.29788   0.00
   4   4  -6  1 o  59.450   58.915    0.00    1.29756   0.06
   5   0   2  1 o  100.229  99.334    0.00    1.29715   0.05
   3   3  -9  1 o   0.212    0.210   180.00   1.29671   0.00
   5   0  -4  1 o  11.010   10.917   180.00   1.29636   0.01
   2   5   8  1 o  11.786   11.704    0.00    1.29531   0.01
   1   9  -1  1 o  51.343   50.989    0.00    1.29531   0.05
   1   5   9  1 o   0.113    0.112   180.00   1.29519   0.00
   2   0  10  1 o  25.887   25.742   180.00   1.29474   0.01
   0   2  11  1 o   6.129    6.109   180.00   1.29397   0.01
   4   5   3  1 o  22.862   22.788   180.00   1.29397   0.02
   4   0  -8  1 o  200.538  200.501   0.00    1.29315   0.10
   4   3  -7  1 o   6.511    6.520    0.00    1.29281   0.01
   4   2   6  1 o  30.402   30.468    0.00    1.29261   0.03
   3   7  -4  1 o  50.849   51.038    0.00    1.29228   0.05
   1   2 -11  1 o   5.547    5.576    0.00    1.29197   0.01
   5   2   1  1 o  37.672   37.871    0.00    1.29195   0.04
   2   6   7  1 o   1.985    1.998    0.00    1.29177   0.00
   5   2  -3  1 o   0.489    0.493   180.00   1.29143   0.00
   3   6   5  1 o   0.200    0.201   180.00   1.29137   0.00
   1   9   1  1 o  15.582   15.714   180.00   1.29129   0.02
   1   8   5  1 o  132.435  133.895  180.00   1.29077   0.14
   2   8  -4  1 o  12.833   12.998   180.00   1.29038   0.01
   5   1   2  1 o  80.708   82.048    0.00    1.28953   0.08
   5   1  -4  1 o  63.152   64.376   180.00   1.28875   0.06
   2   1  10  1 o   0.384    0.393   180.00   1.28715   0.00
   3   7   3  1 o  137.231  140.287  180.00   1.28577   0.14
   4   1  -8  1 o  15.979   16.331   180.00   1.28560   0.02
   4   6  -1  1 o  238.918  242.265  180.00   1.28306   0.24
   1   9  -2  1 o   1.675    1.692    0.00    1.28220   0.00
   3   3   8  1 o   3.890    3.906    0.00    1.28092   0.00
   4   6   0  1 o   0.177    0.177   180.00   1.28020   0.00
   2   0   4  2 o   3.525    3.481    0.00    1.33377   1.83
   1   7   7  1 o   0.949    0.947   180.00   1.27925   0.00
   2   5  -9  1 o   1.946    1.934    0.00    1.27742   0.00
   4   5  -5  1 o   1.117    1.110    0.00    1.27716   0.00
   0   9   3  1 o   5.035    5.001   180.00   1.27701   0.00
   2   6  -8  1 o  45.910   45.579    0.00    1.27608   0.05
   4   6  -2  1 o  10.845   10.767    0.00    1.27607   0.01
   3   0 -10  1 o  302.283  300.186   0.00    1.27508   0.15
   1   9   2  1 o  48.124   47.813    0.00    1.27444   0.05
   5   3  -1  1 o  14.073   13.983   180.00   1.27434   0.01
   2   4   9  1 o  12.845   12.770    0.00    1.27387   0.01
   1   1  11  1 o   6.434    6.422   180.00   1.27123   0.01
   5   3   0  1 o   0.039    0.039   180.00   1.26963   0.00
   0   8   6  1 o   0.153    0.153    0.00    1.26962   0.00
   5   3  -2  1 o  61.458   61.479   180.00   1.26938   0.06
   3   1 -10  1 o  18.230   18.234   180.00   1.26783   0.02
   4   6   1  1 o  36.417   36.419    0.00    1.26766   0.03
   5   2   2  1 o  54.308   54.296   180.00   1.26744   0.05
   5   2  -4  1 o   9.177    9.162   180.00   1.26670   0.01
   1   4  10  1 o  60.301   60.097   180.00   1.26602   0.06
   4   4   5  1 o  52.810   52.629   180.00   1.26601   0.05
   2   1 -11  1 o   3.606    3.589   180.00   1.26557   0.00
   2   2  10  1 o  22.625   22.486    0.00    1.26519   0.02
   2   7   6  1 o  191.315  189.185  180.00   1.26385   0.18
   4   2  -8  1 o  79.698   78.768    0.00    1.26371   0.08
   1   9  -3  1 o  45.707   44.817    0.00    1.25996   0.04
   4   6  -3  1 o  25.422   24.928    0.00    1.25968   0.02
   2   8   4  1 o   0.652    0.640    0.00    1.25960   0.00
   1   8  -6  1 o  19.766   19.404    0.00    1.25838   0.02
   0   3  11  1 o  85.992   84.536    0.00    1.25741   0.08
   3   5  -8  1 o  19.574   19.260   180.00   1.25678   0.02
   4   3   6  1 o   8.809    8.673    0.00    1.25616   0.01
   5   1   3  1 o  17.090   16.829   180.00   1.25574   0.02
   1   3 -11  1 o  34.929   34.396   180.00   1.25557   0.03
   5   3   1  1 o   4.551    4.481    0.00    1.25555   0.00
   0   6   9  1 o  92.837   91.417    0.00    1.25525   0.09
   5   3  -3  1 o  37.302   36.728    0.00    1.25507   0.03
   2   4 -10  1 o  16.284   16.031    0.00    1.25489   0.02
   5   1  -5  1 o  25.809   25.405   180.00   1.25478   0.02
   3   7  -5  1 o  91.562   90.073   180.00   1.25435   0.08
   4   5   4  1 o   8.035    7.853   180.00   1.25236   0.01
   3   0   0  2 o   3.124    3.099    0.00    1.29805   0.73
   3   1   9  1 o   0.850    0.827   180.00   1.25135   0.00
   2   7  -7  1 o   0.420    0.408   180.00   1.25107   0.00
   2   8  -5  1 o  87.514   84.933   180.00   1.25080   0.08
   1   2  11  1 o  159.191  154.008  180.00   1.25005   0.14
   1   6  -9  1 o  29.300   28.316   180.00   1.24978   0.03
   1   9   3  1 o   0.285    0.275   180.00   1.24897   0.00
   3   2 -10  1 o  54.599   52.415    0.00    1.24682   0.05
   3   7   4  1 o  26.607   25.540   180.00   1.24672   0.02
   4   6   2  1 o   1.682    1.614    0.00    1.24627   0.00
   3   4  -9  1 o  63.553   60.967    0.00    1.24606   0.06
   2   2 -11  1 o   5.805    5.564   180.00   1.24467   0.01
   3   6  -7  1 o  28.862   27.660    0.00    1.24450   0.03
   4   1   7  1 o  11.684   11.196    0.00    1.24426   0.01
   3   5   7  1 o  14.309   13.711    0.00    1.24405   0.01
   0   9   4  1 o  80.864   77.484    0.00    1.24405   0.07
   0   7   8  1 o  13.827   13.248    0.00    1.24386   0.01
   0   5  10  1 o   2.203    2.110   180.00   1.24371   0.00
   4   4  -7  1 o  55.366   53.050    0.00    1.24260   0.05
   1   5 -10  1 o  26.102   25.126   180.00   1.24016   0.02
   3   8  -1  1 o  81.232   78.343    0.00    1.23968   0.07
   3   8   0  1 o  21.340   20.665   180.00   1.23886   0.02
   1   7  -8  1 o   3.126    3.069    0.00    1.23678   0.00
   1   8   6  1 o   2.211    2.171   180.00   1.23674   0.00
   5   2   3  1 o  76.506   75.978   180.00   1.23532   0.07
   4   6  -4  1 o  92.503   92.137    0.00    1.23495   0.08
   5   2  -5  1 o  47.270   47.286    0.00    1.23441   0.04
   3   6   6  1 o  18.536   18.635   180.00   1.23377   0.02
   4   5  -6  1 o   3.534    3.563    0.00    1.23337   0.00
   5   3   2  1 o  17.714   17.907    0.00    1.23302   0.02
   5   3  -4  1 o  46.797   47.518    0.00    1.23234   0.04
   3   4   8  1 o  95.814   97.476    0.00    1.23202   0.08
   3   8  -2  1 o   1.856    1.892    0.00    1.23163   0.00
   3   2   9  1 o   4.438    4.534    0.00    1.23114   0.00
   2   3  10  1 o   5.590    5.715   180.00   1.23094   0.00
   2   9   0  1 o  15.711   16.065    0.00    1.23092   0.01
   1   9  -4  1 o   0.941    0.965   180.00   1.23000   0.00
   2   9  -1  1 o  26.849   27.512    0.00    1.23000   0.02
   4   3  -8  1 o  97.238   99.658    0.00    1.22958   0.08
   3   8   1  1 o  10.852   11.119    0.00    1.22920   0.01
   3   0   1  2 o   0.084    0.083   180.00   1.27813   0.04
   5   4  -1  1 o   2.445    2.472    0.00    1.22617   0.00
   4   2   7  1 o  35.590   35.535    0.00    1.22438   0.03
   2   9   1  1 o  13.554   13.431    0.00    1.22314   0.01
   5   0   4  1 o  89.208   88.059    0.00    1.22232   0.04
   5   4   0  1 o   5.328    5.253    0.00    1.22197   0.00
   5   4  -2  1 o  63.379   62.445    0.00    1.22175   0.05
   5   0  -6  1 o   0.425    0.418   180.00   1.22121   0.00
   2   9  -2  1 o  61.675   60.659    0.00    1.22044   0.05
   2   6   8  1 o   0.743    0.733   180.00   1.21849   0.00
   1   6   9  1 o   0.587    0.579    0.00    1.21838   0.00
   4   6   3  1 o  11.035   10.930   180.00   1.21736   0.01
   1   3  11  1 o  104.372  103.505  180.00   1.21700   0.09
   1   9   4  1 o   1.342    1.333   180.00   1.21641   0.00
   2   8   5  1 o  13.544   13.470   180.00   1.21597   0.01
   5   1   4  1 o   6.355    6.321    0.00    1.21593   0.01
   1   0 -12  1 o  81.463   81.128    0.00    1.21518   0.03
   3   8  -3  1 o  19.308   19.228   180.00   1.21520   0.02
   0   0  12  1 o  197.354  196.544   0.00    1.21517   0.08
   4   1  -9  1 o  21.974   21.890    0.00    1.21485   0.02
   5   1  -6  1 o   0.085    0.085   180.00   1.21485   0.00
   3   3 -10  1 o  30.511   30.392   180.00   1.21401   0.02
   2   5   9  1 o  28.764   28.607   180.00   1.21297   0.02
   2   3 -11  1 o   2.794    2.772    0.00    1.21202   0.00
   0   8   7  1 o  88.145   87.312   180.00   1.21133   0.07
   3   8   2  1 o  137.126  135.829   0.00    1.21133   0.11
   3   7  -6  1 o   0.419    0.415   180.00   1.21114   0.00
   0   4  11  1 o  19.210   19.018   180.00   1.21106   0.02
   2   1   3  2 o   0.506    0.497   180.00   1.26045   0.42
   4   4   6  1 o  57.280   56.648    0.00    1.20994   0.05
   1   7   8  1 o   5.466    5.407    0.00    1.20960   0.00
   1   4 -11  1 o  10.501   10.392    0.00    1.20942   0.01
   5   4   1  1 o  228.647  226.281   0.00    1.20940   0.18
   5   4  -3  1 o  14.894   14.759   180.00   1.20897   0.01
   1   1 -12  1 o  17.694   17.538    0.00    1.20890   0.01
   0   1  12  1 o   0.592    0.586    0.00    1.20890   0.00
   2   9   2  1 o   0.950    0.955    0.00    1.20716   0.00
   2   8  -6  1 o  52.268   53.114    0.00    1.20631   0.04
   1   5  10  1 o  20.025   20.384    0.00    1.20619   0.02
   4   5   5  1 o   2.770    2.820   180.00   1.20618   0.00
   0   9   5  1 o  33.612   34.756   180.00   1.20521   0.03
   2   6  -9  1 o  36.559   38.778   180.00   1.20356   0.03
   5   3   3  1 o  30.881   32.829   180.00   1.20338   0.02
   4   6  -5  1 o  27.751   29.518   180.00   1.20334   0.02
   1   8  -7  1 o   1.870    1.993    0.00    1.20317   0.00
   2   7   7  1 o  69.489   74.139    0.00    1.20308   0.05
   2   9  -3  1 o   6.370    6.813    0.00    1.20283   0.00
   3   7   5  1 o   4.378    4.687   180.00   1.20275   0.00
   5   3  -5  1 o  37.787   40.520   180.00   1.20254   0.03
   3   3   9  1 o   4.081    4.375   180.00   1.19952   0.00
   5   2   4  1 o   3.357    3.549    0.00    1.19736   0.00
   2   5 -10  1 o  45.309   47.720    0.00    1.19655   0.03
   4   2  -9  1 o  20.762   21.849    0.00    1.19633   0.02
   5   2  -6  1 o  11.246   11.835    0.00    1.19632   0.01
   4   7  -1  1 o   6.469    6.801    0.00    1.19603   0.00
   1   9  -5  1 o   0.025    0.026   180.00   1.19399   0.00
   4   7   0  1 o  76.932   80.573    0.00    1.19370   0.06
   4   3   7  1 o   0.062    0.065    0.00    1.19326   0.00
   3   8  -4  1 o   0.399    0.415    0.00    1.19138   0.00
   0  10   0  1 o   0.134    0.139    0.00    1.19115   0.00
   1   2 -12  1 o  35.017   36.289   180.00   1.19064   0.03
   0   2  12  1 o   1.993    2.065   180.00   1.19064   0.00
   2   7  -8  1 o   2.607    2.697   180.00   1.19036   0.00
   4   7  -2  1 o  118.866  122.980  180.00   1.19035   0.09
   2   1  11  1 o  26.689   27.568    0.00    1.19009   0.02
   5   4   2  1 o  30.252   31.080   180.00   1.18923   0.02
   3   5  -9  1 o  33.789   34.637    0.00    1.18888   0.03
   5   4  -4  1 o  63.285   64.766    0.00    1.18862   0.05
   2   4  10  1 o  113.443  115.288   0.00    1.18736   0.08
   0  10   1  1 o   9.810    9.962    0.00    1.18720   0.01
   3   6  -8  1 o  118.627  120.056   0.00    1.18625   0.09
   3   8   3  1 o  86.732   87.784    0.00    1.18628   0.06
   4   4  -8  1 o  26.048   26.355    0.00    1.18614   0.02
   4   5  -7  1 o  12.884   13.029   180.00   1.18588   0.01
   2   9   3  1 o   0.201    0.203    0.00    1.18390   0.00
   4   7   1  1 o  26.581   26.942   180.00   1.18352   0.02
   4   6   4  1 o  10.247   10.426   180.00   1.18252   0.01
   3   1 -11  1 o  37.318   37.997   180.00   1.18237   0.03
   1   8   7  1 o  20.994   21.480    0.00    1.18115   0.02
   4   0   8  1 o   2.390    2.446    0.00    1.18110   0.00
   1   9   5  1 o  49.271   50.485   180.00   1.17849   0.04
   2   9  -4  1 o   1.608    1.646    0.00    1.17820   0.00
   2   0 -12  1 o  54.089   55.061    0.00    1.17708   0.02
   1   0  12  1 o  86.706   88.256    0.00    1.17706   0.03
   4   7  -3  1 o  44.159   44.936    0.00    1.17702   0.03
   3   0   2  2 o   0.571    0.567   180.00   1.22344   0.21
   0   0   6  2 o   1.754    1.728    0.00    1.22051   0.11
   3   5   8  1 o  46.900   47.621    0.00    1.17668   0.03
   0  10   2  1 o  58.968   59.402   180.00   1.17557   0.04
   3   6   7  1 o  82.851   83.434   180.00   1.17553   0.06
   4   1   8  1 o  39.001   39.221   180.00   1.17534   0.03
   0   6  10  1 o  109.851  110.389   0.00    1.17524   0.08
   1   4  11  1 o   0.991    0.993   180.00   1.17483   0.00
   0   7   9  1 o   2.967    2.947    0.00    1.17340   0.00
   3   0  10  1 o  30.534   30.296   180.00   1.17323   0.01
   1  10   0  1 o  29.195   28.911   180.00   1.17276   0.02
   2   2  11  1 o   0.056    0.056    0.00    1.17266   0.00
   1   6 -10  1 o  13.356   13.206   180.00   1.17224   0.01
   3   4 -10  1 o  22.657   22.397   180.00   1.17215   0.02
   5   1   5  1 o  34.417   34.016   180.00   1.17204   0.02
   5   5  -1  1 o   0.577    0.570   180.00   1.17157   0.00
   2   1 -12  1 o   0.080    0.080   180.00   1.17137   0.00
   1   1  12  1 o   0.452    0.446    0.00    1.17136   0.00
   5   1  -7  1 o   0.006    0.006   180.00   1.17087   0.00
   1  10  -1  1 o   5.036    4.980    0.00    1.17048   0.00
   2   4 -11  1 o  39.963   39.536   180.00   1.17035   0.03
   2   8   6  1 o  26.276   26.163    0.00    1.16900   0.02
   1   7  -9  1 o   0.624    0.621    0.00    1.16893   0.00
   5   3   4  1 o  27.462   27.503    0.00    1.16821   0.02
   5   5   0  1 o  39.681   39.845   180.00   1.16791   0.03
   5   5  -2  1 o   6.607    6.646   180.00   1.16772   0.00
   3   1  10  1 o  43.033   43.341   180.00   1.16758   0.03
   1  10   1  1 o  13.894   14.003   180.00   1.16751   0.01
   4   3  -9  1 o   0.413    0.417    0.00    1.16726   0.00
   5   3  -6  1 o  59.070   59.685    0.00    1.16725   0.04
   4   6  -6  1 o  49.640   50.547   180.00   1.16650   0.03
   4   7   2  1 o   4.098    4.192    0.00    1.16606   0.00
   3   2 -11  1 o   0.599    0.618   180.00   1.16527   0.00
   3   7  -7  1 o   2.368    2.459    0.00    1.16461   0.00
   5   4   3  1 o   9.323    9.821    0.00    1.16257   0.01
   0   9   6  1 o   4.530    4.775   180.00   1.16233   0.00
   1   3 -12  1 o  33.119   34.939    0.00    1.16197   0.02
   0   3  12  1 o  117.917  124.399   0.00    1.16197   0.08
   5   4  -5  1 o   0.079    0.084   180.00   1.16181   0.00
   3   8  -5  1 o   7.138    7.531    0.00    1.16147   0.00
   1  10  -2  1 o   0.380    0.401   180.00   1.16077   0.00
   3   4   9  1 o   0.057    0.059    0.00    1.15909   0.00
   2   8  -7  1 o  69.152   72.107    0.00    1.15886   0.05
   4   2   8  1 o   6.367    6.624   180.00   1.15854   0.00
   0   5  11  1 o  45.604   47.380   180.00   1.15838   0.03
   4   5   6  1 o   6.027    6.215    0.00    1.15740   0.00
   1   5 -11  1 o  18.068   18.568   180.00   1.15694   0.01
   5   5   1  1 o   4.703    4.832   180.00   1.15692   0.00
   0  10   3  1 o  36.784   37.797    0.00    1.15692   0.02
   4   7  -4  1 o  57.446   58.964    0.00    1.15677   0.04
   5   5  -3  1 o  13.095   13.421    0.00    1.15655   0.01
   3   7   6  1 o  52.610   53.669    0.00    1.15580   0.04
   5   2   5  1 o  68.832   70.060    0.00    1.15538   0.05
   3   8   4  1 o  30.739   31.291    0.00    1.15540   0.02
   1  10   2  1 o  64.932   65.979    0.00    1.15501   0.04
   2   2 -12  1 o   0.009    0.009   180.00   1.15474   0.00
   1   2  12  1 o  14.294   14.508   180.00   1.15473   0.01
   2   9   4  1 o  78.280   79.421    0.00    1.15463   0.05
   5   2  -7  1 o   1.217    1.233   180.00   1.15426   0.00
   1   9  -6  1 o  23.871   24.152   180.00   1.15368   0.02
   4   4   7  1 o   9.881    9.992    0.00    1.15344   0.01
   0   8   8  1 o  228.235  230.662   0.00    1.15312   0.15
   4   0 -10  1 o  135.395  136.771  180.00   1.15282   0.04
   3   2  10  1 o  42.057   42.403   180.00   1.15111   0.03
   2   6   9  1 o  131.634  132.275   0.00    1.14920   0.09
   2   9  -5  1 o   1.902    1.904    0.00    1.14784   0.00
   4   1 -10  1 o   0.037    0.037    0.00    1.14746   0.00
   1   8  -8  1 o   1.433    1.433    0.00    1.14747   0.00
   1  10  -3  1 o  46.419   46.226   180.00   1.14420   0.03
   2   3  11  1 o   1.173    1.168   180.00   1.14524   0.00
   1   6  10  1 o   4.773    4.758    0.00    1.14343   0.00
   4   6   5  1 o  26.987   26.904   180.00   1.14342   0.02
   2   7   8  1 o  27.756   27.682    0.00    1.14321   0.02
   1   7   9  1 o   2.093    2.087    0.00    1.14312   0.00
   4   7   3  1 o  34.732   34.711   180.00   1.14228   0.02
   5   5   2  1 o  33.687   33.807   180.00   1.13923   0.02
   3   9  -1  1 o   3.954    3.968   180.00   1.13923   0.00
   5   5  -4  1 o   3.411    3.422   180.00   1.13869   0.00
   3   9   0  1 o  104.331  104.660  180.00   1.13858   0.07
   3   3 -11  1 o   7.923    7.946    0.00    1.13835   0.00
   2   5  10  1 o  55.184   55.280   180.00   1.13759   0.03
   1   9   6  1 o   6.933    6.937   180.00   1.13694   0.00
   4   5  -8  1 o  217.181  217.122  180.00   1.13651   0.14
   1  10   3  1 o   5.656    5.649   180.00   1.13594   0.00
   2   6 -10  1 o  80.973   80.797    0.00    1.13520   0.05
   3   9  -2  1 o  39.481   39.457   180.00   1.13297   0.02
   0  10   4  1 o   0.174    0.175   180.00   1.13225   0.00
   4   3   8  1 o  260.547  261.012  180.00   1.13208   0.16
   4   2 -10  1 o  20.876   20.930    0.00    1.13181   0.01
   3   9   1  1 o   1.438    1.445    0.00    1.13108   0.00
   5   0   6  1 o  223.149  224.336   0.00    1.13087   0.07
   2   7  -9  1 o  69.003   69.373    0.00    1.13085   0.04
   5   4   4  1 o  15.590   15.677    0.00    1.13077   0.01
   4   7  -5  1 o   4.572    4.598   180.00   1.13067   0.00
   4   4  -9  1 o  120.556  121.432   0.00    1.12990   0.07
   5   4  -6  1 o   0.173    0.175    0.00    1.12989   0.00
   5   0  -8  1 o  240.723  242.537  180.00   1.12965   0.07
   5   3   5  1 o  17.803   17.940    0.00    1.12912   0.01
   3   6  -9  1 o  42.527   42.841    0.00    1.12865   0.03
   2   3 -12  1 o  22.000   22.160   180.00   1.12853   0.01
   1   3  12  1 o  12.380   12.469   180.00   1.12852   0.01
   5   3  -7  1 o  40.616   40.877    0.00    1.12808   0.02
   3   8  -6  1 o  25.424   25.496    0.00    1.12691   0.02
   1   5  11  1 o  48.657   48.726    0.00    1.12655   0.03
   4   6  -7  1 o  19.083   19.074    0.00    1.12608   0.01
   5   1   6  1 o   0.391    0.391    0.00    1.12580   0.00
   1   8   8  1 o  67.494   67.346   180.00   1.12567   0.04
   3   3  10  1 o   2.531    2.521   180.00   1.12514   0.00
   1   4 -12  1 o  10.109   10.065    0.00    1.12511   0.01
   0   4  12  1 o   1.583    1.576   180.00   1.12510   0.00
   5   1  -8  1 o   5.278    5.246   180.00   1.12460   0.00
   3   5 -10  1 o   1.833    1.820    0.00    1.12418   0.00
   2   5 -11  1 o  27.721   27.468    0.00    1.12260   0.02
   2   0   5  2 o   3.280    3.253    0.00    1.17045   1.02
   2  10   0  1 o  108.290  107.316   0.00    1.12232   0.06
   1  10  -4  1 o  13.118   13.012   180.00   1.12162   0.01
   2  10  -1  1 o   0.003    0.003   180.00   1.12162   0.00
   2   9   5  1 o   2.914    2.896    0.00    1.12074   0.00
   2   8   7  1 o  109.980  109.439  180.00   1.12040   0.07
   3   9  -3  1 o   0.361    0.359    0.00    1.12014   0.00
   3   8   5  1 o  36.120   35.970   180.00   1.12014   0.02
   1   0   6  2 o   0.081    0.084   180.00   1.16465   0.02
   6   0  -2  1 o  229.262  228.957   0.00    1.11908   0.07
   3   6   8  1 o  11.045   11.043    0.00    1.11819   0.01
   1   1 -13  1 o   1.460    1.460    0.00    1.11805   0.00
   0   9   7  1 o   9.254    9.245    0.00    1.11711   0.01
   3   9   2  1 o   2.246    2.243    0.00    1.11710   0.00
   0   1  13  1 o   3.366    3.360   180.00   1.11675   0.00
   6   0   0  1 o  10.818   10.795    0.00    1.11665   0.00
   3   7  -8  1 o   8.240    8.216   180.00   1.11646   0.00
   2  10   1  1 o   3.050    3.041    0.00    1.11641   0.00
   6   1  -1  1 o   4.710    4.692   180.00   1.11623   0.00
   5   5   3  1 o  81.392   80.883    0.00    1.11573   0.05
   5   5  -5  1 o  47.895   47.399   180.00   1.11505   0.03
   4   8  -1  1 o   4.920    4.857    0.00    1.11471   0.00
   2  10  -2  1 o  17.635   17.363   180.00   1.11436   0.01
   6   1  -2  1 o   0.314    0.308    0.00    1.11417   0.00
   5   6  -1  1 o  42.418   41.580    0.00    1.11381   0.02
   4   7   4  1 o   8.262    8.068    0.00    1.11335   0.00
   2   9  -6  1 o  26.800   26.127   180.00   1.11316   0.02
   4   8   0  1 o  10.737   10.436    0.00    1.11282   0.01
   3   5   9  1 o  26.587   25.804    0.00    1.11265   0.02
   6   1   0  1 o   0.891    0.859   180.00   1.11178   0.00
   1  10   4  1 o  28.537   27.385   180.00   1.11128   0.02
   5   2   6  1 o  16.397   15.702    0.00    1.11102   0.01
   1   9  -7  1 o   6.226    5.948    0.00    1.11070   0.00
   5   6   0  1 o  107.449  102.623   0.00    1.11066   0.06
   3   0 -12  1 o  36.792   35.105    0.00    1.11052   0.01
   5   6  -2  1 o   0.806    0.769   180.00   1.11049   0.00
   2   0  12  1 o  62.759   59.871    0.00    1.11050   0.02
   4   1   9  1 o   2.567    2.445   180.00   1.11024   0.00
   2   8  -8  1 o  39.585   37.662    0.00    1.11012   0.02
   4   8  -2  1 o   6.087    5.791   180.00   1.11011   0.00
   5   2  -8  1 o   8.295    7.878    0.00    1.10986   0.00
   2   4  11  1 o  12.543   11.915    0.00    1.10989   0.01
   4   5   7  1 o   0.001    0.001    0.00    1.10765   0.00
   3   7   7  1 o   4.355    4.079   180.00   1.10750   0.00
   0   7  10  1 o  19.121   17.890   180.00   1.10726   0.01
   4   3 -10  1 o   3.086    2.885    0.00    1.10710   0.00
   3   1 -12  1 o  121.270  112.728  180.00   1.10573   0.07
   6   1  -3  1 o   2.393    2.225   180.00   1.10571   0.00
   2   1  12  1 o   0.555    0.515    0.00    1.10571   0.00
   1   7 -10  1 o  110.968  102.896   0.00    1.10476   0.06
   4   8   1  1 o   0.001    0.001    0.00    1.10456   0.00
   2  10   2  1 o  14.523   13.457    0.00    1.10422   0.01
   3   4 -11  1 o   4.522    4.190   180.00   1.10362   0.00
   1   2 -13  1 o   1.187    1.099    0.00    1.10357   0.00
   0  10   5  1 o   5.651    5.242   180.00   1.10272   0.00
   0   6  11  1 o  15.289   14.194   180.00   1.10245   0.01
   0   2  13  1 o   0.064    0.060   180.00   1.10232   0.00
   6   2  -1  1 o  64.202   59.736    0.00    1.10181   0.04
   4   6   6  1 o  24.087   22.430   180.00   1.10161   0.01
   3   9  -4  1 o   4.364    4.067   180.00   1.10140   0.00
   1   6 -11  1 o  40.172   37.477   180.00   1.10121   0.02
   5   6   1  1 o   2.351    2.194    0.00    1.10120   0.00
   3   0   3  2 o   0.650    0.648   180.00   1.14608   0.19
   6   1   1  1 o  17.221   16.079    0.00    1.10105   0.01
   5   6  -3  1 o   0.265    0.248    0.00    1.10088   0.00
   2  10  -3  1 o  68.209   63.733    0.00    1.10090   0.04
   4   7  -6  1 o  13.163   12.366    0.00    1.09995   0.01
   6   2  -2  1 o  31.821   29.916    0.00    1.09983   0.02
   2   1   4  2 o   0.567    0.567   180.00   1.14711   0.33
   4   8  -3  1 o  18.259   17.223    0.00    1.09927   0.01
   4   4   8  1 o  43.236   41.076    0.00    1.09790   0.02
   6   2   0  1 o  26.631   25.339   180.00   1.09753   0.01
   3   9   3  1 o   1.505    1.433    0.00    1.09736   0.00
   0   8   9  1 o   0.448    0.427    0.00    1.09632   0.00
   4   2   9  1 o   2.699    2.577    0.00    1.09605   0.00
   6   0  -4  1 o   2.821    2.694   180.00   1.09589   0.00
   5   4   5  1 o  42.928   41.007   180.00   1.09521   0.02
   2   4 -12  1 o  14.222   13.584   180.00   1.09466   0.01
   1   4  12  1 o  82.240   78.551    0.00    1.09465   0.04
   5   4  -7  1 o  35.984   34.364   180.00   1.09425   0.02
   1  10  -5  1 o  21.232   20.275    0.00    1.09411   0.01
   1   9   7  1 o  34.061   32.510    0.00    1.09330   0.02
   1   8  -9  1 o  118.476  113.048  180.00   1.09267   0.06
   3   1  11  1 o   0.003    0.003   180.00   1.09247   0.00
   3   2 -12  1 o   1.018    0.971   180.00   1.09171   0.00
   6   2  -3  1 o   0.227    0.217    0.00    1.09169   0.00
   2   2  12  1 o  16.366   15.614   180.00   1.09169   0.01
   3   4  10  1 o   3.282    3.131    0.00    1.09157   0.00
   6   1  -4  1 o  16.663   15.898    0.00    1.09128   0.01
   4   8   2  1 o  22.016   21.016   180.00   1.09033   0.01
   2   1 -13  1 o   4.305    4.114   180.00   1.08936   0.00
   3   8  -7  1 o   5.921    5.660    0.00    1.08914   0.00
   6   0   2  1 o  402.449  384.759  180.00   1.08909   0.11
   5   3   6  1 o  73.693   70.690    0.00    1.08761   0.04
   5   5   4  1 o  25.160   24.141   180.00   1.08752   0.01
   6   2   1  1 o  28.784   27.644    0.00    1.08720   0.02
   4   5  -9  1 o   6.659    6.404    0.00    1.08675   0.00
   5   5  -6  1 o  33.222   31.954    0.00    1.08675   0.02
   5   3  -8  1 o  18.348   17.661   180.00   1.08653   0.01
   2  10   3  1 o   1.889    1.819   180.00   1.08633   0.00
   5   6   2  1 o   6.314    6.091   180.00   1.08590   0.00
   1   1  13  1 o  15.739   15.192    0.00    1.08577   0.01
   5   6  -4  1 o   0.863    0.834    0.00    1.08544   0.00
   2   7   9  1 o   5.546    5.361    0.00    1.08541   0.00
   2   2   0  2 o  14.913   14.803    0.00    1.12414   1.99
   6   1   2  1 o  185.323  179.759  180.00   1.08457   0.10
   2   6  10  1 o   0.029    0.029   180.00   1.08448   0.00
   4   1 -11  1 o   3.431    3.334   180.00   1.08413   0.00
   2   9   6  1 o  37.106   36.141   180.00   1.08364   0.02
   4   6  -8  1 o  41.668   40.602   180.00   1.08355   0.02
   4   8  -4  1 o  41.679   40.780   180.00   1.08272   0.02
   1   5 -12  1 o   2.822    2.765   180.00   1.08248   0.00
   0   5  12  1 o  68.794   67.393   180.00   1.08248   0.04
   1  10   5  1 o  19.894   19.523    0.00    1.08215   0.01
   3   8   6  1 o  40.022   39.326    0.00    1.08192   0.02
   2  10  -4  1 o  29.009   28.504    0.00    1.08192   0.01
   1   3 -13  1 o   0.324    0.321   180.00   1.08062   0.00
   1   7  10  1 o  12.965   12.841    0.00    1.08054   0.01
   4   7   5  1 o  39.966   39.586   180.00   1.08053   0.02
   0  11   1  1 o  12.491   12.417    0.00    1.07989   0.01
   0   3  13  1 o   0.162    0.161   180.00   1.07945   0.00
   6   3  -1  1 o  68.820   68.735    0.00    1.07897   0.04
   3   2  11  1 o  47.886   47.832   180.00   1.07894   0.02
   5   1   7  1 o   0.271    0.271   180.00   1.07869   0.00
   6   2  -4  1 o  12.001   12.040    0.00    1.07779   0.01
   3   9  -5  1 o  14.147   14.200   180.00   1.07764   0.01
   5   1  -9  1 o   9.971   10.012    0.00    1.07748   0.01
   6   3  -2  1 o  32.836   33.000    0.00    1.07711   0.02
   2   2 -13  1 o  64.753   65.180   180.00   1.07595   0.03
   2   9  -7  1 o   0.087    0.088    0.00    1.07556   0.00
   4   4 -10  1 o  125.664  126.557   0.00    1.07507   0.06
   6   3   0  1 o   9.086    9.151    0.00    1.07495   0.00
   1   6  11  1 o  16.850   16.971    0.00    1.07491   0.01
   2   7 -10  1 o  98.322   99.066   180.00   1.07359   0.05
   4   3   9  1 o  122.904  123.835   0.00    1.07356   0.06
   3   6 -10  1 o   0.651    0.656    0.00    1.07285   0.00
   3   9   4  1 o  12.935   13.037   180.00   1.07278   0.01
   1   2  13  1 o  32.459   32.719    0.00    1.07248   0.02
   6   1  -5  1 o  14.040   14.160   180.00   1.07156   0.01
   2   8   8  1 o   9.122    9.200    0.00    1.07157   0.00
   2   6 -11  1 o   1.811    1.826   180.00   1.07148   0.00
   1   8   9  1 o   0.250    0.253    0.00    1.07150   0.00
   6   2   2  1 o   5.698    5.748    0.00    1.07133   0.00
   0  11   2  1 o  20.464   20.646   180.00   1.07112   0.01
   0   9   8  1 o  73.475   74.133   180.00   1.07096   0.04
   4   2 -11  1 o   0.295    0.298   180.00   1.07090   0.00
   4   8   3  1 o  112.957  113.982   0.00    1.07081   0.06
   0  10   6  1 o  13.379   13.513    0.00    1.06959   0.01
   3   3 -12  1 o   3.242    3.275    0.00    1.06948   0.00
   6   3  -3  1 o  15.944   16.105    0.00    1.06946   0.01
   2   3  12  1 o  100.859  101.879   0.00    1.06946   0.05
   1  11   0  1 o  123.583  124.877  180.00   1.06899   0.06
   2   5  11  1 o  26.939   27.223   180.00   1.06892   0.01
   3   7  -9  1 o  15.184   15.351   180.00   1.06804   0.01
   1  11  -1  1 o   0.773    0.782    0.00    1.06726   0.00
   1   9  -8  1 o   1.402    1.416    0.00    1.06643   0.00
   4   7  -7  1 o   1.767    1.783   180.00   1.06586   0.00
   5   2   7  1 o  19.729   19.894    0.00    1.06566   0.01
   5   6   3  1 o  35.977   36.253   180.00   1.06549   0.02
   6   3   1  1 o   1.300    1.308   180.00   1.06524   0.00
   1  11   1  1 o   7.875    7.917    0.00    1.06501   0.00
   5   6  -5  1 o  33.576   33.737   180.00   1.06491   0.02
   5   2  -9  1 o  12.939   12.967   180.00   1.06450   0.01
   2  10   4  1 o  100.630  100.061   0.00    1.06358   0.05
   3   5 -11  1 o  19.153   18.991   180.00   1.06331   0.01
   6   1   3  1 o   0.989    0.978   180.00   1.06312   0.00
   1  10  -6  1 o   1.492    1.471   180.00   1.06285   0.00
   3   6   9  1 o  27.272   26.893    0.00    1.06281   0.01
   2   8  -9  1 o  82.697   80.108    0.00    1.06138   0.04
   4   8  -5  1 o  145.531  140.706  180.00   1.06123   0.07
   1  11  -2  1 o  13.931   13.258    0.00    1.05989   0.01
   3   7   8  1 o  85.564   80.849   180.00   1.05917   0.04
   6   2  -5  1 o   1.024    0.965    0.00    1.05879   0.00
   4   6   7  1 o   7.492    7.039   180.00   1.05845   0.00
   2  10  -5  1 o  56.657   53.169   180.00   1.05827   0.03
   4   5   8  1 o   1.362    1.278    0.00    1.05819   0.00
   3   3  11  1 o  35.179   32.881   180.00   1.05747   0.02
   5   4   6  1 o   5.438    5.078    0.00    1.05720   0.00
   0  11   3  1 o   4.389    4.096    0.00    1.05696   0.00
   6   3  -4  1 o   7.034    6.560    0.00    1.05639   0.00
   5   4  -8  1 o  100.361  93.600    0.00    1.05620   0.05
   5   5   5  1 o   2.094    1.954    0.00    1.05578   0.00
   1  11   2  1 o   7.909    7.383   180.00   1.05550   0.00
   5   7  -1  1 o  39.735   37.094   180.00   1.05544   0.02
   2   5 -12  1 o  59.870   55.911    0.00    1.05529   0.03
   1   5  12  1 o   4.066    3.797    0.00    1.05528   0.00
   5   5  -7  1 o   2.680    2.506    0.00    1.05493   0.00
   2   3 -13  1 o   4.489    4.201   180.00   1.05465   0.00
   4   0  10  1 o   1.581    1.487   180.00   1.05350   0.00
   5   7   0  1 o  16.012   15.121    0.00    1.05276   0.01
   5   7  -2  1 o   1.800    1.702    0.00    1.05262   0.00
   3   5  10  1 o  21.623   20.446    0.00    1.05252   0.01
   6   0  -6  1 o   0.016    0.015    0.00    1.05150   0.00
   3  10  -1  1 o   0.290    0.275   180.00   1.05151   0.00
   1   3  13  1 o   0.070    0.066   180.00   1.05139   0.00
   3  10   0  1 o  283.095  269.924   0.00    1.05101   0.13
   1   4 -13  1 o   0.000    0.000    0.00    1.05078   0.00
   6   2   3  1 o   0.000    0.000    0.00    1.05064   0.00
   6   3   2  1 o  60.319   57.758   180.00   1.05030   0.03
   4   3 -11  1 o   5.804    5.573   180.00   1.04990   0.00
   3   9  -6  1 o  65.259   62.668    0.00    1.04987   0.03
   0   4  13  1 o  11.049   10.623   180.00   1.04970   0.01
   1  10   6  1 o  19.542   18.786   180.00   1.04972   0.01
   3   8  -8  1 o  26.109   25.148   180.00   1.04945   0.01
   4   1  10  1 o  17.392   16.757   180.00   1.04941   0.01
   6   4  -1  1 o  21.350   20.595    0.00    1.04926   0.01
   1   9   8  1 o  13.651   13.211    0.00    1.04886   0.01
   6   4  -2  1 o   0.386    0.378   180.00   1.04755   0.00
   6   1  -6  1 o  35.582   34.931   180.00   1.04743   0.02
   1  11  -3  1 o  13.404   13.189   180.00   1.04723   0.01
   4   8   4  1 o  130.918  129.365  180.00   1.04687   0.06
   3  10  -2  1 o  62.232   61.707    0.00    1.04658   0.03
   3   1   0  2 o   0.212    0.210   180.00   1.08004   0.05
   0   7  11  1 o  64.900   65.015   180.00   1.04576   0.03
   6   4   0  1 o   0.668    0.671    0.00    1.04556   0.00
   3  10   1  1 o  17.475   17.652    0.00    1.04509   0.01
   4   7   6  1 o   1.582    1.599   180.00   1.04504   0.00
   5   3   7  1 o  37.359   37.798    0.00    1.04496   0.02
   1   7 -11  1 o  79.876   81.062   180.00   1.04470   0.04
   5   7   1  1 o  11.632   11.806    0.00    1.04469   0.01
   2   9   7  1 o  43.514   44.215    0.00    1.04460   0.02
   5   7  -3  1 o  16.529   16.831    0.00    1.04442   0.01
   3   9   5  1 o  31.716   32.306    0.00    1.04439   0.01
   4   4   9  1 o  149.586  152.543  180.00   1.04428   0.07
   5   3  -9  1 o   0.473    0.485   180.00   1.04386   0.00
   1   0 -14  1 o  23.068   23.673   180.00   1.04368   0.01
   3   8   7  1 o   0.914    0.949    0.00    1.04200   0.00
   0   8  10  1 o   4.806    4.998   180.00   1.04180   0.00
   0   0  14  1 o   3.839    3.996   180.00   1.04157   0.00
   6   0   4  1 o  10.706   11.144    0.00    1.04155   0.00
   1  11   3  1 o  240.134  250.317  180.00   1.04089   0.11
   5   6   4  1 o   0.589    0.614    0.00    1.04085   0.00
   3   4 -12  1 o  17.383   18.124   180.00   1.04052   0.01
   6   4  -3  1 o  83.949   87.530   180.00   1.04051   0.04
   2   4  12  1 o  16.709   17.422   180.00   1.04050   0.01
   4   6  -9  1 o   7.334    7.645   180.00   1.04017   0.00
   5   6  -6  1 o  66.844   69.687   180.00   1.04017   0.03
   4   9  -1  1 o  102.153  106.475   0.00    1.03998   0.05
   1   1 -14  1 o  66.260   69.033   180.00   1.03970   0.03
   1   8 -10  1 o   8.296    8.643    0.00    1.03971   0.00
   6   3  -5  1 o  30.825   31.999    0.00    1.03847   0.01
   4   9   0  1 o  39.093   40.577   180.00   1.03845   0.02
   0  11   4  1 o  30.483   31.590    0.00    1.03804   0.01
   4   5 -10  1 o   4.215    4.362    0.00    1.03771   0.00
   0   1  14  1 o  10.626   10.993    0.00    1.03761   0.00
   6   1   4  1 o   2.643    2.735   180.00   1.03760   0.00
   4   2  10  1 o   2.022    2.090   180.00   1.03740   0.00
   3   1 -13  1 o  16.165   16.683    0.00    1.03700   0.01
   2  10   5  1 o  28.379   29.279   180.00   1.03692   0.01
   6   4   1  1 o   4.709    4.853   180.00   1.03662   0.00
   1   6 -12  1 o   0.311    0.320    0.00    1.03643   0.00
   3  10  -3  1 o   0.636    0.655    0.00    1.03645   0.00
   0   6  12  1 o   0.074    0.077   180.00   1.03643   0.00
   2   9  -8  1 o   0.514    0.529    0.00    1.03625   0.00
   4   9  -2  1 o  10.190   10.490    0.00    1.03624   0.00
   5   0   8  1 o   5.261    5.410   180.00   1.03573   0.00
   4   8  -6  1 o   1.383    1.422   180.00   1.03570   0.00
   6   2  -6  1 o   0.230    0.236   180.00   1.03549   0.00
   5   0 -10  1 o  118.157  121.468  180.00   1.03452   0.03
   0  10   7  1 o   1.400    1.441   180.00   1.03404   0.00
   3  10   2  1 o   0.002    0.002    0.00    1.03404   0.00
   2   2   2  2 o   1.832    1.843    0.00    1.07464   0.41
   2   1  13  1 o   0.993    1.034   180.00   1.03185   0.00
   5   1   8  1 o  38.694   40.290    0.00    1.03184   0.02
   4   9   1  1 o  16.937   17.649   180.00   1.03172   0.01
   3   1   1  2 o   2.472    2.496    0.00    1.06848   1.08
   5   7   2  1 o   2.969    3.096    0.00    1.03160   0.00
   5   7  -4  1 o   5.017    5.246    0.00    1.03121   0.00
   2  10  -6  1 o  33.792   35.393    0.00    1.03091   0.01
   6   3   3  1 o   4.355    4.565   180.00   1.03078   0.00
   5   1 -10  1 o  19.331   20.278    0.00    1.03064   0.01
   2   7  10  1 o   3.898    4.094   180.00   1.03039   0.00
   2  11   0  1 o  24.069   25.280    0.00    1.03037   0.01
   1  11  -4  1 o  14.810   15.586   180.00   1.02983   0.01
   2  11  -1  1 o   4.375    4.604    0.00    1.02983   0.00
   4   7  -8  1 o   0.013    0.014    0.00    1.02959   0.00
   3   4  11  1 o   1.228    1.294    0.00    1.02946   0.00
   4   0 -12  1 o  10.668   11.240    0.00    1.02895   0.00
   1  10  -7  1 o  12.305   12.965   180.00   1.02895   0.01
   3   0  12  1 o   2.599    2.738    0.00    1.02893   0.00
   6   4  -4  1 o   4.828    5.084   180.00   1.02845   0.00
   1   2 -14  1 o   8.394    8.827    0.00    1.02802   0.00
   1   1   6  2 o   1.859    1.870   180.00   1.07265   0.41
   4   9  -3  1 o   0.000    0.000   180.00   1.02740   0.00
   2   4 -13  1 o  41.032   42.854    0.00    1.02685   0.02
   0   2  14  1 o  27.338   28.341    0.00    1.02600   0.01
   6   2   4  1 o   3.807    3.946    0.00    1.02598   0.00
   2  11   1  1 o  35.479   36.707   180.00   1.02580   0.01
   3   2 -13  1 o  65.380   67.370   180.00   1.02541   0.03
   4   1 -12  1 o   0.616    0.633    0.00    1.02513   0.00
   3   1  12  1 o  13.083   13.437   180.00   1.02511   0.01
   0   9   9  1 o  83.710   85.866   180.00   1.02500   0.03
   2   6  11  1 o   9.822   10.018   180.00   1.02450   0.00
   2  11  -2  1 o   5.893    5.989    0.00    1.02420   0.00
   1   4  13  1 o   8.556    8.658   180.00   1.02384   0.00
   2   8   9  1 o  57.579   58.055   180.00   1.02354   0.02
   6   4   2  1 o  125.106  125.127   0.00    1.02284   0.05
   4   4 -11  1 o  65.927   65.673    0.00    1.02246   0.03
   1   7  11  1 o  27.071   26.886   180.00   1.02216   0.01
   1   9  -9  1 o  172.689  171.271   0.00    1.02201   0.07
   5   5  -8  1 o  12.359   12.152   180.00   1.02071   0.01
   1  11   4  1 o  32.238   31.917   180.00   1.02182   0.01
   2   2  13  1 o   2.407    2.364   180.00   1.02042   0.00
   5   2   8  1 o  29.809   29.284    0.00    1.02041   0.01
   3   7 -10  1 o  47.946   47.100    0.00    1.02039   0.02
   5   5   6  1 o  16.872   16.676    0.00    1.02161   0.01
   3  10  -4  1 o  87.761   86.701    0.00    1.02155   0.04
   4   9   2  1 o  42.276   41.518   180.00   1.02009   0.02
   2   0 -14  1 o  128.882  127.037   0.00    1.02122   0.03
   6   1  -7  1 o  27.849   27.354   180.00   1.01983   0.01
   3   6 -11  1 o  151.646  149.045  180.00   1.01956   0.06
   1   8  10  1 o   0.516    0.508    0.00    1.01945   0.00
   4   8   5  1 o   0.120    0.118   180.00   1.01944   0.00
   5   2 -10  1 o  20.368   20.044    0.00    1.01926   0.01
   2   7 -11  1 o  29.844   29.376    0.00    1.01921   0.01
   3   9  -7  1 o   4.181    4.117   180.00   1.01912   0.00
   3  10   3  1 o   4.419    4.381    0.00    1.01833   0.00
   4   3  10  1 o   1.232    1.222   180.00   1.01827   0.00
   5   4   7  1 o  89.289   88.945    0.00    1.01790   0.04
   2   1 -14  1 o  10.619   10.636   180.00   1.01749   0.00
   5   4  -9  1 o  50.636   51.166    0.00    1.01688   0.02
   6   3  -6  1 o  25.313   25.740   180.00   1.01646   0.01
   2  11   2  1 o  31.486   32.089    0.00    1.01631   0.01
   1   5 -13  1 o   4.009    4.116    0.00    1.01581   0.00
   3   0   4  2 o   1.037    0.981   180.00   1.05890   0.22
   1   0  14  1 o   0.338    0.349    0.00    1.01533   0.00
   0  11   5  1 o   0.126    0.130    0.00    1.01515   0.00
   1  10   7  1 o   2.005    2.077    0.00    1.01508   0.00
   4   6   8  1 o  21.806   22.597    0.00    1.01505   0.01
   0   5  13  1 o   0.051    0.053   180.00   1.01483   0.00
   6   5  -1  1 o   3.108    3.239    0.00    1.01443   0.00
   5   7   3  1 o   0.679    0.709    0.00    1.01406   0.00
   4   2 -12  1 o   6.155    6.431    0.00    1.01393   0.00
   3   2  12  1 o   0.763    0.797    0.00    1.01391   0.00
   4   9  -4  1 o   2.307    2.411   180.00   1.01385   0.00
   2  11  -3  1 o  21.381   22.358   180.00   1.01373   0.01
   2   8 -10  1 o   0.220    0.230    0.00    1.01361   0.00
   5   7  -5  1 o  40.917   42.806   180.00   1.01355   0.02
   3   9   6  1 o   2.712    2.839   180.00   1.01320   0.00
   5   6   5  1 o  52.377   54.808    0.00    1.01292   0.02
   6   5  -2  1 o  35.633   37.285   180.00   1.01289   0.01
   2   6 -12  1 o   6.386    6.677    0.00    1.01249   0.00
   1   6  12  1 o   4.905    5.129   180.00   1.01248   0.00
   5   6  -7  1 o   3.138    3.278   180.00   1.01216   0.00
   6   4  -5  1 o   8.321    8.682    0.00    1.01190   0.00
   3   7   9  1 o   0.521    0.543    0.00    1.01174   0.00
   1   1  14  1 o  73.275   76.362    0.00    1.01166   0.03
   6   5   0  1 o   3.476    3.613   180.00   1.01109   0.00
   3   6  10  1 o  18.579   19.209   180.00   1.01004   0.01
   4   5   9  1 o  49.934   51.606   180.00   1.00994   0.02
   1   3 -14  1 o  73.129   75.411    0.00    1.00939   0.03
   6   1   5  1 o  46.609   47.988   180.00   1.00896   0.02
   3   8  -9  1 o   0.700    0.720    0.00    1.00894   0.00
   6   2  -7  1 o  108.038  111.170   0.00    1.00880   0.04
   1  11  -5  1 o  10.172   10.453   180.00   1.00842   0.00
   4   7   7  1 o   7.282    7.471   180.00   1.00798   0.00
   0   3  14  1 o  17.815   18.243   180.00   1.00749   0.01
   6   3   4  1 o   6.405    6.558    0.00    1.00747   0.00
   2  10   6  1 o  144.168  147.529   0.00    1.00733   0.06
   4   8  -7  1 o  68.666   70.189   180.00   1.00710   0.03
   3   3 -13  1 o  53.762   54.906    0.00    1.00693   0.02
   3   5 -12  1 o  63.287   64.487   180.00   1.00653   0.02
   2   2 -14  1 o   5.051    5.146    0.00    1.00653   0.00
   6   5  -3  1 o  43.477   44.298   180.00   1.00652   0.02
   2   5  12  1 o   0.005    0.005   180.00   1.00652   0.00
   6   4   3  1 o  15.974   16.042   180.00   1.00478   0.01
   2   9   8  1 o  10.594   10.628    0.00    1.00469   0.00
   1   9   9  1 o  74.349   74.545    0.00    1.00463   0.03
   4   9   3  1 o  69.159   68.925    0.00    1.00406   0.03
   6   5   1  1 o  12.520   12.337   180.00   1.00300   0.00
   3  10  -5  1 o   2.086    2.046   180.00   1.00250   0.00
   2  11   3  1 o  20.269   19.837   180.00   1.00232   0.01
   2   3  13  1 o  39.229   38.351   180.00   1.00220   0.02
   5   3   8  1 o  158.820  155.251   0.00    1.00219   0.06
   3   8   8  1 o  61.539   59.773    0.00    1.00144   0.02
   5   3 -10  1 o  14.655   14.198    0.00    1.00110   0.01
   1   2  14  1 o  16.134   15.609    0.00    1.00089   0.01
   2  10  -7  1 o  62.336   60.283    0.00    1.00083   0.02
   1  11   5  1 o   0.724    0.696   180.00   0.99903   0.00
   2  11  -4  1 o   2.446    2.351   180.00   0.99885   0.00
   3  10   4  1 o   6.585    6.329    0.00    0.99859   0.00
   5   8  -1  1 o  17.330   16.670    0.00    0.99829   0.01
   6   2   5  1 o   0.002    0.002    0.00    0.99828   0.00
   3   1   2  2 o   0.465    0.478    0.00    1.03592   0.18
   0  10   8  1 o   0.580    0.563   180.00   0.99712   0.00
   4   6 -10  1 o  25.628   24.912   180.00   0.99693   0.01
   3   5  11  1 o  27.742   27.120    0.00    0.99651   0.01
   2   9  -9  1 o  34.563   33.909    0.00    0.99627   0.01
   4   9  -5  1 o   3.305    3.249    0.00    0.99614   0.00
   4   3 -12  1 o  23.083   22.729    0.00    0.99605   0.01
   3   3  12  1 o  102.570  101.035  180.00   0.99603   0.04
   5   8   0  1 o   2.195    2.162   180.00   0.99602   0.00
   5   8  -2  1 o  76.494   75.513    0.00    0.99590   0.03
   6   5  -4  1 o   0.070    0.069    0.00    0.99560   0.00
   2   1   5  2 o   0.782    0.809   180.00   1.03819   0.30
   2   5 -13  1 o   3.788    3.871    0.00    0.99414   0.00
   2   0   6  2 o   4.322    4.446    0.00    1.03413   0.83
   1  10  -8  1 o   5.410    5.598    0.00    0.99346   0.00
   6   0  -8  1 o  18.928   19.680    0.00    0.99315   0.00
   4   4  10  1 o  23.069   23.974    0.00    0.99318   0.01
   4   1  11  1 o   2.755    2.873   180.00   0.99295   0.00
   5   7   4  1 o   2.864    2.994    0.00    0.99274   0.00
   0  12   0  1 o  156.453  163.797   0.00    0.99263   0.03
   4   7  -9  1 o   0.111    0.117    0.00    0.99216   0.00
   5   7  -6  1 o  85.466   89.890   180.00   0.99215   0.03
   6   4  -6  1 o  45.689   48.234   180.00   0.99151   0.02
   1   5  13  1 o   5.433    5.738    0.00    0.99141   0.00
   6   3  -7  1 o   0.018    0.019    0.00    0.99119   0.00
   6   5   2  1 o  11.835   12.507    0.00    0.99050   0.00
   0  12   1  1 o   1.730    1.828    0.00    0.99034   0.00
   4   5 -11  1 o  218.229  230.491  180.00   0.99016   0.08
   0   8  11  1 o   1.435    1.516    0.00    0.99009   0.00
   6   1  -8  1 o  34.064   35.944   180.00   0.98972   0.01
   4   8   6  1 o  162.782  171.665   0.00    0.98948   0.06
   1   8 -11  1 o   8.320    8.769   180.00   0.98919   0.00
   5   8   1  1 o  10.674   11.249   180.00   0.98918   0.00
   0  11   6  1 o  10.250   10.801   180.00   0.98913   0.00
   2   3 -14  1 o   2.007    2.115    0.00    0.98903   0.00
   5   8  -3  1 o   1.108    1.168   180.00   0.98895   0.00
   1   7 -12  1 o   8.379    8.826    0.00    0.98891   0.00
   0   7  12  1 o   0.396    0.417    0.00    0.98890   0.00
   3   9  -8  1 o   0.330    0.349   180.00   0.98638   0.00
   5   1   9  1 o  29.305   31.042    0.00    0.98606   0.01
   5   5   7  1 o   1.125    1.192   180.00   0.98601   0.00
   5   5  -9  1 o   1.271    1.350    0.00    0.98509   0.00
   1   4 -14  1 o  40.699   43.215    0.00    0.98494   0.01
   5   1 -11  1 o  71.729   76.162   180.00   0.98490   0.03
   2  11   4  1 o  176.645  187.387   0.00    0.98437   0.06
   4   9   4  1 o  53.871   57.120   180.00   0.98424   0.02
   1  11  -6  1 o  15.289   16.169    0.00    0.98378   0.01
   1   3  14  1 o   0.543    0.574    0.00    0.98367   0.00
   0  12   2  1 o  195.160  206.024   0.00    0.98356   0.07
   0   4  14  1 o   3.763    3.958    0.00    0.98317   0.00
   6   4   4  1 o  17.485   18.384   180.00   0.98315   0.01
   4   2  11  1 o   0.162    0.169   180.00   0.98276   0.00
   3   4 -13  1 o  14.869   15.534    0.00    0.98265   0.01
   5   6   6  1 o  21.721   22.685   180.00   0.98263   0.01
   1  12   0  1 o   0.057    0.059   180.00   0.98191   0.00
   5   6  -8  1 o  47.528   49.014    0.00    0.98183   0.02
   6   0   6  1 o  117.517  120.420   0.00    0.98146   0.02
   6   3   5  1 o  10.128   10.330   180.00   0.98120   0.00
   6   5  -5  1 o   6.751    6.809    0.00    0.98056   0.00
   1  12  -1  1 o   1.469    1.482    0.00    0.98057   0.00
   3   9   7  1 o  18.150   18.197    0.00    0.98019   0.01
   2  11  -5  1 o  58.866   58.975   180.00   0.98015   0.02
   3  10  -6  1 o   1.162    1.162    0.00    0.98003   0.00
   0   9  10  1 o  28.822   28.821    0.00    0.98003   0.01
   6   2  -8  1 o  27.497   27.338    0.00    0.97963   0.01
   1  10   8  1 o   8.981    8.882   180.00   0.97921   0.00
   1  12   1  1 o  79.730   78.546    0.00    0.97882   0.03
   3   0 -14  1 o   0.068    0.067    0.00    0.97858   0.00
   2   7  11  1 o   9.875    9.706   180.00   0.97853   0.00
   1   9 -10  1 o  81.410   79.891   180.00   0.97829   0.03
   2   4  13  1 o   4.998    4.903    0.00    0.97826   0.00
   5   4   8  1 o   3.791    3.720    0.00    0.97825   0.00
   6   1   6  1 o   3.231    3.168    0.00    0.97814   0.00
   5   8   2  1 o  85.163   83.478    0.00    0.97805   0.03
   5   8  -4  1 o   0.902    0.883   180.00   0.97771   0.00
   1   6 -13  1 o   0.744    0.728    0.00    0.97746   0.00
   5   4 -10  1 o  107.014  104.768   0.00    0.97723   0.04
   2   8  10  1 o  13.347   13.072   180.00   0.97701   0.00
   0   6  13  1 o   1.025    1.006   180.00   0.97659   0.00
   4   8  -8  1 o  10.411   10.224    0.00    0.97633   0.00
   6   6  -1  1 o  67.655   66.474   180.00   0.97624   0.02
   5   2   9  1 o   3.063    3.012    0.00    0.97608   0.00
   2  10   7  1 o  10.107    9.965   180.00   0.97574   0.00
   3  10   5  1 o  23.178   22.883    0.00    0.97557   0.01
   3   1 -14  1 o  20.003   19.796   180.00   0.97529   0.01
   5   2 -11  1 o  31.094   30.867    0.00    0.97495   0.01
   4   9  -6  1 o   9.173    9.107   180.00   0.97494   0.00
   6   6  -2  1 o  19.230   19.106    0.00    0.97486   0.01
   1  12  -2  1 o   3.469    3.448   180.00   0.97484   0.00
   3  11  -1  1 o   0.430    0.427   180.00   0.97477   0.00
   3  11   0  1 o  21.699   21.664    0.00    0.97437   0.01
   3   7 -11  1 o  54.016   54.007   180.00   0.97422   0.02
   6   5   3  1 o   3.388    3.393    0.00    0.97408   0.00
   1  11   6  1 o  29.052   29.302   180.00   0.97334   0.01
   6   6   0  1 o   0.248    0.251   180.00   0.97326   0.00
   4   4 -12  1 o   0.302    0.307    0.00    0.97253   0.00
   0  12   3  1 o   2.202    2.237   180.00   0.97256   0.00
   3   4  12  1 o  40.419   41.077    0.00    0.97251   0.01
   1   0   7  2 o   3.820    3.948   180.00   1.01033   0.67
   4   6   9  1 o   3.122    3.181   180.00   0.97223   0.00
   4  10  -1  1 o  60.215   61.474   180.00   0.97197   0.02
   1   1 -15  1 o   0.167    0.171    0.00    0.97146   0.00
   1  12   2  1 o  47.065   48.250    0.00    0.97142   0.02
   3  11  -2  1 o   0.563    0.579   180.00   0.97084   0.00
   4  10   0  1 o  77.357   79.678    0.00    0.97072   0.03
   4   1 -13  1 o  67.856   69.984    0.00    0.97050   0.02
   4   7   8  1 o  136.033  140.477   0.00    0.97028   0.05
   1   8  11  1 o  10.151   10.498   180.00   0.97000   0.00
   2   0  14  1 o   1.392    1.440    0.00    0.96997   0.00
   3  11   1  1 o  19.747   20.456    0.00    0.96965   0.01
   3   6 -12  1 o  94.218   97.778   180.00   0.96919   0.03
   6   6  -3  1 o  53.728   55.761   180.00   0.96918   0.02
   2   6  12  1 o  29.556   30.674   180.00   0.96918   0.01
   0   1  15  1 o  27.312   28.368    0.00    0.96891   0.01
   2  10  -8  1 o  22.354   23.218    0.00    0.96892   0.01
   4  10  -2  1 o  62.248   64.655   180.00   0.96892   0.02
   3   8 -10  1 o   5.026    5.225    0.00    0.96848   0.00
   5   7   5  1 o   0.000    0.000    0.00    0.96842   0.00
   6   2   6  1 o  10.404   10.819    0.00    0.96840   0.00
   2   7 -12  1 o  19.274   20.049   180.00   0.96805   0.01
   6   4  -7  1 o  100.656  104.710  180.00   0.96800   0.03
   1   7  12  1 o   0.576    0.599    0.00    0.96804   0.00
   5   7  -7  1 o  20.589   21.419    0.00    0.96776   0.01
   2   8 -11  1 o   1.621    1.686   180.00   0.96747   0.00
   2   1  14  1 o   5.940    6.173   180.00   0.96677   0.00
   4   3  11  1 o  83.786   87.007    0.00    0.96645   0.03
   6   6   1  1 o   2.575    2.671    0.00    0.96603   0.00
   2   4 -14  1 o  14.143   14.670   180.00   0.96599   0.00
   3   7  10  1 o  160.473  166.414  180.00   0.96590   0.05
   3   2 -14  1 o  63.831   66.149    0.00    0.96563   0.02
   4  10   1  1 o   3.087    3.196   180.00   0.96522   0.00
   1  12  -3  1 o   2.080    2.153    0.00    0.96496   0.00
   2   9   9  1 o   7.931    8.206   180.00   0.96478   0.00
   3   1  13  1 o   6.561    6.788   180.00   0.96460   0.00
   6   3  -8  1 o   5.024    5.201    0.00    0.96347   0.00
   4   5  10  1 o  21.689   22.449   180.00   0.96350   0.01
   2  11   5  1 o   2.764    2.863   180.00   0.96312   0.00
   5   8   3  1 o   7.535    7.806    0.00    0.96306   0.00
   3  11  -3  1 o   2.840    2.945    0.00    0.96273   0.00
   5   8  -5  1 o  292.478  303.294   0.00    0.96263   0.10
   6   5  -6  1 o  35.327   36.686    0.00    0.96197   0.01
   1   2 -15  1 o   0.492    0.511   180.00   0.96191   0.00
   4  10  -3  1 o  12.285   12.763   180.00   0.96168   0.00
   1   9  10  1 o  11.946   12.414    0.00    0.96135   0.00
   4   9   5  1 o   0.055    0.057   180.00   0.96135   0.00
   3   8   9  1 o   4.148    4.310    0.00    0.96108   0.00
   4   2 -13  1 o   2.617    2.718    0.00    0.96098   0.00
   1   4  14  1 o   1.923    1.998    0.00    0.96100   0.00
   0  11   7  1 o  10.274   10.672    0.00    0.96081   0.00
   3  11   2  1 o  27.598   28.666    0.00    0.96080   0.01
   7   0  -2  1 o   6.625    6.872   180.00   0.96029   0.00
   3   6  11  1 o  54.236   56.239   180.00   0.96023   0.02
   5   3   9  1 o  19.771   20.489   180.00   0.96009   0.01
   1  12   3  1 o  11.527   11.940    0.00    0.95999   0.00
   0  10   9  1 o   1.732    1.791    0.00    0.95971   0.00
   0   2  15  1 o  19.783   20.424   180.00   0.95944   0.01
   6   6  -4  1 o  14.947   15.429    0.00    0.95942   0.00
   5   3 -11  1 o   3.423    3.523   180.00   0.95902   0.00
   6   4   5  1 o  43.706   44.864    0.00    0.95869   0.01
   2  11  -6  1 o   0.797    0.815    0.00    0.95830   0.00
   2   6 -13  1 o   8.568    8.752    0.00    0.95812   0.00
   6   1  -9  1 o  48.217   49.188    0.00    0.95796   0.02
   4   8   7  1 o  153.237  156.171   0.00    0.95785   0.05
   0  12   4  1 o  41.149   41.904    0.00    0.95776   0.01
   7   1  -1  1 o   6.920    7.042    0.00    0.95768   0.00
   2   2  14  1 o  82.262   83.492    0.00    0.95736   0.03
   1  10  -9  1 o   2.005    2.033   180.00   0.95726   0.00
   7   1  -2  1 o   8.470    8.585   180.00   0.95719   0.00
   7   0   0  1 o   4.463    4.521    0.00    0.95713   0.00
   1  11  -7  1 o   0.684    0.691    0.00    0.95672   0.00
   2   9 -10  1 o   4.045    4.076   180.00   0.95645   0.00
   1   5 -14  1 o  11.619   11.669    0.00    0.95597   0.00
   4  10   2  1 o  38.531   38.623   180.00   0.95568   0.01
   1   6  13  1 o   0.581    0.582    0.00    0.95567   0.00
   3   2  13  1 o  98.573   98.530    0.00    0.95525   0.03
   3  10  -7  1 o   3.265    3.256   180.00   0.95488   0.00
   6   6   2  1 o   6.225    6.207    0.00    0.95485   0.00
   4   6 -11  1 o   2.241    2.230    0.00    0.95455   0.00
   4   7 -10  1 o  13.244   13.173   180.00   0.95442   0.00
   0   5  14  1 o  60.010   59.664    0.00    0.95435   0.02
   6   5   4  1 o  42.650   42.400   180.00   0.95433   0.01
   2   1 -15  1 o  101.753  101.024  180.00   0.95407   0.03
   7   1   0  1 o  57.568   57.150    0.00    0.95405   0.02
   3   5 -13  1 o  108.329  107.454   0.00    0.95387   0.03
   6   3   6  1 o   8.096    8.010   180.00   0.95278   0.00
   7   1  -3  1 o   5.462    5.405   180.00   0.95261   0.00
   3   9  -9  1 o  125.263  123.974   0.00    0.95252   0.04
   2  12   0  1 o  48.127   47.806   180.00   0.95173   0.02
   1  12  -4  1 o  10.077   10.048   180.00   0.95130   0.00
   2  12  -1  1 o   1.960    1.954    0.00    0.95130   0.00
   4   9  -7  1 o  12.343   12.355   180.00   0.95097   0.00
   5   6   7  1 o   5.294    5.310    0.00    0.95083   0.00
   3  11  -4  1 o   0.299    0.300   180.00   0.95076   0.00
   4  10  -4  1 o   0.077    0.078    0.00    0.95054   0.00
   3   3 -14  1 o  24.844   25.185   180.00   0.95014   0.01
   5   6  -9  1 o  27.748   28.199    0.00    0.95000   0.01
   3  10   6  1 o   6.523    6.629    0.00    0.95000   0.00
   2   5  13  1 o  54.672   55.707    0.00    0.94985   0.02
   5   5   8  1 o  23.940   24.397   180.00   0.94984   0.01
   3   1   3  2 o   1.853    1.948    0.00    0.98768   0.59
   5   5 -10  1 o   3.683    3.818    0.00    0.94891   0.00
   6   2  -9  1 o   6.848    7.112    0.00    0.94880   0.00
   7   2  -1  1 o  19.210   20.045   180.00   0.94852   0.01
   3  11   3  1 o  89.292   93.686   180.00   0.94816   0.03
   2  12   1  1 o   4.215    4.425    0.00    0.94812   0.00
   7   2  -2  1 o  47.206   49.602    0.00    0.94805   0.01
   7   0  -4  1 o  76.870   81.506    0.00    0.94710   0.01
   1   1  15  1 o  56.479   59.943    0.00    0.94689   0.02
   2  12  -2  1 o  24.159   25.643   180.00   0.94686   0.01
   1   3 -15  1 o  102.785  109.166  180.00   0.94660   0.03
   7   1   1  1 o   7.478    7.943    0.00    0.94646   0.00
   3   9   8  1 o   0.271    0.287   180.00   0.94621   0.00
   6   1   7  1 o  24.676   26.189   180.00   0.94598   0.01
   6   6  -5  1 o  17.273   18.329   180.00   0.94594   0.01
   4   3 -13  1 o  20.604   21.842    0.00    0.94572   0.01
   1  11   7  1 o  17.884   18.939    0.00    0.94554   0.01
   2   2 -15  1 o  11.583   12.220   180.00   0.94502   0.00
   7   2   0  1 o  17.370   18.321    0.00    0.94500   0.01
   1  12   4  1 o  30.891   32.574    0.00    0.94497   0.01
   4   4  11  1 o  29.845   31.459   180.00   0.94493   0.01
   5   0  10  1 o  85.257   89.831    0.00    0.94488   0.01
   5   8   4  1 o   0.628    0.661   180.00   0.94475   0.00
   4   5 -12  1 o  23.933   25.151    0.00    0.94461   0.01
   3   5  12  1 o  137.214  144.175   0.00    0.94459   0.04
   0   3  15  1 o   6.783    7.102    0.00    0.94425   0.00
   4   8  -9  1 o  11.811   12.365    0.00    0.94424   0.00
   5   8  -6  1 o  144.732  151.521   0.00    0.94424   0.04
   7   1  -4  1 o   0.008    0.009    0.00    0.94412   0.00
   5   0 -12  1 o  137.728  143.437  180.00   0.94376   0.02
   4   0  12  1 o  17.446   18.164    0.00    0.94374   0.00
   7   2  -3  1 o  18.831   19.576   180.00   0.94360   0.01
   5   9  -1  1 o  16.573   17.218    0.00    0.94355   0.01
   2  10   8  1 o  18.415   19.006    0.00    0.94298   0.01
   1  10   9  1 o  36.076   37.213    0.00    0.94293   0.01
   4  10   3  1 o   2.127    2.182    0.00    0.94246   0.00
   2   3  14  1 o   2.792    2.858   180.00   0.94226   0.00
   6   4  -8  1 o  32.946   33.676    0.00    0.94214   0.01
   5   1  10  1 o  16.260   16.579    0.00    0.94192   0.00
   5   7   6  1 o   1.373    1.399    0.00    0.94185   0.00
   5   9   0  1 o  18.150   18.443    0.00    0.94163   0.01
   5   9  -2  1 o  27.329   27.737    0.00    0.94153   0.01
   1   8 -12  1 o  16.857   17.091    0.00    0.94144   0.01
   0   8  12  1 o  29.896   30.309    0.00    0.94144   0.01
   5   7  -8  1 o  25.566   25.831    0.00    0.94114   0.01
   5   1 -12  1 o   0.537    0.541    0.00    0.94081   0.00
   4   1  12  1 o  35.218   35.437   180.00   0.94079   0.01
   2  12   2  1 o   9.804    9.845   180.00   0.94061   0.00
   6   5  -7  1 o  40.416   40.511   180.00   0.94046   0.01
   3   3  13  1 o   2.852    2.852    0.00    0.94025   0.00
   6   6   3  1 o  89.705   89.556   180.00   0.94011   0.03
   0  12   5  1 o   8.264    8.211    0.00    0.93969   0.00
   2  11   6  1 o   5.201    5.142   180.00   0.93927   0.00
   5   4   9  1 o   7.315    7.209   180.00   0.93898   0.00
   2   5 -14  1 o  71.100   69.799   180.00   0.93861   0.02
   2  12  -3  1 o  47.296   46.405    0.00    0.93856   0.01
   4   0   0  2 o   2.102    2.118   180.00   0.97354   0.16
   7   0   2  1 o   0.175    0.171   180.00   0.93807   0.00
   1   2  15  1 o  11.895   11.606   180.00   0.93804   0.00
   5   4 -11  1 o   0.112    0.109   180.00   0.93798   0.00
   7   2   1  1 o   9.289    9.026    0.00    0.93762   0.00
   1   7 -13  1 o  35.350   34.237    0.00    0.93730   0.01
   6   2   7  1 o  29.711   28.738    0.00    0.93716   0.01
   0   9  11  1 o   0.000    0.000   180.00   0.93661   0.00
   0   7  13  1 o  131.196  126.188  180.00   0.93653   0.04
   6   7  -1  1 o  57.563   55.224   180.00   0.93622   0.02
   4   9   6  1 o   1.725    1.654    0.00    0.93610   0.00
   2  10  -9  1 o  90.224   86.416   180.00   0.93601   0.03
   4  10  -5  1 o   7.723    7.391   180.00   0.93590   0.00
   1   9 -11  1 o  22.183   21.223   180.00   0.93585   0.01
   5   9   1  1 o   0.054    0.051    0.00    0.93584   0.00
   5   9  -3  1 o  21.672   20.704    0.00    0.93565   0.01
   7   2  -4  1 o   0.423    0.403    0.00    0.93534   0.00
   3  11  -5  1 o  17.521   16.706   180.00   0.93535   0.01
   7   1   2  1 o   4.395    4.186    0.00    0.93517   0.00
   6   7  -2  1 o  131.481  125.119  180.00   0.93500   0.04
   1  12  -5  1 o   0.474    0.449   180.00   0.93435   0.00
   6   3  -9  1 o   9.458    8.963    0.00    0.93410   0.00
   1   5  14  1 o  32.130   30.441    0.00    0.93403   0.01
   2  11  -7  1 o   9.599    9.093    0.00    0.93399   0.00
   7   3  -1  1 o   5.587    5.289   180.00   0.93384   0.00
   6   7   0  1 o  26.737   25.290    0.00    0.93359   0.01
   3   0   5  2 o   1.314    1.346   180.00   0.97143   0.20
   7   3  -2  1 o   9.945    9.400   180.00   0.93338   0.00
   5   2  10  1 o  44.462   42.002   180.00   0.93321   0.01
   4   7   9  1 o  194.982  183.861  180.00   0.93268   0.06
   2   8  11  1 o   6.567    6.188   180.00   0.93247   0.00
   5   2 -12  1 o   0.035    0.033   180.00   0.93213   0.00
   3  11   4  1 o   0.418    0.393   180.00   0.93217   0.00
   6   4   6  1 o  20.002   18.826    0.00    0.93214   0.01
   4   2  12  1 o  12.634   11.890    0.00    0.93211   0.00
   7   1  -5  1 o  19.635   18.472   180.00   0.93201   0.01
   6   5   5  1 o  45.649   42.928    0.00    0.93191   0.01
   0  11   8  1 o  24.821   23.267   180.00   0.93097   0.01
   4   6  10  1 o  44.928   42.076   180.00   0.93059   0.01
   2   3 -15  1 o  71.218   66.685    0.00    0.93049   0.02
   7   3   0  1 o  34.390   32.200    0.00    0.93048   0.01
   3   7 -12  1 o  30.313   28.371    0.00    0.93000   0.01
   6   7  -3  1 o   0.019    0.018    0.00    0.92999   0.00
   2   7  12  1 o  41.571   38.908   180.00   0.92998   0.01
   3   4 -14  1 o  16.208   15.173    0.00    0.92967   0.00
   4   0   1  2 o   1.797    1.858   180.00   0.96505   0.26
   2  12   3  1 o  21.725   20.345   180.00   0.92948   0.01
   6   6  -6  1 o  31.641   29.655    0.00    0.92921   0.01
   7   3  -3  1 o   0.922    0.865    0.00    0.92914   0.00
   3   8 -11  1 o  162.969  153.081  180.00   0.92874   0.05
   6   0 -10  1 o   5.490    5.180   180.00   0.92814   0.00
   1  11  -8  1 o   0.215    0.203   180.00   0.92799   0.00
   3  10  -8  1 o  44.385   42.000   180.00   0.92779   0.01
   6   7   1  1 o  28.854   27.456   180.00   0.92721   0.01
   1  12   5  1 o   0.174    0.167    0.00    0.92686   0.00
   2  12  -4  1 o  30.617   29.266    0.00    0.92672   0.01
   7   2   2  1 o  29.889   28.589   180.00   0.92664   0.01
   5   9   2  1 o  68.336   65.492    0.00    0.92640   0.02
   1   4 -15  1 o  29.959   28.725   180.00   0.92635   0.01
   5   9  -4  1 o  63.444   60.928   180.00   0.92611   0.02
   4  10   4  1 o  39.574   38.030    0.00    0.92601   0.01
   4   4 -13  1 o  35.852   34.530    0.00    0.92552   0.01
   2   9  10  1 o   7.337    7.066    0.00    0.92552   0.00
   6   1 -10  1 o   5.359    5.164   180.00   0.92533   0.00
   4   8   8  1 o  26.650   25.679   180.00   0.92533   0.01
   4   9  -8  1 o   8.706    8.391    0.00    0.92494   0.00
   0   4  15  1 o   0.042    0.040    0.00    0.92414   0.00
   1   3  15  1 o   4.004    3.843   180.00   0.92382   0.00
   1   6 -14  1 o  82.222   78.900    0.00    0.92380   0.02
   5   8   5  1 o   1.597    1.532   180.00   0.92371   0.00
   7   2  -5  1 o  82.743   79.270    0.00    0.92357   0.02
   7   3   1  1 o  20.716   19.825    0.00    0.92343   0.01
   2   8 -12  1 o   9.530    9.117    0.00    0.92339   0.00
   1   8  12  1 o  13.948   13.342    0.00    0.92338   0.00
   5   8  -7  1 o  31.515   30.087    0.00    0.92314   0.01
   6   3   7  1 o   0.221    0.211   180.00   0.92298   0.00
   4   0 -14  1 o  165.746  157.811  180.00   0.92284   0.02
   3  10   7  1 o   4.099    3.895    0.00    0.92264   0.00
   0  10  10  1 o  80.176   76.089   180.00   0.92250   0.02
   0   6  14  1 o  103.351  97.929    0.00    0.92234   0.03
   6   6   4  1 o  13.741   13.018    0.00    0.92233   0.00
   2   4  14  1 o  127.505  120.748   0.00    0.92228   0.04
   3   7  11  1 o   0.881    0.832   180.00   0.92207   0.00
   3   6 -13  1 o  14.910   14.067    0.00    0.92191   0.00
   3   8  10  1 o  48.220   45.316    0.00    0.92153   0.01
   6   7  -4  1 o  24.509   22.991    0.00    0.92135   0.01
   7   3  -4  1 o   0.147    0.138   180.00   0.92125   0.00
   1  10 -10  1 o  65.355   61.107    0.00    0.92105   0.02
   7   1   3  1 o   0.272    0.253   180.00   0.92059   0.00
   3   4  13  1 o   3.186    2.956   180.00   0.92039   0.00
   2   7 -13  1 o  14.634   13.550   180.00   0.92020   0.00
   4   1 -14  1 o   0.484    0.448   180.00   0.92008   0.00
   3   1 -15  1 o   0.080    0.074    0.00    0.91975   0.00
   1   9  11  1 o  155.948  143.142  180.00   0.91955   0.04
   7   0  -6  1 o  13.464   12.340    0.00    0.91945   0.00
   4   5  11  1 o  53.010   48.444   180.00   0.91925   0.01
   5   3  10  1 o  26.652   24.340    0.00    0.91921   0.01
   0  12   6  1 o  21.607   19.646   180.00   0.91894   0.01
   2   6  13  1 o   7.305    6.563    0.00    0.91828   0.00
   5   6   8  1 o  72.227   64.884    0.00    0.91827   0.02
   3   9 -10  1 o   0.388    0.349    0.00    0.91826   0.00
   4  10  -6  1 o  30.300   27.210    0.00    0.91825   0.01
   5   3 -12  1 o  134.456  120.569   0.00    0.91818   0.04
   4   3  12  1 o  50.979   45.693    0.00    0.91816   0.01
   1   7  13  1 o  102.670  91.781    0.00    0.91803   0.03
   5   6 -10  1 o  97.861   86.352    0.00    0.91743   0.03
   2   9 -11  1 o  71.615   63.142   180.00   0.91740   0.02
   2   2   4  2 o   0.574    0.585    0.00    0.95797   0.08
   6   7   2  1 o  29.224   25.711    0.00    0.91730   0.01
   6   2 -10  1 o  37.570   32.867    0.00    0.91707   0.01
   4   7 -11  1 o   2.744    2.398    0.00    0.91703   0.00
   3  11  -6  1 o  11.294    9.868   180.00   0.91701   0.00
   7   1  -6  1 o   5.128    4.448    0.00    0.91672   0.00
   6   5  -8  1 o  29.960   25.963   180.00   0.91669   0.01
   1  11   8  1 o   0.976    0.838   180.00   0.91634   0.00
   6   0   8  1 o   0.001    0.001   180.00   0.91589   0.00
   2  12   4  1 o  21.492   17.857   180.00   0.91512   0.01
   6   4  -9  1 o  143.935  118.006  180.00   0.91462   0.04
   1  12  -6  1 o  93.339   76.572    0.00    0.91465   0.02
   0  13   1  1 o  34.215   27.937    0.00    0.91447   0.01
   7   4  -1  1 o  10.090    8.218    0.00    0.91437   0.00
   1   0 -16  1 o  160.074  129.801   0.00    0.91420   0.02
   7   4  -2  1 o   8.350    6.727    0.00    0.91395   0.00
   5   5   9  1 o   8.097    6.495   180.00   0.91377   0.00
   5   7   7  1 o  62.111   49.780   180.00   0.91374   0.02
   5   9   3  1 o   0.142    0.113    0.00    0.91363   0.00
   4   6 -12  1 o   6.663    5.315    0.00    0.91354   0.00
   3   6  12  1 o   0.301    0.240    0.00    0.91352   0.00
   2  11   7  1 o  11.868    9.457   180.00   0.91350   0.00
   3  11   5  1 o   0.011    0.009   180.00   0.91336   0.00
   5   9  -5  1 o   3.901    3.092    0.00    0.91326   0.00
   6   1   8  1 o   2.817    2.229    0.00    0.91319   0.00
   5   7  -9  1 o  55.658   43.859    0.00    0.91300   0.01
   7   3   2  1 o  118.754  93.445    0.00    0.91294   0.03
   5   5 -11  1 o   2.128    1.672   180.00   0.91285   0.00
   3   0  14  1 o  41.472   32.525    0.00    0.91277   0.01
   7   2   3  1 o  73.315   57.134   180.00   0.91245   0.02
   4   2 -14  1 o   1.857    1.435    0.00    0.91196   0.00
   3   9   9  1 o   5.009    3.868   180.00   0.91194   0.00
   2  12  -5  1 o  86.833   66.830    0.00    0.91172   0.02
   3   2 -15  1 o   1.514    1.163    0.00    0.91163   0.00
   4   8 -10  1 o   6.537    5.017   180.00   0.91154   0.00
   1   1 -16  1 o   1.003    0.770   180.00   0.91152   0.00
   0   0  16  1 o   4.057    3.107    0.00    0.91138   0.00
   2   4 -15  1 o   0.172    0.131    0.00    0.91123   0.00
   7   4   0  1 o   0.520    0.398   180.00   0.91122   0.00
   4  11  -1  1 o  19.986   15.130   180.00   0.91040   0.01
   3   1  14  1 o  48.273   36.445   180.00   0.91011   0.01
   7   3  -5  1 o   7.816    5.896   180.00   0.90999   0.00
   7   4  -3  1 o  62.497   47.127   180.00   0.90996   0.02
   4   0   2  2 o   0.098    0.099   180.00   0.94085   0.01
   2   1   6  2 o   0.013    0.012    0.00    0.93951   0.00
   3   1   4  2 o   0.671    0.629    0.00    0.93023   0.17
   2   0   7  2 o   1.901    1.783    0.00    0.92155   0.23
   0   0   8  2 o   1.886    1.583   180.00   0.91538   0.04
