# Supplementary material for: Structure, thermal expansion and incompressibility of MgSO4·9H2O, its relationship to meridianiite (MgSO4·11H2O) and possible natural occurrences
Source: Acta Crystallogr B Struct Sci Cryst Eng Mater. 2017 Jan 31;73(Pt 1):47–64. doi: 10.1107/S2052520616018266 (PMC5289306; doi:10.1107/S2052520616018266)
Supplement: Supplementary file 4 [file b-73-00047-9_K_p_04sup4.hkl]

#==============================================================================
# Powder diffraction data for histogram  4
data_9_K_p_04

loop_
      _refln_index_h
      _refln_index_k
      _refln_index_l
      _pd_refln_phase_id
      _refln_observed_status
      _refln_F_squared_meas
      _refln_F_squared_calc
      _refln_phase_calc
      _refln_d_spacing
      _gsas_i100_meas
   1   0   0  2 o  10.786   10.328   180.00   3.89415 100.00
   1   2  -2  1 o  18.281   18.357    0.00    3.90533   0.91
   1   1  -3  1 o   3.855    3.623   180.00   3.89013   0.19
   0   3   1  1 o  17.052   17.083    0.00    3.83103   0.79
   0   2   3  1 o  25.829   17.960    0.00    3.76574   1.14
   0   0   2  2 o  18.727   19.378    0.00    3.66153  47.05
   1   2   2  1 o   0.723    0.451    0.00    3.70130   0.03
   0   0   4  1 o  30.775   43.250    0.00    3.64551   0.61
   1   1   3  1 o   1.311    2.605    0.00    3.59856   0.05
   1   0   1  2 o   4.074    3.935   180.00   3.43825  49.63
   0   1   4  1 o   0.148    0.125   180.00   3.48591   0.01
   0   3   2  1 o   7.721    6.321   180.00   3.48698   0.26
   1   3   0  1 o  36.685   29.999   180.00   3.41575   1.16
   1   2  -3  1 o  45.076   42.540    0.00    3.38596   1.38
   1   3  -1  1 o   0.196    0.175   180.00   3.36042   0.01
   2   0   0  1 o  110.405  122.386   0.00    3.34995   1.63
   1   0  -4  1 o   0.000    6.872    0.00    3.33157   0.00
   1   3   1  1 o   1.536    3.373   180.00   3.29209   0.04
   2   1   0  1 o  19.608   16.726   180.00   3.22484   0.51
   2   1  -1  1 o  83.847   88.107    0.00    3.20839   2.14
   1   1  -4  1 o  25.265   26.291   180.00   3.20844   0.64
   1   2   3  1 o  63.978   57.099   180.00   3.18843   1.60
   2   0  -2  1 o   1.080    1.217   180.00   3.15451   0.01
   1   3  -2  1 o  90.527   101.542   0.00    3.14960   2.17
   2   1   1  1 o   1.010    1.040    0.00    3.09234   0.02
   0   2   4  1 o  42.683   45.595   180.00   3.10928   0.98
   1   0   4  1 o  568.425  568.274   0.00    3.08678   6.35
   2   1  -2  1 o  19.736   17.243    0.00    3.04939   0.42
   0   3   3  1 o   0.011    0.012   180.00   3.07499   0.00
   1   3   2  1 o  35.761   27.185    0.00    3.03960   0.76
   1   1   4  1 o  34.362   28.295    0.00    2.98808   0.69
   2   2   0  1 o  11.773   14.258   180.00   2.91977   0.22
   2   0   2  1 o  905.199  882.962  180.00   2.94438   8.60
   2   2  -1  1 o  375.687  396.474  180.00   2.90754   6.83
   0   4   0  1 o  130.883  117.329  180.00   2.97789   1.29
   1   2  -4  1 o  512.118  539.905  180.00   2.90757   9.31
   0   4   1  1 o   2.632    3.158    0.00    2.91767   0.05
   2   1   2  1 o  116.925  107.995  180.00   2.85835   2.00
   1   3  -3  1 o  20.761   18.802   180.00   2.85756   0.36
   2   2   1  1 o  39.915   45.813    0.00    2.82034   0.65
   0   1   5  1 o   7.219    5.493    0.00    2.83274   0.12
   2   1  -3  1 o  73.549   75.579   180.00   2.80230   1.18
   2   2  -2  1 o  23.169   28.240    0.00    2.78764   0.36
   1   2   4  1 o  188.632  192.015  180.00   2.74057   2.79
   1   3   3  1 o  182.690  185.271  180.00   2.73582   2.69
   0   4   2  1 o  156.996  176.547  180.00   2.75681   2.37
   1   4   0  1 o  295.905  275.995   0.00    2.72120   4.27
   1   0   2  2 o   2.771    2.702   180.00   2.66754  14.06
   1   1  -5  1 o  49.716   46.913    0.00    2.69570   0.69
   1   4  -1  1 o  280.305  271.640   0.00    2.69298   3.90
   0   3   4  1 o  54.539   51.466    0.00    2.68532   0.75
   2   2   2  1 o  56.980   57.134   180.00   2.63944   0.74
   1   4   1  1 o  571.927  532.190   0.00    2.65743   7.60
   2   2  -3  1 o  570.812  572.166  180.00   2.59513   6.98
   0   2   5  1 o  135.516  130.365  180.00   2.61924   1.71
   2   1   3  1 o   1.227    1.204   180.00   2.58522   0.01
   2   0  -4  1 o  258.337  253.935  180.00   2.58631   1.56
   2   3   0  1 o   3.385    2.305   180.00   2.56039   0.04
   1   4  -2  1 o  42.513   42.533    0.00    2.58076   0.51
   2   3  -1  1 o  15.311    9.531   180.00   2.55213   0.18
   1   3  -4  1 o  13.007    8.104    0.00    2.55216   0.15
   2   1  -4  1 o  12.317   14.344    0.00    2.52742   0.14
   1   1   5  1 o   4.102    4.201    0.00    2.53037   0.05
   1   4   2  1 o  29.809   55.179   180.00   2.51920   0.33
   2   3   1  1 o   0.000   18.536   180.00   2.49255   0.00
   1   2  -5  1 o   0.000    0.192    0.00    2.50977   0.00
   0   4   3  1 o  62.314   49.144   180.00   2.53924   0.71
   2   3  -2  1 o  15.317   12.548    0.00    2.46989   0.16
   1   3   4  1 o  12.776    8.724    0.00    2.43697   0.13
   2   2   3  1 o  45.289   40.516   180.00   2.41989   0.43
   0   0   6  1 o  206.370  179.258   0.00    2.43034   1.00
   1   4  -3  1 o   0.015    0.010    0.00    2.41262   0.00
   2   2  -4  1 o  26.283   25.258   180.00   2.37228   0.23
   2   3   2  1 o  40.237   38.696   180.00   2.36505   0.35
   1   2   5  1 o   5.056    4.674   180.00   2.37473   0.05
   0   1   6  1 o  117.322  114.793   0.00    2.38128   1.06
   2   0   4  1 o  111.875  106.555  180.00   2.36220   0.49
   1   0  -6  1 o  38.885   38.777    0.00    2.35415   0.17
   2   3  -3  1 o   4.391    3.527   180.00   2.33301   0.04
   0   3   5  1 o   0.319    0.357    0.00    2.35048   0.00
   1   4   3  1 o  242.043  237.850   0.00    2.33800   2.05
   2   1   4  1 o  30.727   31.736   180.00   2.31708   0.25
   0   5   1  1 o  10.085   10.875    0.00    2.35114   0.09
   1   1   0  2 o   9.912   10.154    0.00    2.24829  13.76
   1   1  -6  1 o  20.513   20.155   180.00   2.30948   0.17
   0   4   4  1 o  14.811   13.352    0.00    2.30624   0.12
   2   1  -5  1 o   0.525    0.572   180.00   2.26363   0.00
   1   3  -5  1 o   0.008    0.013    0.00    2.27041   0.00
   3   0   0  1 o   0.009    0.009   180.00   2.23330   0.00
   2   4   0  1 o  132.496  133.978   0.00    2.22565   0.94
   0   2   6  1 o  146.531  150.850   0.00    2.25020   1.08
   1   5   0  1 o  17.307   18.035   180.00   2.24463   0.13
   0   5   2  1 o  29.716   32.244   180.00   2.26449   0.22
   2   4  -1  1 o   3.019    2.955   180.00   2.22022   0.02
   1   5  -1  1 o   3.415    3.230    0.00    2.22871   0.02
   3   1  -1  1 o   1.168    0.915    0.00    2.19966   0.01
   1   4  -4  1 o   0.100    0.098    0.00    2.22023   0.00
   2   3   3  1 o  24.982   19.624   180.00   2.20322   0.17
   3   1   0  1 o   8.001    7.610   180.00   2.19505   0.05
   1   0   6  1 o  107.647  106.951   0.00    2.22100   0.38
   2   2   4  1 o  53.984   50.401    0.00    2.19580   0.37
   1   5   1  1 o  140.158  128.657   0.00    2.20843   0.97
   3   0  -2  1 o  74.786   72.351    0.00    2.19177   0.25
   2   4   1  1 o   0.017    0.009   180.00   2.18065   0.00
   1   2  -6  1 o  93.941   89.676    0.00    2.18933   0.63
   2   3  -4  1 o   1.280    2.633    0.00    2.16711   0.01
   2   4  -2  1 o  21.288   44.374    0.00    2.16543   0.14
   1   1   6  1 o   0.277    0.161   180.00   2.18337   0.00
   1   3   5  1 o   0.825    1.676   180.00   2.16897   0.01
