# Supplementary material for: Structure, thermal expansion and incompressibility of MgSO4·9H2O, its relationship to meridianiite (MgSO4·11H2O) and possible natural occurrences
Source: Acta Crystallogr B Struct Sci Cryst Eng Mater. 2017 Jan 31;73(Pt 1):47–64. doi: 10.1107/S2052520616018266 (PMC5289306; doi:10.1107/S2052520616018266)
Supplement: Supplementary file 5 [file b-73-00047-sup5.txt]

data_beta_MS9
_audit_creation_date              2016-03-16
_audit_creation_method            'Materials Studio'
_symmetry_space_group_name_H-M    'P21/C'
_symmetry_Int_Tables_number       14
_symmetry_cell_setting            monoclinic
loop_
_symmetry_equiv_pos_as_xyz
  x,y,z
  -x,y+1/2,-z+1/2
  -x,-y,-z
  x,-y+1/2,z+1/2
_cell_length_a                    7.1774
_cell_length_b                    10.3601
_cell_length_c                    16.7913
_cell_angle_alpha                 90.0000
_cell_angle_beta                  109.3194
_cell_angle_gamma                 90.0000
loop_
_atom_site_label
_atom_site_type_symbol
_atom_site_fract_x
_atom_site_fract_y
_atom_site_fract_z
_atom_site_U_iso_or_equiv
_atom_site_adp_type
_atom_site_occupancy
S1     S     0.61267   0.44945   0.33388   0.01  Uiso   1.00
O1     O     0.67615   0.31614   0.32481   0.01  Uiso   1.00
O2     O     0.40073   0.45048   0.32903   0.01  Uiso   1.00
O3     O     0.63608   0.53316   0.26543   0.01  Uiso   1.00
O4     O     0.73480   0.50327   0.41782   0.01  Uiso   1.00
Mg1    Mg    0.90230   0.29835   0.12361   0.01  Uiso   1.00
OW1    O     1.16743   0.26123   0.22203   0.01  Uiso   1.00
OW2    O     1.05425   0.38213   0.05409   0.01  Uiso   1.00
OW3    O     0.91480   0.11477   0.07062   0.01  Uiso   1.00
OW4    O     0.72006   0.21254   0.18380   0.01  Uiso   1.00
OW5    O     0.89769   0.47727   0.17892   0.01  Uiso   1.00
OW6    O     0.62460   0.33893   0.02487   0.01  Uiso   1.00
OW7    O     0.97349   0.68718   0.10162   0.01  Uiso   1.00
OW8    O     0.65524   0.83792   0.03619   0.01  Uiso   1.00
OW9    O     0.41654   0.48890   0.09575   0.01  Uiso   1.00
H9B    H     0.50458   0.42833   0.07676   0.02  Uiso   1.00
H9A    H     0.48686   0.50870   0.15629   0.02  Uiso   1.00
H8B    H     0.67236   0.89671  -0.00791   0.02  Uiso   1.00
H8A    H     0.63667   0.89128   0.08301   0.02  Uiso   1.00
H7B    H     0.85936   0.74940   0.08176   0.02  Uiso   1.00
H7A    H     1.09478   0.73915   0.12880   0.02  Uiso   1.00
H6B    H     0.61677   0.39668  -0.02508   0.02  Uiso   1.00
H6A    H     0.52517   0.26728   0.00262   0.02  Uiso   1.00
H5B    H     0.92861   0.55918   0.15321   0.02  Uiso   1.00
H5A    H     0.82271   0.50047   0.21676   0.02  Uiso   1.00
H4B    H     0.69494   0.11828   0.18231   0.02  Uiso   1.00
H4A    H     0.69363   0.24867   0.23396   0.02  Uiso   1.00
H3B    H     1.04801   0.07687   0.07923   0.02  Uiso   1.00
H3A    H     0.83620   0.09098   0.01180   0.02  Uiso   1.00
H2B    H     1.18885   0.42177   0.07566   0.02  Uiso   1.00
H2A    H     1.02972   0.36332  -0.00727   0.02  Uiso   1.00
H1B    H     1.24713   0.33189   0.25694   0.02  Uiso   1.00
H1A    H     1.25621   0.18677   0.22455   0.02  Uiso   1.00
