# Supplementary material for: Structure, thermal expansion and incompressibility of MgSO4·9H2O, its relationship to meridianiite (MgSO4·11H2O) and possible natural occurrences
Source: Acta Crystallogr B Struct Sci Cryst Eng Mater. 2017 Jan 31;73(Pt 1):47–64. doi: 10.1107/S2052520616018266 (PMC5289306; doi:10.1107/S2052520616018266)
Supplement: Supplementary file 6 [file b-73-00047-sup6.txt]

data_MS9_PBE
_audit_creation_date              2016-03-14
_audit_creation_method            'Materials Studio'
_symmetry_space_group_name_H-M    'P21/C'
_symmetry_Int_Tables_number       14
_symmetry_cell_setting            monoclinic
loop_
_symmetry_equiv_pos_as_xyz
  x,y,z
  -x,y+1/2,-z+1/2
  -x,-y,-z
  x,-y+1/2,z+1/2
_cell_length_a                    6.7892
_cell_length_b                    12.1952
_cell_length_c                    14.7859
_cell_angle_alpha                 90.0000
_cell_angle_beta                  94.3563
_cell_angle_gamma                 90.0000
loop_
_atom_site_label
_atom_site_type_symbol
_atom_site_fract_x
_atom_site_fract_y
_atom_site_fract_z
_atom_site_U_iso_or_equiv
_atom_site_adp_type
_atom_site_occupancy
H9b    H     0.50645   0.29207   0.35755   0.02  Uiso   1.00
H9a    H     0.42392   0.40969   0.33413   0.02  Uiso   1.00
H8b    H     0.09200   0.23942   0.26426   0.02  Uiso   1.00
H8a    H    -0.14045   0.24949   0.26680   0.02  Uiso   1.00
H7b    H     0.51226   0.26758   0.11355   0.02  Uiso   1.00
H7a    H     0.51858   0.39610   0.13385   0.02  Uiso   1.00
H6b    H     0.19885   0.47192   0.16961   0.02  Uiso   1.00
H6a    H     0.02218   0.38762   0.16794   0.02  Uiso   1.00
H5b    H     0.23369   0.65866   0.08258   0.02  Uiso   1.00
H5a    H     0.27114   0.65503  -0.02179   0.02  Uiso   1.00
H4b    H     0.27067   0.40323  -0.10700   0.02  Uiso   1.00
H4a    H     0.34999   0.38447  -0.00090   0.02  Uiso   1.00
H3b    H     0.12843   0.03991   0.18608   0.02  Uiso   1.00
H3a    H     0.03164  -0.07871   0.17600   0.02  Uiso   1.00
H2b    H     0.23413   0.16577  -0.04558   0.02  Uiso   1.00
H2a    H     0.03854   0.22522  -0.01370   0.02  Uiso   1.00
H1b    H     0.37756  -0.08965   0.03671   0.02  Uiso   1.00
H1a    H     0.33454  -0.08540  -0.07030   0.02  Uiso   1.00
Ow9    O     0.44245   0.35645   0.38475   0.01  Uiso   1.00
Ow8    O    -0.01901   0.29193   0.25752   0.01  Uiso   1.00
Ow7    O     0.52754   0.34124   0.08511   0.01  Uiso   1.00
Ow6    O     0.07389   0.45077   0.13454   0.01  Uiso   1.00
Ow5    O     0.16416   0.64922   0.02138   0.01  Uiso   1.00
Ow4    O     0.24947   0.42131  -0.04305   0.01  Uiso   1.00
O4     O     0.63568   0.18514   0.31181   0.01  Uiso   1.00
O3     O     0.56926  -0.00631   0.27176   0.01  Uiso   1.00
O2     O     0.52400   0.13643   0.15654   0.01  Uiso   1.00
O1     O     0.29612   0.12342   0.27559   0.01  Uiso   1.00
S1     S     0.50544   0.10957   0.25288   0.01  Uiso   1.00
Ow3    O     0.04525  -0.00749   0.14480   0.01  Uiso   1.00
Ow2    O     0.12184   0.15915  -0.00660   0.01  Uiso   1.00
Ow1    O     0.27651  -0.06830  -0.01264   0.01  Uiso   1.00
Mg2    Mg    0.00000   0.50000   0.00000   0.01  Uiso   1.00
Mg1    Mg    0.00000   0.00000   0.00000   0.01  Uiso   1.00
