# Supplementary material for: Structure, thermal expansion and incompressibility of MgSO4·9H2O, its relationship to meridianiite (MgSO4·11H2O) and possible natural occurrences
Source: Acta Crystallogr B Struct Sci Cryst Eng Mater. 2017 Jan 31;73(Pt 1):47–64. doi: 10.1107/S2052520616018266 (PMC5289306; doi:10.1107/S2052520616018266)
Supplement: Supplementary file 7 [file b-73-00047-sup7.txt]

data_MS9_WC
_audit_creation_date              2016-03-14
_audit_creation_method            'Materials Studio'
_symmetry_space_group_name_H-M    'P21/C'
_symmetry_Int_Tables_number       14
_symmetry_cell_setting            monoclinic
loop_
_symmetry_equiv_pos_as_xyz
  x,y,z
  -x,y+1/2,-z+1/2
  -x,-y,-z
  x,-y+1/2,z+1/2
_cell_length_a                    6.6305
_cell_length_b                    11.9459
_cell_length_c                    14.6355
_cell_angle_alpha                 90.0000
_cell_angle_beta                  94.0222
_cell_angle_gamma                 90.0000
loop_
_atom_site_label
_atom_site_type_symbol
_atom_site_fract_x
_atom_site_fract_y
_atom_site_fract_z
_atom_site_U_iso_or_equiv
_atom_site_adp_type
_atom_site_occupancy
H9b    H     0.50887   0.29287   0.35654   0.02  Uiso   1.00
H9a    H     0.42097   0.41246   0.33180   0.02  Uiso   1.00
H8b    H     0.09648   0.24066   0.26491   0.02  Uiso   1.00
H8a    H    -0.14302   0.25113   0.26807   0.02  Uiso   1.00
H7b    H     0.51415   0.26608   0.11347   0.02  Uiso   1.00
H7a    H     0.52476   0.39865   0.13281   0.02  Uiso   1.00
H6b    H     0.20263   0.47273   0.16939   0.02  Uiso   1.00
H6a    H     0.02074   0.38710   0.17023   0.02  Uiso   1.00
H5b    H     0.23170   0.66156   0.08384   0.02  Uiso   1.00
H5a    H     0.27095   0.65773  -0.02243   0.02  Uiso   1.00
H4b    H     0.27224   0.40136  -0.10657   0.02  Uiso   1.00
H4a    H     0.35842   0.38498   0.00103   0.02  Uiso   1.00
H3b    H     0.12188   0.04193   0.18793   0.02  Uiso   1.00
H3a    H     0.02698  -0.08083   0.17712   0.02  Uiso   1.00
H2b    H     0.23197   0.16721  -0.04831   0.02  Uiso   1.00
H2a    H     0.02965   0.22870  -0.01466   0.02  Uiso   1.00
H1b    H     0.38713  -0.08825   0.03916   0.02  Uiso   1.00
H1a    H     0.34241  -0.08393  -0.06945   0.02  Uiso   1.00
Ow9    O     0.43970   0.35838   0.38348   0.01  Uiso   1.00
Ow8    O    -0.01801   0.29441   0.25773   0.01  Uiso   1.00
Ow7    O     0.53261   0.34128   0.08412   0.01  Uiso   1.00
Ow6    O     0.07276   0.45171   0.13526   0.01  Uiso   1.00
Ow5    O     0.15992   0.65345   0.02192   0.01  Uiso   1.00
Ow4    O     0.25951   0.42548  -0.04217   0.01  Uiso   1.00
O4     O     0.63881   0.18761   0.31183   0.01  Uiso   1.00
O3     O     0.56440  -0.00719   0.27298   0.01  Uiso   1.00
O2     O     0.52282   0.13735   0.15604   0.01  Uiso   1.00
O1     O     0.29003   0.12800   0.27703   0.01  Uiso   1.00
S1     S     0.50298   0.11125   0.25329   0.01  Uiso   1.00
Ow3    O     0.03982  -0.00725   0.14570   0.01  Uiso   1.00
Ow2    O     0.11878   0.16200  -0.00706   0.01  Uiso   1.00
Ow1    O     0.28314  -0.06642  -0.01086   0.01  Uiso   1.00
Mg2    Mg    0.00000   0.50000   0.00000   0.01  Uiso   1.00
Mg1    Mg    0.00000   0.00000   0.00000   0.01  Uiso   1.00
